# Supplementary material for: Integrative GWAS and transcriptomic analyses reveal markers and candidate genes associated with resistance to Botrytis cinerea fruit rot in blueberry
Source: Hortic Res. 2026 Mar 13;13(7):uhag092. doi: 10.1093/hr/uhag092 (PMC13271799; doi:10.1093/hr/uhag092)
Supplement: Web_Material_uhag092 [file web_material_uhag092.zip]

Archive with 2 entries (2 files):
- Supplementary_figures_S1_S4.pdf
- Supplementary_tables_S1-S4.xlsx
