# Supplementary material for: Integrative GWAS and transcriptomic analyses reveal markers and candidate genes associated with resistance to Botrytis cinerea fruit rot in blueberry
Source: Hortic Res. 2026 Mar 13;13(7):uhag092. doi: 10.1093/hr/uhag092 (PMC13271799; doi:10.1093/hr/uhag092)
Supplement: Web_Material_uhag092 [file web_material_uhag092.zip › Supplementary_tables_S1-S4.xlsx]

## Sheet: Read_ME
Integrative GWAS and transcriptomic analyses reveal markers and candidate genes associated with resistance to Botrytis cinerea fruit rot in blueberry
Lushan Ghimire1,#, Yichun Wang1,#, Paul Adunola1, Warda Boukari2, Gonzalo Casorzo1, Felix Enciso-Rodriguez1, Philip F. Harmon2, Juliana Benevenuto1 and Patricio R. Munoz1*
In the tabs of this supplementary file, you will find the following information:
Table S1	Differentially expressed genes (DEGs) list across four timepoints (12, 24, 48, 96h) in the R vs. S comparison
Table S2	DEGs at 0 h between resistant and susceptible genotypes (in the R₀ vs. S₀ comparison) used as baseline
Table S3	Gene Ontology (GO) Biological Process (BP) terms enriched among DEGs across four time points in the R vs. S comparison
Table S4	Functional annotation for potential candidate genes located in genomic regions significantly associated with resistance to Botrytis cinerea identified through GWAS.

## Sheet: Table S1
GeneID	baseMean	log2FoldChange	lfcSE	stat	pvalue	padj	comparison	DEG	Direction
maker-VaccDscaff1-snap-gene-0.37	17.744	-2.58741	0.695905	-3.71805	0.000200765	0.00072792	Spray_R2_vs_S1_12h	yes	DOWN
maker-VaccDscaff1-snap-gene-3.33	3.53716	4.16651	1.66772	2.49832	0.0124783	0.0300502	Spray_R2_vs_S1_12h	yes	UP
maker-VaccDscaff1-snap-gene-4.44	51.6764	3.35981	0.475209	7.07018	1.54732e-12	1.49791e-11	Spray_R2_vs_S1_12h	yes	UP
augustus_masked-VaccDscaff1-processed-gene-7.6	145.114	-8.8547	1.05104	-8.42467	3.61782e-17	5.00986e-16	Spray_R2_vs_S1_12h	yes	DOWN
maker-VaccDscaff1-augustus-gene-7.44	3149.16	-5.69292	0.130345	-43.6758	0	0	Spray_R2_vs_S1_12h	yes	DOWN
maker-VaccDscaff1-augustus-gene-9.37	4.03597	-5.54813	1.73863	-3.19109	0.00141738	0.00429231	Spray_R2_vs_S1_12h	yes	DOWN
maker-VaccDscaff1-augustus-gene-9.34	4.33691	-3.64553	1.48777	-2.45033	0.0142727	0.0338351	Spray_R2_vs_S1_12h	yes	DOWN
maker-VaccDscaff1-augustus-gene-9.35	7.8182	-2.8452	1.02948	-2.76373	0.00571448	0.0149774	Spray_R2_vs_S1_12h	yes	DOWN
augustus_masked-VaccDscaff1-processed-gene-10.8	19.1697	4.41994	0.845907	5.22509	1.74066e-07	1.00175e-06	Spray_R2_vs_S1_12h	yes	UP
maker-VaccDscaff1-snap-gene-10.48	3.99008	5.36797	1.68758	3.18086	0.00146837	0.00443295	Spray_R2_vs_S1_12h	yes	UP
maker-VaccDscaff1-snap-gene-11.44	8.43391	2.81303	0.974214	2.88748	0.00388336	0.0106021	Spray_R2_vs_S1_12h	yes	UP
maker-VaccDscaff1-augustus-gene-11.39	275.484	9.62354	1.03938	9.25889	2.06567e-20	3.5095e-19	Spray_R2_vs_S1_12h	yes	UP
augustus_masked-VaccDscaff1-processed-gene-15.1	20.4825	-2.3362	0.74412	-3.13955	0.00169207	0.00504054	Spray_R2_vs_S1_12h	yes	DOWN
maker-VaccDscaff1-snap-gene-16.41	16834.1	-2.33834	0.1156	-20.228	5.55586e-91	9.42095e-89	Spray_R2_vs_S1_12h	yes	DOWN
maker-VaccDscaff1-augustus-gene-16.27	40.065	-3.29888	0.544033	-6.06376	1.32979e-09	9.7519e-09	Spray_R2_vs_S1_12h	yes	DOWN
maker-VaccDscaff1-augustus-gene-18.52	44.4066	-8.04534	1.28942	-6.23949	4.39006e-10	3.37479e-09	Spray_R2_vs_S1_12h	yes	DOWN
snap_masked-VaccDscaff1-processed-gene-20.9	564.78	-4.56868	0.537344	-8.50234	1.85811e-17	2.63193e-16	Spray_R2_vs_S1_12h	yes	DOWN
maker-VaccDscaff1-augustus-gene-21.23	23.3401	-2.54206	0.552909	-4.59761	4.27373e-06	2.05312e-05	Spray_R2_vs_S1_12h	yes	DOWN
maker-VaccDscaff1-augustus-gene-22.38	48.6322	-2.04319	0.658618	-3.10224	0.00192062	0.00563641	Spray_R2_vs_S1_12h	yes	DOWN
maker-VaccDscaff1-augustus-gene-22.45	113.774	-8.50897	1.04556	-8.1382	4.0119e-16	5.09887e-15	Spray_R2_vs_S1_12h	yes	DOWN
snap_masked-VaccDscaff1-processed-gene-23.10	26.1705	-8.24512	1.26001	-6.54372	6.00081e-11	5.00537e-10	Spray_R2_vs_S1_12h	yes	DOWN
maker-VaccDscaff1-augustus-gene-23.22	63.2983	-9.51801	1.2202	-7.80034	6.17425e-15	7.22198e-14	Spray_R2_vs_S1_12h	yes	DOWN
maker-VaccDscaff1-augustus-gene-24.30	22.1077	-3.08298	0.606281	-5.08506	3.67511e-07	2.03182e-06	Spray_R2_vs_S1_12h	yes	DOWN
snap_masked-VaccDscaff1-processed-gene-24.20	35.3731	-3.1867	0.565658	-5.63363	1.76457e-08	1.14741e-07	Spray_R2_vs_S1_12h	yes	DOWN
maker-VaccDscaff1-augustus-gene-28.23	43.4858	2.03536	0.389911	5.22005	1.78876e-07	1.02852e-06	Spray_R2_vs_S1_12h	yes	UP
maker-VaccDscaff1-snap-gene-30.41	159.485	3.28243	0.258218	12.7119	5.0795e-37	1.86459e-35	Spray_R2_vs_S1_12h	yes	UP
snap_masked-VaccDscaff1-processed-gene-30.28	26.0392	-8.23753	1.26101	-6.53247	6.46957e-11	5.3826e-10	Spray_R2_vs_S1_12h	yes	DOWN
maker-VaccDscaff1-snap-gene-31.32	5.52334	-6.00407	1.53313	-3.91622	8.99495e-05	0.000347464	Spray_R2_vs_S1_12h	yes	DOWN
augustus_masked-VaccDscaff1-processed-gene-33.2	212.591	2.8584	0.225282	12.6881	6.88535e-37	2.52396e-35	Spray_R2_vs_S1_12h	yes	UP
augustus_masked-VaccDscaff1-processed-gene-33.8	21.0458	-6.9575	1.31511	-5.29042	1.22035e-07	7.16746e-07	Spray_R2_vs_S1_12h	yes	DOWN
maker-VaccDscaff1-augustus-gene-33.39	3.98994	-5.54062	1.73526	-3.19296	0.00140822	0.00427047	Spray_R2_vs_S1_12h	yes	DOWN
augustus_masked-VaccDscaff1-processed-gene-34.3	2.79284	-5.02632	2.01519	-2.49422	0.0126234	0.0303634	Spray_R2_vs_S1_12h	yes	DOWN
maker-VaccDscaff1-snap-gene-35.31	7.3638	-3.10873	1.0777	-2.8846	0.00391907	0.0106907	Spray_R2_vs_S1_12h	yes	DOWN
snap_masked-VaccDscaff1-processed-gene-37.17	61.4322	-4.37717	0.534786	-8.1849	2.72525e-16	3.51461e-15	Spray_R2_vs_S1_12h	yes	DOWN
augustus_masked-VaccDscaff1-processed-gene-39.6	267.5	-5.50488	0.305754	-18.0043	1.80346e-72	1.93471e-70	Spray_R2_vs_S1_12h	yes	DOWN
augustus_masked-VaccDscaff1-processed-gene-40.4	176.144	-2.61391	0.232643	-11.2357	2.72227e-29	7.37623e-28	Spray_R2_vs_S1_12h	yes	DOWN
maker-VaccDscaff1-augustus-gene-42.29	81.7713	-4.32169	0.423615	-10.2019	1.94372e-24	4.16356e-23	Spray_R2_vs_S1_12h	yes	DOWN
maker-VaccDscaff1-snap-gene-43.41	1811.97	2.20711	0.137756	16.0219	8.98927e-58	6.35121e-56	Spray_R2_vs_S1_12h	yes	UP
augustus_masked-VaccDscaff1-processed-gene-44.3	4.09939	4.38867	1.91611	2.2904	0.0219979	0.0493804	Spray_R2_vs_S1_12h	yes	UP
maker-VaccDscaff1-augustus-gene-44.36	8.06465	2.67889	0.982413	2.72685	0.00639424	0.0165756	Spray_R2_vs_S1_12h	yes	UP
maker-VaccDscaff1-snap-gene-44.49	10.4669	4.18264	1.10893	3.77176	0.000162099	0.000597956	Spray_R2_vs_S1_12h	yes	UP
maker-VaccDscaff1-snap-gene-46.38	8.77419	-6.66418	1.55939	-4.27357	1.92364e-05	8.37623e-05	Spray_R2_vs_S1_12h	yes	DOWN
augustus_masked-VaccDscaff1-processed-gene-46.4	5.69399	5.87616	1.5345	3.82938	0.000128469	0.000482708	Spray_R2_vs_S1_12h	yes	UP
maker-VaccDscaff1-snap-gene-48.42	20.6693	-2.32292	0.55117	-4.21453	2.50294e-05	0.000106655	Spray_R2_vs_S1_12h	yes	DOWN
maker-VaccDscaff1-augustus-gene-52.46	44.3593	-5.30041	0.659527	-8.03668	9.23033e-16	1.14597e-14	Spray_R2_vs_S1_12h	yes	DOWN
snap_masked-VaccDscaff1-processed-gene-53.19	11.6509	-7.07669	1.35766	-5.21241	1.86399e-07	1.06898e-06	Spray_R2_vs_S1_12h	yes	DOWN
maker-VaccDscaff1-augustus-gene-54.39	39.0104	2.02917	0.442568	4.585	4.53986e-06	2.17422e-05	Spray_R2_vs_S1_12h	yes	UP
snap_masked-VaccDscaff1-processed-gene-55.18	17.2004	-5.76998	1.17202	-4.92311	8.51785e-07	4.50452e-06	Spray_R2_vs_S1_12h	yes	DOWN
maker-VaccDscaff1-augustus-gene-55.30	16.1358	2.747	0.70094	3.91902	8.89109e-05	0.000343704	Spray_R2_vs_S1_12h	yes	UP
snap_masked-VaccDscaff1-processed-gene-56.27	544.062	6.10495	1.13869	5.36136	8.2596e-08	4.94842e-07	Spray_R2_vs_S1_12h	yes	UP
maker-VaccDscaff1-augustus-gene-56.31	82029	3.75512	0.142833	26.2904	2.4703e-152	1.29854e-149	Spray_R2_vs_S1_12h	yes	UP
maker-VaccDscaff1-snap-gene-57.42	13509.9	3.16536	0.293574	10.7822	4.17935e-27	1.02852e-25	Spray_R2_vs_S1_12h	yes	UP
maker-VaccDscaff1-snap-gene-58.32	22.4015	2.39579	0.58396	4.10266	4.08423e-05	0.000168043	Spray_R2_vs_S1_12h	yes	UP
snap_masked-VaccDscaff1-processed-gene-60.18	568.573	-12.6875	1.18488	-10.7078	9.35188e-27	2.25915e-25	Spray_R2_vs_S1_12h	yes	DOWN
maker-VaccDscaff1-snap-gene-62.33	2050.28	-2.35761	0.178764	-13.1884	1.02309e-39	4.14965e-38	Spray_R2_vs_S1_12h	yes	DOWN
snap_masked-VaccDscaff1-processed-gene-62.14	20.9936	-2.01417	0.561128	-3.58951	0.000331302	0.00115074	Spray_R2_vs_S1_12h	yes	DOWN
augustus_masked-VaccDscaff1-processed-gene-64.0	110.138	2.33614	0.277228	8.42677	3.55344e-17	4.92849e-16	Spray_R2_vs_S1_12h	yes	UP
maker-VaccDscaff1-snap-gene-69.31	306.284	3.4401	0.247599	13.8938	6.90531e-44	3.18407e-42	Spray_R2_vs_S1_12h	yes	UP
maker-VaccDscaff1-augustus-gene-69.25	517.552	2.68939	0.247042	10.8864	1.3387e-27	3.3446e-26	Spray_R2_vs_S1_12h	yes	UP
maker-VaccDscaff1-snap-gene-69.36	17.061	5.01425	1.05184	4.76713	1.8687e-06	9.38028e-06	Spray_R2_vs_S1_12h	yes	UP
maker-VaccDscaff1-snap-gene-71.30	28.8694	-2.67034	0.525809	-5.07854	3.80345e-07	2.09924e-06	Spray_R2_vs_S1_12h	yes	DOWN
snap_masked-VaccDscaff1-processed-gene-72.23	3.12531	5.01268	1.77033	2.8315	0.004633	0.0123976	Spray_R2_vs_S1_12h	yes	UP
maker-VaccDscaff1-augustus-gene-73.26	8578.99	2.0631	0.0866455	23.8108	2.58067e-125	8.69588e-123	Spray_R2_vs_S1_12h	yes	UP
maker-VaccDscaff1-snap-gene-74.34	13.7721	-4.0587	0.912913	-4.44587	8.75353e-06	4.02641e-05	Spray_R2_vs_S1_12h	yes	DOWN
snap_masked-VaccDscaff1-processed-gene-77.23	596.436	-8.72807	0.497863	-17.5311	8.29849e-69	7.95342e-67	Spray_R2_vs_S1_12h	yes	DOWN
maker-VaccDscaff1-augustus-gene-79.47	18.3751	-3.25376	0.73725	-4.41337	1.01773e-05	4.63265e-05	Spray_R2_vs_S1_12h	yes	DOWN
augustus_masked-VaccDscaff1-processed-gene-80.3	21.8527	6.84563	1.27231	5.38046	7.42969e-08	4.487e-07	Spray_R2_vs_S1_12h	yes	UP
augustus_masked-VaccDscaff1-processed-gene-80.7	21.2352	2.29782	0.59353	3.87145	0.000108188	0.000411922	Spray_R2_vs_S1_12h	yes	UP
maker-VaccDscaff1-augustus-gene-83.25	24.9818	2.37584	0.534531	4.44472	8.80051e-06	4.04393e-05	Spray_R2_vs_S1_12h	yes	UP
augustus_masked-VaccDscaff1-processed-gene-88.3	14.7018	5.37187	1.22177	4.39681	1.09854e-05	4.97295e-05	Spray_R2_vs_S1_12h	yes	UP
maker-VaccDscaff1-augustus-gene-94.34	6.32809	5.02609	1.49958	3.35166	0.000803281	0.00256315	Spray_R2_vs_S1_12h	yes	UP
maker-VaccDscaff1-snap-gene-97.38	32.3078	4.30581	0.622091	6.92152	4.46832e-12	4.14254e-11	Spray_R2_vs_S1_12h	yes	UP
snap_masked-VaccDscaff1-processed-gene-98.18	8.5995	-6.64352	1.41898	-4.68191	2.84215e-06	1.39705e-05	Spray_R2_vs_S1_12h	yes	DOWN
augustus_masked-VaccDscaff1-processed-gene-99.7	8.29606	-4.67411	1.26466	-3.69594	0.000219074	0.000789406	Spray_R2_vs_S1_12h	yes	DOWN
augustus_masked-VaccDscaff1-processed-gene-99.10	5.63162	-2.99297	1.12892	-2.65117	0.00802123	0.0202831	Spray_R2_vs_S1_12h	yes	DOWN
maker-VaccDscaff1-augustus-gene-100.21	5.29121	-5.93292	1.62332	-3.65481	0.000257376	0.000914755	Spray_R2_vs_S1_12h	yes	DOWN
maker-VaccDscaff1-augustus-gene-100.23	51.1138	3.94472	0.475556	8.29496	1.08622e-16	1.45214e-15	Spray_R2_vs_S1_12h	yes	UP
maker-VaccDscaff1-augustus-gene-100.26	5.9588	-3.10876	1.18336	-2.62706	0.00861251	0.0215974	Spray_R2_vs_S1_12h	yes	DOWN
augustus_masked-VaccDscaff1-processed-gene-103.3	296.431	4.99431	0.26578	18.7911	8.92379e-79	1.10115e-76	Spray_R2_vs_S1_12h	yes	UP
augustus_masked-VaccDscaff1-processed-gene-105.1	61.4338	-2.15653	0.319583	-6.74796	1.49943e-11	1.32246e-10	Spray_R2_vs_S1_12h	yes	DOWN
maker-VaccDscaff1-snap-gene-105.32	32.9039	-2.5902	0.450547	-5.749	8.97704e-09	6.03591e-08	Spray_R2_vs_S1_12h	yes	DOWN
maker-VaccDscaff1-snap-gene-106.34	29.7882	5.04245	0.761873	6.61849	3.62884e-11	3.08663e-10	Spray_R2_vs_S1_12h	yes	UP
snap_masked-VaccDscaff1-processed-gene-108.15	26.9301	7.15019	1.26055	5.67227	1.40916e-08	9.25462e-08	Spray_R2_vs_S1_12h	yes	UP
maker-VaccDscaff1-snap-gene-110.33	157.474	2.16714	0.216371	10.0158	1.29852e-23	2.67051e-22	Spray_R2_vs_S1_12h	yes	UP
augustus_masked-VaccDscaff1-processed-gene-113.6	471.998	5.53857	0.270292	20.4911	2.58737e-93	4.59485e-91	Spray_R2_vs_S1_12h	yes	UP
snap_masked-VaccDscaff1-processed-gene-113.23	6.6618	-4.31782	1.35926	-3.17661	0.00149009	0.00449076	Spray_R2_vs_S1_12h	yes	DOWN
maker-VaccDscaff1-augustus-gene-115.28	2.85309	-5.04503	1.81214	-2.78402	0.00536899	0.0141453	Spray_R2_vs_S1_12h	yes	DOWN
snap_masked-VaccDscaff1-processed-gene-116.42	537.17	2.79222	0.528863	5.27967	1.29414e-07	7.57715e-07	Spray_R2_vs_S1_12h	yes	UP
maker-VaccDscaff1-augustus-gene-119.35	68.453	3.97643	0.432705	9.1897	3.93946e-20	6.59916e-19	Spray_R2_vs_S1_12h	yes	UP
snap_masked-VaccDscaff1-processed-gene-119.26	5.19734	4.7285	1.53218	3.08613	0.00202783	0.005918	Spray_R2_vs_S1_12h	yes	UP
maker-VaccDscaff1-snap-gene-119.43	41.9406	4.53328	0.57789	7.84453	4.34564e-15	5.15185e-14	Spray_R2_vs_S1_12h	yes	UP
maker-VaccDscaff1-snap-gene-120.42	61.441	4.58282	0.482243	9.50313	2.03669e-21	3.67401e-20	Spray_R2_vs_S1_12h	yes	UP
snap_masked-VaccDscaff1-processed-gene-121.17	5.41465	4.79315	1.5429	3.10658	0.00189267	0.00556431	Spray_R2_vs_S1_12h	yes	UP
augustus_masked-VaccDscaff1-processed-gene-121.9	659.638	-2.50317	0.138903	-18.0209	1.33475e-72	1.44367e-70	Spray_R2_vs_S1_12h	yes	DOWN
maker-VaccDscaff1-snap-gene-121.30	3.71456	5.26353	1.70601	3.08529	0.00203354	0.00593334	Spray_R2_vs_S1_12h	yes	UP
maker-VaccDscaff1-snap-gene-123.37	323.682	4.52174	0.218346	20.7091	2.86926e-95	5.31076e-93	Spray_R2_vs_S1_12h	yes	UP
maker-VaccDscaff1-snap-gene-123.39	63.7802	-4.01808	0.46651	-8.61307	7.11321e-18	1.03462e-16	Spray_R2_vs_S1_12h	yes	DOWN
maker-VaccDscaff1-snap-gene-123.40	5.30935	-5.94859	1.55509	-3.82523	0.000130652	0.00049049	Spray_R2_vs_S1_12h	yes	DOWN
maker-VaccDscaff1-snap-gene-124.48	6.70806	-6.28037	1.48347	-4.23356	2.30017e-05	9.86059e-05	Spray_R2_vs_S1_12h	yes	DOWN
maker-VaccDscaff1-augustus-gene-124.43	24.3411	-8.13973	1.26861	-6.41624	1.39682e-10	1.12478e-09	Spray_R2_vs_S1_12h	yes	DOWN
snap_masked-VaccDscaff1-processed-gene-126.16	3.31437	-5.26543	1.73109	-3.04168	0.00235259	0.00677327	Spray_R2_vs_S1_12h	yes	DOWN
maker-VaccDscaff1-augustus-gene-128.28	111.693	-2.31846	0.310192	-7.47428	7.76262e-14	8.29707e-13	Spray_R2_vs_S1_12h	yes	DOWN
maker-VaccDscaff1-snap-gene-128.41	56.8232	-7.49566	1.08211	-6.9269	4.30152e-12	4.0006e-11	Spray_R2_vs_S1_12h	yes	DOWN
maker-VaccDscaff1-snap-gene-129.27	54.3069	-8.33368	1.21995	-6.83116	8.42303e-12	7.57381e-11	Spray_R2_vs_S1_12h	yes	DOWN
maker-VaccDscaff1-augustus-gene-130.20	1173.19	7.84782	0.286352	27.4062	2.31168e-165	1.41297e-162	Spray_R2_vs_S1_12h	yes	UP
maker-VaccDscaff1-snap-gene-132.23	85.4862	3.39447	0.386268	8.78784	1.52465e-18	2.30974e-17	Spray_R2_vs_S1_12h	yes	UP
maker-VaccDscaff1-augustus-gene-132.21	64.5184	5.50552	0.607036	9.0695	1.19561e-19	1.94819e-18	Spray_R2_vs_S1_12h	yes	UP
snap_masked-VaccDscaff1-processed-gene-132.13	20.2052	6.73241	1.27951	5.26172	1.4271e-07	8.31859e-07	Spray_R2_vs_S1_12h	yes	UP
maker-VaccDscaff1-snap-gene-133.17	797.493	2.42981	0.216857	11.2047	3.86799e-29	1.03949e-27	Spray_R2_vs_S1_12h	yes	UP
maker-VaccDscaff1-snap-gene-134.22	11.0586	-3.41164	0.916486	-3.72252	0.000197243	0.000716138	Spray_R2_vs_S1_12h	yes	DOWN
augustus_masked-VaccDscaff1-processed-gene-134.3	15.4298	7.3184	1.32595	5.51938	3.4019e-08	2.14109e-07	Spray_R2_vs_S1_12h	yes	UP
snap_masked-VaccDscaff1-processed-gene-135.12	14.6805	-3.23972	0.727957	-4.45042	8.57019e-06	3.94553e-05	Spray_R2_vs_S1_12h	yes	DOWN
maker-VaccDscaff1-snap-gene-136.24	3.73505	5.27055	1.66714	3.16143	0.00156995	0.00470715	Spray_R2_vs_S1_12h	yes	UP
augustus_masked-VaccDscaff1-processed-gene-136.3	124.245	4.96398	0.387813	12.7999	1.64104e-37	6.15283e-36	Spray_R2_vs_S1_12h	yes	UP
maker-VaccDscaff1-augustus-gene-137.17	228.775	11.2069	1.19284	9.3952	5.711e-21	1.00672e-19	Spray_R2_vs_S1_12h	yes	UP
maker-VaccDscaff1-snap-gene-137.22	72.8777	-5.13221	0.500717	-10.2497	1.18688e-24	2.57171e-23	Spray_R2_vs_S1_12h	yes	DOWN
snap_masked-VaccDscaff1-processed-gene-138.9	14.8207	-5.53355	1.17399	-4.71344	2.43565e-06	1.20648e-05	Spray_R2_vs_S1_12h	yes	DOWN
augustus_masked-VaccDscaff1-processed-gene-140.4	73.4557	-3.64511	0.36573	-9.96669	2.13221e-23	4.34425e-22	Spray_R2_vs_S1_12h	yes	DOWN
maker-VaccDscaff1-snap-gene-141.14	66.4017	-2.47507	0.32322	-7.65755	1.89508e-14	2.12041e-13	Spray_R2_vs_S1_12h	yes	DOWN
maker-VaccDscaff1-snap-gene-144.29	575.895	-3.35022	0.18406	-18.2018	4.99804e-74	5.56625e-72	Spray_R2_vs_S1_12h	yes	DOWN
snap_masked-VaccDscaff1-processed-gene-145.8	11.2268	-7.02981	1.38564	-5.07335	3.9088e-07	2.15513e-06	Spray_R2_vs_S1_12h	yes	DOWN
augustus_masked-VaccDscaff1-processed-gene-146.7	76.7496	-2.27601	0.314749	-7.23119	4.78773e-13	4.83055e-12	Spray_R2_vs_S1_12h	yes	DOWN
snap_masked-VaccDscaff1-processed-gene-147.7	116.414	2.76159	0.269609	10.2429	1.27317e-24	2.75186e-23	Spray_R2_vs_S1_12h	yes	UP
maker-VaccDscaff1-snap-gene-148.40	11.9387	-3.08627	0.85255	-3.62004	0.000294555	0.00103514	Spray_R2_vs_S1_12h	yes	DOWN
maker-VaccDscaff1-augustus-gene-150.13	845.277	-4.63733	0.45364	-10.2225	1.57284e-24	3.37736e-23	Spray_R2_vs_S1_12h	yes	DOWN
maker-VaccDscaff1-augustus-gene-151.21	3.2172	5.05776	1.774	2.85104	0.0043576	0.0117371	Spray_R2_vs_S1_12h	yes	UP
maker-VaccDscaff1-snap-gene-152.34	89.9029	3.27514	0.368083	8.89785	5.69409e-19	8.89232e-18	Spray_R2_vs_S1_12h	yes	UP
maker-VaccDscaff1-augustus-gene-153.16	421.074	2.065	0.146812	14.0656	6.18217e-45	2.95967e-43	Spray_R2_vs_S1_12h	yes	UP
augustus_masked-VaccDscaff1-processed-gene-154.1	50.7045	-4.98174	0.565236	-8.81356	1.21238e-18	1.84832e-17	Spray_R2_vs_S1_12h	yes	DOWN
maker-VaccDscaff1-snap-gene-155.33	7.74747	-6.48837	1.45123	-4.47094	7.78766e-06	3.60866e-05	Spray_R2_vs_S1_12h	yes	DOWN
maker-VaccDscaff1-snap-gene-155.40	17.6417	6.53495	1.29942	5.02914	4.92683e-07	2.68266e-06	Spray_R2_vs_S1_12h	yes	UP
augustus_masked-VaccDscaff1-processed-gene-155.9	115.989	2.74431	0.277704	9.88213	4.97653e-23	9.89395e-22	Spray_R2_vs_S1_12h	yes	UP
augustus_masked-VaccDscaff1-processed-gene-160.4	2.7184	-4.97367	1.95435	-2.54492	0.0109302	0.0267485	Spray_R2_vs_S1_12h	yes	DOWN
snap_masked-VaccDscaff1-processed-gene-165.17	544.205	2.67739	0.189981	14.0929	4.19676e-45	2.01284e-43	Spray_R2_vs_S1_12h	yes	UP
maker-VaccDscaff1-augustus-gene-174.30	382.619	3.11198	0.192809	16.1402	1.33167e-58	9.64196e-57	Spray_R2_vs_S1_12h	yes	UP
maker-VaccDscaff1-snap-gene-185.31	37.5566	8.60072	1.24887	6.88682	5.70515e-12	5.2338e-11	Spray_R2_vs_S1_12h	yes	UP
maker-VaccDscaff1-augustus-gene-187.27	749.53	-2.21013	0.161566	-13.6794	1.34798e-42	6.05623e-41	Spray_R2_vs_S1_12h	yes	DOWN
augustus_masked-VaccDscaff1-processed-gene-188.0	4.69946	4.58949	1.58617	2.89345	0.00381041	0.0104192	Spray_R2_vs_S1_12h	yes	UP
snap_masked-VaccDscaff1-processed-gene-199.23	17.7389	7.51961	1.31032	5.73876	9.53746e-09	6.39146e-08	Spray_R2_vs_S1_12h	yes	UP
maker-VaccDscaff1-snap-gene-211.20	100.046	2.35894	0.281086	8.39223	4.76998e-17	6.52626e-16	Spray_R2_vs_S1_12h	yes	UP
maker-VaccDscaff1-augustus-gene-216.19	17.0323	7.45895	1.30656	5.70884	1.13748e-08	7.54576e-08	Spray_R2_vs_S1_12h	yes	UP
maker-VaccDscaff1-augustus-gene-217.16	30.216	2.61564	0.553176	4.7284	2.26291e-06	1.12452e-05	Spray_R2_vs_S1_12h	yes	UP
augustus_masked-VaccDscaff1-processed-gene-223.15	58.0989	7.36049	1.06239	6.92824	4.26097e-12	3.96569e-11	Spray_R2_vs_S1_12h	yes	UP
augustus_masked-VaccDscaff1-processed-gene-227.1	3.58262	5.21027	1.68626	3.08983	0.00200268	0.00585305	Spray_R2_vs_S1_12h	yes	UP
maker-VaccDscaff1-augustus-gene-229.27	58.654	2.97716	0.501575	5.93563	2.92727e-09	2.06322e-08	Spray_R2_vs_S1_12h	yes	UP
maker-VaccDscaff1-augustus-gene-234.22	144.689	10.5457	1.19543	8.82169	1.12745e-18	1.72283e-17	Spray_R2_vs_S1_12h	yes	UP
augustus_masked-VaccDscaff1-processed-gene-234.4	1353.34	2.38784	0.111831	21.3522	3.71684e-101	7.5146e-99	Spray_R2_vs_S1_12h	yes	UP
augustus_masked-VaccDscaff1-processed-gene-236.7	97.6307	2.39546	0.297458	8.05312	8.07065e-16	1.00818e-14	Spray_R2_vs_S1_12h	yes	UP
maker-VaccDscaff1-augustus-gene-236.27	595.719	5.57007	0.466369	11.9435	7.02356e-33	2.19501e-31	Spray_R2_vs_S1_12h	yes	UP
maker-VaccDscaff1-augustus-gene-237.24	187.983	2.16373	0.242648	8.91715	4.78445e-19	7.51641e-18	Spray_R2_vs_S1_12h	yes	UP
maker-VaccDscaff1-snap-gene-247.19	18.5443	4.68179	0.927629	5.04705	4.48683e-07	2.45477e-06	Spray_R2_vs_S1_12h	yes	UP
maker-VaccDscaff1-augustus-gene-247.16	488.309	3.7365	0.160839	23.2313	2.19846e-119	6.42024e-117	Spray_R2_vs_S1_12h	yes	UP
maker-VaccDscaff1-snap-gene-251.34	3.29941	5.08998	1.72661	2.94796	0.00319879	0.00890802	Spray_R2_vs_S1_12h	yes	UP
snap_masked-VaccDscaff1-processed-gene-252.11	55.4878	2.18659	0.352792	6.19798	5.71935e-10	4.34833e-09	Spray_R2_vs_S1_12h	yes	UP
maker-VaccDscaff1-augustus-gene-252.32	23.1663	3.09407	0.612205	5.05398	4.32703e-07	2.37278e-06	Spray_R2_vs_S1_12h	yes	UP
augustus_masked-VaccDscaff1-processed-gene-252.9	26.4606	2.13462	0.550093	3.88047	0.000104254	0.000398214	Spray_R2_vs_S1_12h	yes	UP
maker-VaccDscaff1-snap-gene-255.41	2399.76	-2.24698	0.16342	-13.7497	5.1129e-43	2.31694e-41	Spray_R2_vs_S1_12h	yes	DOWN
maker-VaccDscaff1-augustus-gene-256.29	20.1861	-3.95736	0.862686	-4.58726	4.49102e-06	2.15122e-05	Spray_R2_vs_S1_12h	yes	DOWN
maker-VaccDscaff1-augustus-gene-257.21	2.48647	4.68379	1.88643	2.48288	0.0130323	0.0312241	Spray_R2_vs_S1_12h	yes	UP
snap_masked-VaccDscaff1-processed-gene-258.15	63.8696	6.92809	0.899483	7.7023	1.3364e-14	1.51465e-13	Spray_R2_vs_S1_12h	yes	UP
augustus_masked-VaccDscaff1-processed-gene-261.5	59.0564	2.32727	0.389172	5.98006	2.23049e-09	1.59174e-08	Spray_R2_vs_S1_12h	yes	UP
maker-VaccDscaff1-snap-gene-264.35	173.815	2.24476	0.205356	10.931	8.18953e-28	2.06768e-26	Spray_R2_vs_S1_12h	yes	UP
maker-VaccDscaff1-snap-gene-266.35	22.1856	7.84029	1.27168	6.16531	7.03436e-10	5.29147e-09	Spray_R2_vs_S1_12h	yes	UP
maker-VaccDscaff1-augustus-gene-268.29	26.2853	-2.27624	0.532656	-4.27337	1.9254e-05	8.38252e-05	Spray_R2_vs_S1_12h	yes	DOWN
maker-VaccDscaff1-augustus-gene-269.27	3.74764	4.23683	1.63181	2.5964	0.00942069	0.0233942	Spray_R2_vs_S1_12h	yes	UP
maker-VaccDscaff1-augustus-gene-270.27	165.798	8.2921	0.869399	9.53774	1.45974e-21	2.66433e-20	Spray_R2_vs_S1_12h	yes	UP
augustus_masked-VaccDscaff1-processed-gene-270.9	88.531	7.97792	1.06428	7.49607	6.57612e-14	7.06913e-13	Spray_R2_vs_S1_12h	yes	UP
maker-VaccDscaff1-augustus-gene-273.42	1242.44	2.56645	0.151156	16.9788	1.17795e-64	9.95501e-63	Spray_R2_vs_S1_12h	yes	UP
maker-VaccDscaff1-augustus-gene-274.26	30.5176	-2.20556	0.481221	-4.58326	4.57789e-06	2.19084e-05	Spray_R2_vs_S1_12h	yes	DOWN
maker-VaccDscaff1-augustus-gene-278.26	28.2455	-3.59137	0.575843	-6.23672	4.4685e-10	3.43007e-09	Spray_R2_vs_S1_12h	yes	DOWN
maker-VaccDscaff1-augustus-gene-282.20	28.8302	-8.38377	1.26276	-6.63925	3.15283e-11	2.69308e-10	Spray_R2_vs_S1_12h	yes	DOWN
maker-VaccDscaff1-snap-gene-285.32	12.9788	7.06978	1.3987	5.05453	4.31441e-07	2.36685e-06	Spray_R2_vs_S1_12h	yes	UP
snap_masked-VaccDscaff1-processed-gene-285.9	22.067	-6.13114	1.13151	-5.41854	6.00882e-08	3.67535e-07	Spray_R2_vs_S1_12h	yes	DOWN
maker-VaccDscaff1-snap-gene-287.29	43.207	2.1354	0.446655	4.78087	1.7454e-06	8.79325e-06	Spray_R2_vs_S1_12h	yes	UP
augustus_masked-VaccDscaff1-processed-gene-287.5	11.4358	2.01015	0.790475	2.54296	0.0109918	0.0268742	Spray_R2_vs_S1_12h	yes	UP
snap_masked-VaccDscaff1-processed-gene-289.25	33.5674	3.79788	0.558488	6.80028	1.04415e-11	9.32814e-11	Spray_R2_vs_S1_12h	yes	UP
maker-VaccDscaff1-snap-gene-290.31	13.1104	-7.25201	1.41426	-5.12778	2.9318e-07	1.6409e-06	Spray_R2_vs_S1_12h	yes	DOWN
snap_masked-VaccDscaff1-processed-gene-293.14	6.95802	2.51089	1.04209	2.40949	0.015975	0.0373551	Spray_R2_vs_S1_12h	yes	UP
snap_masked-VaccDscaff1-processed-gene-294.24	18.5816	-7.75571	1.33884	-5.79284	6.92071e-09	4.69412e-08	Spray_R2_vs_S1_12h	yes	DOWN
maker-VaccDscaff1-augustus-gene-295.30	10.3253	6.73662	1.37284	4.90705	9.24546e-07	4.85124e-06	Spray_R2_vs_S1_12h	yes	UP
snap_masked-VaccDscaff1-processed-gene-297.18	31.6581	-5.31409	0.767828	-6.92094	4.48647e-12	4.15497e-11	Spray_R2_vs_S1_12h	yes	DOWN
snap_masked-VaccDscaff1-processed-gene-298.13	329.152	4.53954	0.220006	20.6338	1.36587e-94	2.49299e-92	Spray_R2_vs_S1_12h	yes	UP
maker-VaccDscaff1-augustus-gene-299.29	28.4537	-4.43004	0.712505	-6.21755	5.0498e-10	3.86162e-09	Spray_R2_vs_S1_12h	yes	DOWN
maker-VaccDscaff1-augustus-gene-299.30	1013.77	-7.06079	0.803473	-8.78783	1.52471e-18	2.30974e-17	Spray_R2_vs_S1_12h	yes	DOWN
maker-VaccDscaff1-augustus-gene-299.31	323.952	-5.31983	0.897492	-5.92744	3.07697e-09	2.16583e-08	Spray_R2_vs_S1_12h	yes	DOWN
maker-VaccDscaff1-augustus-gene-299.32	2049.91	-10.873	0.553916	-19.6293	8.69237e-86	1.24164e-83	Spray_R2_vs_S1_12h	yes	DOWN
maker-VaccDscaff1-snap-gene-300.40	454.407	-2.26491	0.145245	-15.5937	8.03939e-55	5.20442e-53	Spray_R2_vs_S1_12h	yes	DOWN
maker-VaccDscaff1-snap-gene-302.35	32.704	6.54411	1.10171	5.93994	2.85131e-09	2.01292e-08	Spray_R2_vs_S1_12h	yes	UP
maker-VaccDscaff1-augustus-gene-302.30	14794.8	-10.0726	1.18067	-8.53124	1.44789e-17	2.06371e-16	Spray_R2_vs_S1_12h	yes	DOWN
augustus_masked-VaccDscaff1-processed-gene-302.6	30.0593	-6.58467	1.12043	-5.87689	4.18039e-09	2.90516e-08	Spray_R2_vs_S1_12h	yes	DOWN
maker-VaccDscaff1-augustus-gene-303.36	424.063	-2.05264	0.456928	-4.49226	7.04707e-06	3.28634e-05	Spray_R2_vs_S1_12h	yes	DOWN
snap_masked-VaccDscaff1-processed-gene-304.18	39.7422	8.68112	1.23467	7.03112	2.04886e-12	1.95343e-11	Spray_R2_vs_S1_12h	yes	UP
maker-VaccDscaff1-augustus-gene-304.30	123.213	10.3139	1.19849	8.60569	7.58567e-18	1.10151e-16	Spray_R2_vs_S1_12h	yes	UP
augustus_masked-VaccDscaff1-processed-gene-307.7	5.8571	3.95082	1.34756	2.93183	0.00336968	0.00933348	Spray_R2_vs_S1_12h	yes	UP
maker-VaccDscaff1-snap-gene-310.30	180.415	-11.031	1.19206	-9.25376	2.16732e-20	3.67745e-19	Spray_R2_vs_S1_12h	yes	DOWN
maker-VaccDscaff1-augustus-gene-311.35	35.566	-7.71866	1.24181	-6.21563	5.11183e-10	3.90678e-09	Spray_R2_vs_S1_12h	yes	DOWN
maker-VaccDscaff1-snap-gene-313.42	20.0002	-6.88601	1.28129	-5.37426	7.68993e-08	4.62928e-07	Spray_R2_vs_S1_12h	yes	DOWN
augustus_masked-VaccDscaff1-processed-gene-313.7	9.07765	-3.76477	1.00698	-3.73867	0.000184999	0.000675982	Spray_R2_vs_S1_12h	yes	DOWN
maker-VaccDscaff1-snap-gene-318.46	138.456	2.07557	0.326125	6.36433	1.96142e-10	1.55463e-09	Spray_R2_vs_S1_12h	yes	UP
maker-VaccDscaff1-augustus-gene-318.39	67.8966	-2.23314	0.353249	-6.32173	2.58652e-10	2.03233e-09	Spray_R2_vs_S1_12h	yes	DOWN
maker-VaccDscaff1-snap-gene-319.30	3.70698	5.25631	2.04948	2.5647	0.0103264	0.0254389	Spray_R2_vs_S1_12h	yes	UP
maker-VaccDscaff1-snap-gene-319.38	15.0668	2.98486	0.850998	3.50748	0.000452372	0.00152139	Spray_R2_vs_S1_12h	yes	UP
augustus_masked-VaccDscaff1-processed-gene-319.5	23.601	7.9277	1.29194	6.13628	8.44747e-10	6.30932e-09	Spray_R2_vs_S1_12h	yes	UP
maker-VaccDscaff1-snap-gene-320.34	135.791	-4.0515	0.35685	-11.3535	7.12409e-30	1.97513e-28	Spray_R2_vs_S1_12h	yes	DOWN
maker-VaccDscaff1-snap-gene-321.26	22.6048	6.89229	1.2721	5.41806	6.025e-08	3.68353e-07	Spray_R2_vs_S1_12h	yes	UP
augustus_masked-VaccDscaff1-processed-gene-320.10	5.63334	3.96592	1.42014	2.79262	0.00522828	0.0138091	Spray_R2_vs_S1_12h	yes	UP
maker-VaccDscaff1-augustus-gene-323.24	614.51	6.72268	0.291029	23.0997	4.66048e-118	1.28938e-115	Spray_R2_vs_S1_12h	yes	UP
maker-VaccDscaff1-augustus-gene-323.25	76.3127	3.29598	0.416447	7.91454	2.48173e-15	2.99207e-14	Spray_R2_vs_S1_12h	yes	UP
maker-VaccDscaff1-snap-gene-325.32	15.1909	-2.34452	0.683321	-3.43107	0.000601209	0.00196978	Spray_R2_vs_S1_12h	yes	DOWN
maker-VaccDscaff1-snap-gene-327.34	39.325	-4.61142	0.659516	-6.99213	2.70742e-12	2.56152e-11	Spray_R2_vs_S1_12h	yes	DOWN
snap_masked-VaccDscaff1-processed-gene-328.21	124.169	-3.71746	0.292283	-12.7187	4.65553e-37	1.71135e-35	Spray_R2_vs_S1_12h	yes	DOWN
augustus_masked-VaccDscaff1-processed-gene-330.3	16.8824	-2.98664	0.675525	-4.42121	9.81501e-06	4.47628e-05	Spray_R2_vs_S1_12h	yes	DOWN
snap_masked-VaccDscaff1-processed-gene-330.24	38.4569	-2.37764	0.46972	-5.06182	4.15271e-07	2.2829e-06	Spray_R2_vs_S1_12h	yes	DOWN
maker-VaccDscaff1-augustus-gene-331.22	59.7497	3.37966	0.399571	8.45822	2.71499e-17	3.78759e-16	Spray_R2_vs_S1_12h	yes	UP
maker-VaccDscaff1-augustus-gene-332.30	280.551	3.10117	0.991171	3.1288	0.00175522	0.00521025	Spray_R2_vs_S1_12h	yes	UP
maker-VaccDscaff1-augustus-gene-334.30	8.08149	4.47273	1.32185	3.38368	0.000715211	0.00230312	Spray_R2_vs_S1_12h	yes	UP
maker-VaccDscaff1-snap-gene-335.39	43.6354	-3.15115	0.486249	-6.48052	9.14048e-11	7.50747e-10	Spray_R2_vs_S1_12h	yes	DOWN
maker-VaccDscaff1-augustus-gene-337.35	57702.6	13.1763	1.16598	11.3007	1.30237e-29	3.57683e-28	Spray_R2_vs_S1_12h	yes	UP
maker-VaccDscaff1-augustus-gene-339.18	142.708	5.85955	0.483424	12.1209	8.18199e-34	2.65819e-32	Spray_R2_vs_S1_12h	yes	UP
snap_masked-VaccDscaff1-processed-gene-339.15	10.4438	-6.91869	1.39255	-4.96838	6.75159e-07	3.61483e-06	Spray_R2_vs_S1_12h	yes	DOWN
augustus_masked-VaccDscaff1-processed-gene-340.4	41.7771	-3.89291	0.507435	-7.67175	1.69663e-14	1.90893e-13	Spray_R2_vs_S1_12h	yes	DOWN
maker-VaccDscaff1-snap-gene-341.29	29.892	3.07944	0.568251	5.41915	5.98837e-08	3.66455e-07	Spray_R2_vs_S1_12h	yes	UP
maker-VaccDscaff1-augustus-gene-341.27	47.8637	2.69965	0.458508	5.8879	3.91131e-09	2.72754e-08	Spray_R2_vs_S1_12h	yes	UP
augustus_masked-VaccDscaff1-processed-gene-341.7	10.0919	4.81924	1.2375	3.89433	9.84713e-05	0.000377993	Spray_R2_vs_S1_12h	yes	UP
augustus_masked-VaccDscaff1-processed-gene-342.1	17.8396	4.26682	0.843686	5.05736	4.25104e-07	2.33403e-06	Spray_R2_vs_S1_12h	yes	UP
augustus_masked-VaccDscaff1-processed-gene-342.6	38.9867	8.654	1.24785	6.93511	4.05898e-12	3.78037e-11	Spray_R2_vs_S1_12h	yes	UP
maker-VaccDscaff1-augustus-gene-343.27	102.791	-3.3025	0.358522	-9.21142	3.21829e-20	5.42567e-19	Spray_R2_vs_S1_12h	yes	DOWN
maker-VaccDscaff1-snap-gene-344.41	6.62904	-6.27003	1.50571	-4.16418	3.12473e-05	0.000131152	Spray_R2_vs_S1_12h	yes	DOWN
maker-VaccDscaff1-snap-gene-344.45	455.842	2.01923	0.160378	12.5904	2.38383e-36	8.46677e-35	Spray_R2_vs_S1_12h	yes	UP
augustus_masked-VaccDscaff1-processed-gene-345.1	5.05588	-4.87465	1.56031	-3.12416	0.0017831	0.00528174	Spray_R2_vs_S1_12h	yes	DOWN
augustus_masked-VaccDscaff1-processed-gene-348.1	4.38695	5.50146	1.60646	3.42459	0.000615729	0.00201234	Spray_R2_vs_S1_12h	yes	UP
maker-VaccDscaff1-snap-gene-349.47	14.5842	-3.86446	0.805898	-4.79523	1.6249e-06	8.21768e-06	Spray_R2_vs_S1_12h	yes	DOWN
maker-VaccDscaff1-augustus-gene-349.41	8.92016	2.7192	0.95212	2.85594	0.00429098	0.0115814	Spray_R2_vs_S1_12h	yes	UP
maker-VaccDscaff1-augustus-gene-349.40	14.2029	7.19883	1.33421	5.39557	6.83055e-08	4.14481e-07	Spray_R2_vs_S1_12h	yes	UP
maker-VaccDscaff1-augustus-gene-350.36	718.565	-2.89551	0.43311	-6.68539	2.30304e-11	1.99516e-10	Spray_R2_vs_S1_12h	yes	DOWN
augustus_masked-VaccDscaff1-processed-gene-351.13	33.564	2.34854	0.54407	4.31662	1.5844e-05	6.98471e-05	Spray_R2_vs_S1_12h	yes	UP
maker-VaccDscaff1-augustus-gene-354.30	15.67	5.47364	1.17443	4.66069	3.15152e-06	1.54019e-05	Spray_R2_vs_S1_12h	yes	UP
augustus_masked-VaccDscaff1-processed-gene-355.0	272.941	5.51431	0.705236	7.8191	5.32009e-15	6.26189e-14	Spray_R2_vs_S1_12h	yes	UP
maker-VaccDscaff1-augustus-gene-355.18	22.8924	-2.5779	0.606648	-4.24942	2.14323e-05	9.24969e-05	Spray_R2_vs_S1_12h	yes	DOWN
augustus_masked-VaccDscaff1-processed-gene-355.6	143.047	4.56135	0.341527	13.3558	1.09631e-40	4.58098e-39	Spray_R2_vs_S1_12h	yes	UP
snap_masked-VaccDscaff1-processed-gene-356.10	4.79232	5.63129	1.58015	3.56377	0.00036556	0.00125809	Spray_R2_vs_S1_12h	yes	UP
maker-VaccDscaff1-snap-gene-356.37	10.0755	6.7029	1.38292	4.84692	1.25395e-06	6.44203e-06	Spray_R2_vs_S1_12h	yes	UP
maker-VaccDscaff1-snap-gene-356.35	35.7201	8.52903	1.24661	6.84179	7.82104e-12	7.07609e-11	Spray_R2_vs_S1_12h	yes	UP
maker-VaccDscaff1-snap-gene-357.20	11.7178	5.05386	1.26484	3.99566	6.45134e-05	0.000256018	Spray_R2_vs_S1_12h	yes	UP
snap_masked-VaccDscaff1-processed-gene-357.12	43.3356	-2.31997	0.408571	-5.67825	1.36084e-08	8.94618e-08	Spray_R2_vs_S1_12h	yes	DOWN
maker-VaccDscaff1-snap-gene-358.31	4.14777	4.38654	1.62626	2.69731	0.00699018	0.017961	Spray_R2_vs_S1_12h	yes	UP
augustus_masked-VaccDscaff1-processed-gene-359.3	3.99215	-3.57293	1.52343	-2.34531	0.0190112	0.0435786	Spray_R2_vs_S1_12h	yes	DOWN
augustus_masked-VaccDscaff1-processed-gene-360.5	9.77871	-3.16741	1.10726	-2.86059	0.00422852	0.0114363	Spray_R2_vs_S1_12h	yes	DOWN
maker-VaccDscaff1-augustus-gene-362.21	83.8795	3.06074	0.329151	9.29889	1.41922e-20	2.43322e-19	Spray_R2_vs_S1_12h	yes	UP
snap_masked-VaccDscaff1-processed-gene-364.11	7.74079	2.91825	1.03947	2.80743	0.00499392	0.0132501	Spray_R2_vs_S1_12h	yes	UP
maker-VaccDscaff1-augustus-gene-366.27	510.422	-2.09036	0.155577	-13.4362	3.71198e-41	1.57604e-39	Spray_R2_vs_S1_12h	yes	DOWN
maker-VaccDscaff1-snap-gene-368.33	8.65979	2.40424	0.888631	2.70555	0.00681914	0.0175765	Spray_R2_vs_S1_12h	yes	UP
maker-VaccDscaff1-augustus-gene-368.30	61.5265	-3.48122	0.425815	-8.17544	2.94794e-16	3.79435e-15	Spray_R2_vs_S1_12h	yes	DOWN
maker-VaccDscaff1-augustus-gene-368.31	90.0802	-4.05299	0.392977	-10.3135	6.11986e-25	1.3528e-23	Spray_R2_vs_S1_12h	yes	DOWN
augustus_masked-VaccDscaff1-processed-gene-370.2	27.9313	-2.53765	0.519983	-4.88026	1.05948e-06	5.49781e-06	Spray_R2_vs_S1_12h	yes	DOWN
maker-VaccDscaff1-augustus-gene-370.19	385.561	2.23218	0.187494	11.9053	1.11032e-32	3.4483e-31	Spray_R2_vs_S1_12h	yes	UP
maker-VaccDscaff1-augustus-gene-371.16	69.3249	2.19734	0.320095	6.86464	6.66577e-12	6.08321e-11	Spray_R2_vs_S1_12h	yes	UP
maker-VaccDscaff1-augustus-gene-372.31	14.5253	-2.7459	0.767373	-3.57832	0.000345816	0.00119688	Spray_R2_vs_S1_12h	yes	DOWN
snap_masked-VaccDscaff1-processed-gene-372.18	6.80284	2.74176	1.0196	2.68905	0.00716556	0.0183424	Spray_R2_vs_S1_12h	yes	UP
maker-VaccDscaff1-snap-gene-373.43	30.9781	2.30281	0.559033	4.11926	3.80083e-05	0.000157244	Spray_R2_vs_S1_12h	yes	UP
maker-VaccDscaff1-augustus-gene-374.32	4907.45	2.2813	0.152876	14.9226	2.35062e-50	1.32276e-48	Spray_R2_vs_S1_12h	yes	UP
augustus_masked-VaccDscaff1-processed-gene-378.7	17.0333	-2.54179	0.657052	-3.86848	0.000109515	0.000416674	Spray_R2_vs_S1_12h	yes	DOWN
snap_masked-VaccDscaff1-processed-gene-379.13	115.426	-10.3874	1.22919	-8.45058	2.89857e-17	4.0394e-16	Spray_R2_vs_S1_12h	yes	DOWN
augustus_masked-VaccDscaff1-processed-gene-380.1	7.28386	-3.44778	1.18082	-2.91982	0.00350235	0.00965718	Spray_R2_vs_S1_12h	yes	DOWN
augustus_masked-VaccDscaff1-processed-gene-380.8	26.8356	2.17725	0.483914	4.49926	6.81916e-06	3.18458e-05	Spray_R2_vs_S1_12h	yes	UP
augustus_masked-VaccDscaff1-processed-gene-380.10	18.411	3.62129	0.89225	4.0586	4.93672e-05	0.000200049	Spray_R2_vs_S1_12h	yes	UP
maker-VaccDscaff1-snap-gene-381.47	25.8004	-2.28796	0.574791	-3.9805	6.87707e-05	0.0002716	Spray_R2_vs_S1_12h	yes	DOWN
maker-VaccDscaff1-snap-gene-391.44	4.92993	3.10793	1.3271	2.3419	0.019186	0.0438874	Spray_R2_vs_S1_12h	yes	UP
maker-VaccDscaff1-augustus-gene-392.23	58.9912	2.04604	0.404408	5.05935	4.20693e-07	2.31126e-06	Spray_R2_vs_S1_12h	yes	UP
maker-VaccDscaff1-snap-gene-393.42	108.003	10.1234	1.20105	8.4288	3.49242e-17	4.84643e-16	Spray_R2_vs_S1_12h	yes	UP
maker-VaccDscaff1-snap-gene-393.43	24.5263	7.01324	1.26144	5.55971	2.70216e-08	1.71963e-07	Spray_R2_vs_S1_12h	yes	UP
maker-VaccDscaff1-snap-gene-395.35	135.613	-10.6196	1.63532	-6.49388	8.36529e-11	6.89664e-10	Spray_R2_vs_S1_12h	yes	DOWN
snap_masked-VaccDscaff1-processed-gene-401.16	93.1099	2.48579	0.33288	7.46755	8.17047e-14	8.71174e-13	Spray_R2_vs_S1_12h	yes	UP
maker-VaccDscaff1-augustus-gene-403.31	13.5135	-3.68979	1.04664	-3.52536	0.000422906	0.00143312	Spray_R2_vs_S1_12h	yes	DOWN
snap_masked-VaccDscaff1-processed-gene-408.22	75.8197	3.05642	0.339929	8.99134	2.44224e-19	3.90446e-18	Spray_R2_vs_S1_12h	yes	UP
augustus_masked-VaccDscaff1-processed-gene-409.3	230.483	-9.5248	1.03459	-9.20632	3.37482e-20	5.68227e-19	Spray_R2_vs_S1_12h	yes	DOWN
snap_masked-VaccDscaff1-processed-gene-409.27	2.44386	-4.82561	1.8817	-2.5645	0.0103325	0.0254468	Spray_R2_vs_S1_12h	yes	DOWN
maker-VaccDscaff1-augustus-gene-410.34	3.19233	-4.18592	1.77309	-2.36081	0.0182353	0.041994	Spray_R2_vs_S1_12h	yes	DOWN
maker-VaccDscaff1-augustus-gene-410.36	10.6438	2.03931	0.750105	2.7187	0.00655389	0.016951	Spray_R2_vs_S1_12h	yes	UP
maker-VaccDscaff1-snap-gene-417.31	5163.87	2.22356	0.310673	7.15724	8.2316e-13	8.16728e-12	Spray_R2_vs_S1_12h	yes	UP
maker-VaccDscaff1-augustus-gene-418.33	112.011	2.44388	0.26275	9.30116	1.3892e-20	2.38955e-19	Spray_R2_vs_S1_12h	yes	UP
maker-VaccDscaff1-augustus-gene-419.33	25.3881	-2.34477	0.763163	-3.07243	0.00212323	0.00617225	Spray_R2_vs_S1_12h	yes	DOWN
maker-VaccDscaff1-augustus-gene-420.25	22.511	2.15017	0.640549	3.35677	0.0007886	0.00251967	Spray_R2_vs_S1_12h	yes	UP
augustus_masked-VaccDscaff1-processed-gene-426.5	6.54541	-4.34117	1.35593	-3.20162	0.00136659	0.00415623	Spray_R2_vs_S1_12h	yes	DOWN
maker-VaccDscaff1-snap-gene-426.39	5.29391	-5.94487	1.57086	-3.78447	0.000154037	0.00057046	Spray_R2_vs_S1_12h	yes	DOWN
snap_masked-VaccDscaff1-processed-gene-426.24	1460.43	-2.57945	0.104487	-24.6869	1.48046e-134	5.63925e-132	Spray_R2_vs_S1_12h	yes	DOWN
maker-VaccDscaff1-snap-gene-427.35	3.76533	5.28079	1.67297	3.15654	0.00159655	0.00477818	Spray_R2_vs_S1_12h	yes	UP
maker-VaccDscaff1-snap-gene-427.40	10.7742	3.54108	0.941908	3.75948	0.000170268	0.000625895	Spray_R2_vs_S1_12h	yes	UP
maker-VaccDscaff1-augustus-gene-430.41	80.2519	7.2531	0.87656	8.27451	1.28986e-16	1.71392e-15	Spray_R2_vs_S1_12h	yes	UP
maker-VaccDscaff1-snap-gene-430.50	32.0146	8.36948	1.24439	6.72576	1.74678e-11	1.52883e-10	Spray_R2_vs_S1_12h	yes	UP
maker-VaccDscaff1-augustus-gene-434.28	816.538	-2.22289	0.119341	-18.6264	1.96237e-77	2.34441e-75	Spray_R2_vs_S1_12h	yes	DOWN
maker-VaccDscaff1-snap-gene-435.36	11.3867	2.52195	0.849303	2.96943	0.00298351	0.00837505	Spray_R2_vs_S1_12h	yes	UP
maker-VaccDscaff1-snap-gene-436.34	2.53528	-4.87233	1.91918	-2.53875	0.0111248	0.0271589	Spray_R2_vs_S1_12h	yes	DOWN
snap_masked-VaccDscaff1-processed-gene-437.19	9.98916	2.25507	0.79851	2.82409	0.00474151	0.0126481	Spray_R2_vs_S1_12h	yes	UP
snap_masked-VaccDscaff1-processed-gene-442.20	20.7633	3.36351	0.828579	4.05937	4.92048e-05	0.000199452	Spray_R2_vs_S1_12h	yes	UP
augustus_masked-VaccDscaff1-processed-gene-447.4	5.2564	-3.33634	1.28057	-2.60535	0.00917798	0.0228476	Spray_R2_vs_S1_12h	yes	DOWN
augustus_masked-VaccDscaff1-processed-gene-450.5	60.4578	-2.40453	0.369007	-6.51623	7.20975e-11	5.97395e-10	Spray_R2_vs_S1_12h	yes	DOWN
maker-VaccDscaff1-snap-gene-451.27	34.021	-4.54522	0.813223	-5.58914	2.28194e-08	1.46569e-07	Spray_R2_vs_S1_12h	yes	DOWN
snap_masked-VaccDscaff1-processed-gene-456.18	119.006	-2.07933	0.364218	-5.70902	1.1363e-08	7.53987e-08	Spray_R2_vs_S1_12h	yes	DOWN
snap_masked-VaccDscaff1-processed-gene-458.11	19.202	-5.90697	1.14142	-5.17511	2.27775e-07	1.28911e-06	Spray_R2_vs_S1_12h	yes	DOWN
snap_masked-VaccDscaff1-processed-gene-458.13	86.7676	-2.91691	0.3038	-9.60141	7.88581e-22	1.46995e-20	Spray_R2_vs_S1_12h	yes	DOWN
maker-VaccDscaff1-augustus-gene-459.29	4255.87	-2.13345	0.0905938	-23.5496	1.26744e-122	4.01351e-120	Spray_R2_vs_S1_12h	yes	DOWN
augustus_masked-VaccDscaff1-processed-gene-459.9	228.452	-2.80005	0.21044	-13.3057	2.14513e-40	8.89284e-39	Spray_R2_vs_S1_12h	yes	DOWN
augustus_masked-VaccDscaff2-processed-gene-3.1	98.8235	-5.00411	0.425152	-11.7702	5.56001e-32	1.6797e-30	Spray_R2_vs_S1_12h	yes	DOWN
snap_masked-VaccDscaff2-processed-gene-4.13	4.8474	-4.81386	1.62977	-2.9537	0.00313987	0.00876714	Spray_R2_vs_S1_12h	yes	DOWN
maker-VaccDscaff2-snap-gene-6.23	323.691	-3.78085	0.194611	-19.4277	4.49897e-84	6.09518e-82	Spray_R2_vs_S1_12h	yes	DOWN
maker-VaccDscaff2-augustus-gene-8.25	480.913	-2.82242	0.165313	-17.0732	2.3496e-65	2.0381e-63	Spray_R2_vs_S1_12h	yes	DOWN
maker-VaccDscaff2-snap-gene-10.38	384.876	-12.1245	1.18579	-10.2249	1.53434e-24	3.2974e-23	Spray_R2_vs_S1_12h	yes	DOWN
augustus_masked-VaccDscaff2-processed-gene-11.3	7.60641	-6.4656	1.44692	-4.46853	7.87584e-06	3.6463e-05	Spray_R2_vs_S1_12h	yes	DOWN
maker-VaccDscaff2-snap-gene-11.41	9.7437	6.65223	1.39022	4.78501	1.70982e-06	8.6206e-06	Spray_R2_vs_S1_12h	yes	UP
maker-VaccDscaff2-snap-gene-11.43	138.804	-5.00206	0.350258	-14.2811	2.87178e-46	1.42953e-44	Spray_R2_vs_S1_12h	yes	DOWN
maker-VaccDscaff2-snap-gene-13.28	598.729	6.73092	0.293327	22.9468	1.58508e-116	4.20816e-114	Spray_R2_vs_S1_12h	yes	UP
maker-VaccDscaff2-augustus-gene-15.30	715.15	2.27335	0.119124	19.0839	3.43801e-81	4.42948e-79	Spray_R2_vs_S1_12h	yes	UP
maker-VaccDscaff2-augustus-gene-17.25	3.4204	5.14364	1.76677	2.91133	0.00359897	0.00989245	Spray_R2_vs_S1_12h	yes	UP
maker-VaccDscaff2-augustus-gene-18.16	19249.3	-2.08287	0.0674481	-30.8811	2.14585e-209	1.81934e-206	Spray_R2_vs_S1_12h	yes	DOWN
maker-VaccDscaff2-snap-gene-19.49	5.50448	-4.99015	1.51394	-3.29613	0.000980282	0.00306953	Spray_R2_vs_S1_12h	yes	DOWN
maker-VaccDscaff2-snap-gene-19.57	129.993	4.15047	0.840991	4.93521	8.00638e-07	4.24771e-06	Spray_R2_vs_S1_12h	yes	UP
snap_masked-VaccDscaff2-processed-gene-23.19	4.1516	-5.584	1.66465	-3.35446	0.000795195	0.00253919	Spray_R2_vs_S1_12h	yes	DOWN
maker-VaccDscaff2-augustus-gene-26.44	7.15198	5.20664	1.46337	3.55798	0.000373724	0.00128266	Spray_R2_vs_S1_12h	yes	UP
maker-VaccDscaff2-snap-gene-29.59	29.7868	-2.90544	0.787904	-3.68755	0.00022642	0.000812867	Spray_R2_vs_S1_12h	yes	DOWN
maker-VaccDscaff2-snap-gene-29.64	29.1366	-2.70177	0.494906	-5.45916	4.78399e-08	2.96272e-07	Spray_R2_vs_S1_12h	yes	DOWN
maker-VaccDscaff2-snap-gene-30.41	99.8859	2.25662	0.27288	8.26964	1.3436e-16	1.78262e-15	Spray_R2_vs_S1_12h	yes	UP
snap_masked-VaccDscaff2-processed-gene-30.23	132.854	2.34048	0.242522	9.65058	4.88786e-22	9.22238e-21	Spray_R2_vs_S1_12h	yes	UP
maker-VaccDscaff2-augustus-gene-33.28	127.894	2.60829	0.279377	9.33611	9.99393e-21	1.73232e-19	Spray_R2_vs_S1_12h	yes	UP
snap_masked-VaccDscaff2-processed-gene-33.22	11.2196	-5.11941	1.20871	-4.23543	2.2811e-05	9.78683e-05	Spray_R2_vs_S1_12h	yes	DOWN
augustus_masked-VaccDscaff2-processed-gene-34.13	30.6004	2.10162	0.622375	3.37678	0.000733403	0.00235764	Spray_R2_vs_S1_12h	yes	UP
maker-VaccDscaff2-snap-gene-34.48	5.84204	2.96016	1.27368	2.3241	0.0201201	0.0457612	Spray_R2_vs_S1_12h	yes	UP
maker-VaccDscaff2-augustus-gene-35.36	54.936	3.42765	0.434781	7.88363	3.18004e-15	3.80086e-14	Spray_R2_vs_S1_12h	yes	UP
maker-VaccDscaff2-snap-gene-35.45	149.336	2.14986	0.245433	8.75947	1.96164e-18	2.95799e-17	Spray_R2_vs_S1_12h	yes	UP
maker-VaccDscaff2-snap-gene-36.36	18.2308	4.65643	0.934635	4.98208	6.29031e-07	3.3768e-06	Spray_R2_vs_S1_12h	yes	UP
maker-VaccDscaff2-augustus-gene-36.31	274.446	3.81285	0.225376	16.9177	3.33304e-64	2.78988e-62	Spray_R2_vs_S1_12h	yes	UP
maker-VaccDscaff2-snap-gene-39.30	7.07341	2.49372	1.07189	2.32647	0.0199935	0.0455205	Spray_R2_vs_S1_12h	yes	UP
maker-VaccDscaff2-augustus-gene-39.23	5.31688	4.77072	1.50869	3.16215	0.00156608	0.00469663	Spray_R2_vs_S1_12h	yes	UP
augustus_masked-VaccDscaff2-processed-gene-41.2	6.68698	-4.37506	1.36674	-3.20108	0.00136912	0.00416343	Spray_R2_vs_S1_12h	yes	DOWN
maker-VaccDscaff2-augustus-gene-41.38	59.6688	-2.23585	0.333951	-6.69515	2.15458e-11	1.87388e-10	Spray_R2_vs_S1_12h	yes	DOWN
augustus_masked-VaccDscaff2-processed-gene-42.1	3.03786	4.96824	1.81833	2.73232	0.00628903	0.0163318	Spray_R2_vs_S1_12h	yes	UP
snap_masked-VaccDscaff2-processed-gene-43.19	4.83773	5.64326	1.5703	3.59375	0.000325951	0.0011353	Spray_R2_vs_S1_12h	yes	UP
maker-VaccDscaff2-snap-gene-44.33	4.75435	5.62075	1.63829	3.43087	0.000601642	0.00197061	Spray_R2_vs_S1_12h	yes	UP
snap_masked-VaccDscaff2-processed-gene-48.29	3.74158	5.27279	1.67163	3.15427	0.001609	0.0048138	Spray_R2_vs_S1_12h	yes	UP
maker-VaccDscaff2-snap-gene-49.38	5.39004	-3.4209	1.38474	-2.47042	0.0134954	0.0322102	Spray_R2_vs_S1_12h	yes	DOWN
maker-VaccDscaff2-snap-gene-50.28	26.1916	2.2229	0.638317	3.48243	0.00049688	0.0016552	Spray_R2_vs_S1_12h	yes	UP
maker-VaccDscaff2-snap-gene-54.39	8.43982	-4.7041	1.29506	-3.63234	0.000280859	0.000990451	Spray_R2_vs_S1_12h	yes	DOWN
maker-VaccDscaff2-augustus-gene-56.34	9.43195	-2.15541	0.832984	-2.58757	0.00966548	0.023941	Spray_R2_vs_S1_12h	yes	DOWN
maker-VaccDscaff2-snap-gene-59.31	60.7763	-3.68801	0.411269	-8.96737	3.03674e-19	4.83433e-18	Spray_R2_vs_S1_12h	yes	DOWN
snap_masked-VaccDscaff2-processed-gene-60.20	15.0137	-5.54205	1.17319	-4.72391	2.31358e-06	1.14905e-05	Spray_R2_vs_S1_12h	yes	DOWN
maker-VaccDscaff2-augustus-gene-60.27	115.003	-2.72885	0.286179	-9.53546	1.49226e-21	2.7218e-20	Spray_R2_vs_S1_12h	yes	DOWN
augustus_masked-VaccDscaff2-processed-gene-62.3	185.347	10.9033	1.19202	9.14691	5.85838e-20	9.71456e-19	Spray_R2_vs_S1_12h	yes	UP
maker-VaccDscaff2-snap-gene-63.30	55.9166	2.79064	0.375414	7.4335	1.05763e-13	1.11907e-12	Spray_R2_vs_S1_12h	yes	UP
snap_masked-VaccDscaff2-processed-gene-66.10	179.713	-3.95097	0.274583	-14.389	6.06902e-47	3.06754e-45	Spray_R2_vs_S1_12h	yes	DOWN
augustus_masked-VaccDscaff2-processed-gene-69.1	64.2865	-3.07814	0.385727	-7.98008	1.46236e-15	1.78852e-14	Spray_R2_vs_S1_12h	yes	DOWN
maker-VaccDscaff2-snap-gene-69.22	107.346	-10.2829	1.20114	-8.56096	1.11932e-17	1.60409e-16	Spray_R2_vs_S1_12h	yes	DOWN
maker-VaccDscaff2-augustus-gene-70.16	70.4834	-2.44405	0.346074	-7.06223	1.6385e-12	1.5792e-11	Spray_R2_vs_S1_12h	yes	DOWN
maker-VaccDscaff2-snap-gene-70.20	271.751	-2.26506	0.164474	-13.7715	3.78312e-43	1.72027e-41	Spray_R2_vs_S1_12h	yes	DOWN
maker-VaccDscaff2-augustus-gene-71.19	94.4439	4.09663	0.432328	9.47574	2.64874e-21	4.752e-20	Spray_R2_vs_S1_12h	yes	UP
maker-VaccDscaff2-snap-gene-76.25	24.4398	2.21953	0.526827	4.21301	2.51985e-05	0.000107266	Spray_R2_vs_S1_12h	yes	UP
maker-VaccDscaff2-augustus-gene-77.20	10.0674	-3.56113	1.01843	-3.49668	0.000471087	0.00157767	Spray_R2_vs_S1_12h	yes	DOWN
maker-VaccDscaff2-snap-gene-80.18	80.5091	9.70037	1.21042	8.01408	1.10964e-15	1.37052e-14	Spray_R2_vs_S1_12h	yes	UP
maker-VaccDscaff2-augustus-gene-80.16	5.64897	-6.03227	1.58755	-3.79974	0.000144846	0.000539311	Spray_R2_vs_S1_12h	yes	DOWN
augustus_masked-VaccDscaff2-processed-gene-81.6	503.616	-11.5496	1.18574	-9.74042	2.0271e-22	3.88043e-21	Spray_R2_vs_S1_12h	yes	DOWN
maker-VaccDscaff2-augustus-gene-81.15	33.1897	2.16433	0.729231	2.96796	0.00299782	0.00840804	Spray_R2_vs_S1_12h	yes	UP
maker-VaccDscaff2-augustus-gene-82.25	584.831	-2.31854	0.153959	-15.0595	2.99264e-51	1.71363e-49	Spray_R2_vs_S1_12h	yes	DOWN
maker-VaccDscaff2-snap-gene-83.32	369.401	3.48638	0.175715	19.841	1.31716e-87	1.97822e-85	Spray_R2_vs_S1_12h	yes	UP
maker-VaccDscaff2-augustus-gene-84.23	21.7308	-3.29039	0.628073	-5.23887	1.61562e-07	9.33055e-07	Spray_R2_vs_S1_12h	yes	DOWN
maker-VaccDscaff2-snap-gene-85.33	13.1763	-2.75355	0.742982	-3.70608	0.000210488	0.00076024	Spray_R2_vs_S1_12h	yes	DOWN
maker-VaccDscaff2-augustus-gene-87.38	64.4555	3.43958	0.393001	8.75208	2.09454e-18	3.14576e-17	Spray_R2_vs_S1_12h	yes	UP
maker-VaccDscaff2-augustus-gene-87.35	379.018	-2.16475	0.163312	-13.2553	4.20329e-40	1.72617e-38	Spray_R2_vs_S1_12h	yes	DOWN
augustus_masked-VaccDscaff2-processed-gene-88.1	211.465	-3.64365	0.228609	-15.9383	3.43414e-57	2.40052e-55	Spray_R2_vs_S1_12h	yes	DOWN
maker-VaccDscaff2-snap-gene-88.37	666.336	-2.29023	0.139597	-16.406	1.73242e-60	1.31219e-58	Spray_R2_vs_S1_12h	yes	DOWN
maker-VaccDscaff2-augustus-gene-89.26	622.182	-8.37194	0.434214	-19.2807	7.80542e-83	1.02575e-80	Spray_R2_vs_S1_12h	yes	DOWN
snap_masked-VaccDscaff2-processed-gene-90.17	21.7585	-2.73433	0.635679	-4.30143	1.69699e-05	7.45105e-05	Spray_R2_vs_S1_12h	yes	DOWN
maker-VaccDscaff2-augustus-gene-90.32	53.1247	5.20077	0.609998	8.52588	1.51657e-17	2.15692e-16	Spray_R2_vs_S1_12h	yes	UP
snap_masked-VaccDscaff2-processed-gene-92.10	45.3744	2.58616	0.409608	6.31374	2.72364e-10	2.13497e-09	Spray_R2_vs_S1_12h	yes	UP
snap_masked-VaccDscaff2-processed-gene-95.14	19.5183	6.6834	1.28985	5.18154	2.20065e-07	1.24762e-06	Spray_R2_vs_S1_12h	yes	UP
maker-VaccDscaff2-augustus-gene-96.23	45.2891	8.86935	1.22786	7.22342	5.06958e-13	5.11297e-12	Spray_R2_vs_S1_12h	yes	UP
maker-VaccDscaff2-augustus-gene-98.33	64.2037	3.61158	0.389995	9.26057	2.03352e-20	3.45712e-19	Spray_R2_vs_S1_12h	yes	UP
maker-VaccDscaff2-augustus-gene-98.34	199.896	4.68773	0.293857	15.9524	2.74174e-57	1.92163e-55	Spray_R2_vs_S1_12h	yes	UP
maker-VaccDscaff2-snap-gene-100.42	7.8771	-4.56428	1.32831	-3.43615	0.000590036	0.00193815	Spray_R2_vs_S1_12h	yes	DOWN
augustus_masked-VaccDscaff2-processed-gene-100.4	9.0036	-3.40951	1.06807	-3.19222	0.00141182	0.00427842	Spray_R2_vs_S1_12h	yes	DOWN
snap_masked-VaccDscaff2-processed-gene-101.13	57.4211	-3.16504	0.528126	-5.99297	2.06048e-09	1.47603e-08	Spray_R2_vs_S1_12h	yes	DOWN
snap_masked-VaccDscaff2-processed-gene-103.9	620.208	-2.73179	0.210275	-12.9915	1.36686e-38	5.33805e-37	Spray_R2_vs_S1_12h	yes	DOWN
augustus_masked-VaccDscaff2-processed-gene-104.5	32.0827	4.67511	0.705276	6.62877	3.3849e-11	2.88661e-10	Spray_R2_vs_S1_12h	yes	UP
maker-VaccDscaff2-snap-gene-107.28	30.1926	-8.45242	1.25957	-6.71058	1.93855e-11	1.69385e-10	Spray_R2_vs_S1_12h	yes	DOWN
augustus_masked-VaccDscaff2-processed-gene-107.3	13.3085	7.10397	1.46835	4.83807	1.31109e-06	6.71199e-06	Spray_R2_vs_S1_12h	yes	UP
maker-VaccDscaff2-snap-gene-108.9	27.7686	-2.32251	0.79213	-2.93198	0.00336812	0.00933013	Spray_R2_vs_S1_12h	yes	DOWN
augustus_masked-VaccDscaff2-processed-gene-107.8	27.8182	-2.41856	0.767267	-3.15218	0.00162059	0.00484518	Spray_R2_vs_S1_12h	yes	DOWN
snap_masked-VaccDscaff2-processed-gene-111.16	68.5578	2.07252	0.356985	5.80563	6.41234e-09	4.37187e-08	Spray_R2_vs_S1_12h	yes	UP
maker-VaccDscaff2-augustus-gene-112.18	10.5672	-5.9594	1.38959	-4.28862	1.79787e-05	7.86378e-05	Spray_R2_vs_S1_12h	yes	DOWN
maker-VaccDscaff2-snap-gene-112.22	35.3288	-4.28689	0.596306	-7.18908	6.52314e-13	6.5214e-12	Spray_R2_vs_S1_12h	yes	DOWN
maker-VaccDscaff2-augustus-gene-121.31	5.11323	-3.31231	1.29721	-2.55342	0.0106671	0.0261753	Spray_R2_vs_S1_12h	yes	DOWN
augustus_masked-VaccDscaff2-processed-gene-122.6	292.44	11.5606	1.18833	9.72843	2.28084e-22	4.35348e-21	Spray_R2_vs_S1_12h	yes	UP
snap_masked-VaccDscaff2-processed-gene-122.24	26.1395	4.83083	0.814362	5.93204	2.99193e-09	2.10766e-08	Spray_R2_vs_S1_12h	yes	UP
maker-VaccDscaff2-snap-gene-123.22	91.3906	-2.2913	0.29657	-7.726	1.10982e-14	1.26713e-13	Spray_R2_vs_S1_12h	yes	DOWN
snap_masked-VaccDscaff2-processed-gene-125.24	196.852	-3.62517	0.24628	-14.7197	4.81761e-49	2.61614e-47	Spray_R2_vs_S1_12h	yes	DOWN
maker-VaccDscaff2-snap-gene-129.44	25.5293	-2.01448	0.575016	-3.50335	0.00045945	0.0015424	Spray_R2_vs_S1_12h	yes	DOWN
augustus_masked-VaccDscaff2-processed-gene-129.4	12.8538	2.71437	0.819256	3.31321	0.000922306	0.00290589	Spray_R2_vs_S1_12h	yes	UP
maker-VaccDscaff2-snap-gene-131.34	137.112	-2.52468	0.356082	-7.09015	1.33962e-12	1.30308e-11	Spray_R2_vs_S1_12h	yes	DOWN
augustus_masked-VaccDscaff2-processed-gene-133.3	11.8798	6.94119	1.37303	5.05537	4.29555e-07	2.35699e-06	Spray_R2_vs_S1_12h	yes	UP
maker-VaccDscaff2-augustus-gene-135.23	11.5119	-7.06766	1.42972	-4.94338	7.67804e-07	4.0834e-06	Spray_R2_vs_S1_12h	yes	DOWN
snap_masked-VaccDscaff2-processed-gene-138.10	3.28427	5.08414	1.72357	2.94977	0.00318009	0.00886815	Spray_R2_vs_S1_12h	yes	UP
augustus_masked-VaccDscaff2-processed-gene-139.2	15.1247	-3.48621	0.889467	-3.91944	8.8755e-05	0.000343152	Spray_R2_vs_S1_12h	yes	DOWN
augustus_masked-VaccDscaff2-processed-gene-140.3	55.1559	-5.63959	0.65108	-8.66191	4.63933e-18	6.84263e-17	Spray_R2_vs_S1_12h	yes	DOWN
maker-VaccDscaff2-snap-gene-143.29	68.3755	2.22553	0.367486	6.05609	1.39474e-09	1.01969e-08	Spray_R2_vs_S1_12h	yes	UP
snap_masked-VaccDscaff2-processed-gene-144.10	195.954	7.3133	0.572748	12.7688	2.44929e-37	9.06686e-36	Spray_R2_vs_S1_12h	yes	UP
maker-VaccDscaff2-snap-gene-149.27	88.8104	-10.0084	1.20393	-8.31314	9.32043e-17	1.25112e-15	Spray_R2_vs_S1_12h	yes	DOWN
maker-VaccDscaff2-snap-gene-150.26	106.423	3.87257	0.43174	8.96967	2.97398e-19	4.73727e-18	Spray_R2_vs_S1_12h	yes	UP
maker-VaccDscaff2-snap-gene-151.21	6.8648	6.14823	1.47153	4.17814	2.93908e-05	0.000123874	Spray_R2_vs_S1_12h	yes	UP
maker-VaccDscaff2-snap-gene-152.23	28.4492	2.73711	0.529961	5.16474	2.4078e-07	1.36036e-06	Spray_R2_vs_S1_12h	yes	UP
snap_masked-VaccDscaff2-processed-gene-153.24	4.98364	5.68646	1.56873	3.62488	0.000289101	0.0010176	Spray_R2_vs_S1_12h	yes	UP
snap_masked-VaccDscaff2-processed-gene-156.21	1191.22	6.30736	0.216698	29.1067	2.95308e-186	1.99015e-183	Spray_R2_vs_S1_12h	yes	UP
maker-VaccDscaff2-snap-gene-156.32	2.56282	-4.88606	1.92101	-2.54349	0.0109751	0.0268382	Spray_R2_vs_S1_12h	yes	DOWN
maker-VaccDscaff2-snap-gene-163.24	35.6546	-5.47831	0.757377	-7.23327	4.71515e-13	4.75915e-12	Spray_R2_vs_S1_12h	yes	DOWN
maker-VaccDscaff2-snap-gene-165.21	886.549	-6.0894	0.204821	-29.7303	3.1177e-194	2.27618e-191	Spray_R2_vs_S1_12h	yes	DOWN
snap_masked-VaccDscaff2-processed-gene-165.14	2.87157	-5.046	2.02375	-2.49339	0.012653	0.0304236	Spray_R2_vs_S1_12h	yes	DOWN
maker-VaccDscaff2-augustus-gene-167.18	38.5931	2.41941	0.444765	5.43976	5.3352e-08	3.2855e-07	Spray_R2_vs_S1_12h	yes	UP
augustus_masked-VaccDscaff2-processed-gene-167.2	31.5493	-2.2601	0.467742	-4.83195	1.35203e-06	6.91351e-06	Spray_R2_vs_S1_12h	yes	DOWN
snap_masked-VaccDscaff2-processed-gene-172.20	8.75201	-5.6823	1.40312	-4.04975	5.12718e-05	0.000207096	Spray_R2_vs_S1_12h	yes	DOWN
snap_masked-VaccDscaff2-processed-gene-172.21	88.9536	-10.011	1.20968	-8.27575	1.27651e-16	1.6979e-15	Spray_R2_vs_S1_12h	yes	DOWN
maker-VaccDscaff2-snap-gene-173.30	34.0388	2.71224	0.568604	4.77	1.84228e-06	9.25294e-06	Spray_R2_vs_S1_12h	yes	UP
augustus_masked-VaccDscaff2-processed-gene-174.2	9.03534	2.41045	0.975829	2.47016	0.0135054	0.0322312	Spray_R2_vs_S1_12h	yes	UP
maker-VaccDscaff2-augustus-gene-174.17	12.258	5.02256	1.43987	3.48819	0.000486294	0.0016224	Spray_R2_vs_S1_12h	yes	UP
maker-VaccDscaff2-augustus-gene-174.18	9.08535	-6.71366	1.4586	-4.60281	4.16837e-06	2.00548e-05	Spray_R2_vs_S1_12h	yes	DOWN
maker-VaccDscaff2-augustus-gene-175.15	11.8243	2.23147	0.861874	2.58909	0.00962292	0.0238446	Spray_R2_vs_S1_12h	yes	UP
maker-VaccDscaff2-augustus-gene-176.16	34.5635	-4.92995	0.681272	-7.2364	4.60757e-13	4.65593e-12	Spray_R2_vs_S1_12h	yes	DOWN
maker-VaccDscaff2-augustus-gene-176.15	7.99731	-4.6341	1.29582	-3.57618	0.000348649	0.00120525	Spray_R2_vs_S1_12h	yes	DOWN
maker-VaccDscaff2-augustus-gene-178.21	44.9887	-3.28109	0.433092	-7.57596	3.56482e-14	3.90068e-13	Spray_R2_vs_S1_12h	yes	DOWN
maker-VaccDscaff2-augustus-gene-187.32	37.7808	-2.41432	0.444777	-5.42815	5.69414e-08	3.49671e-07	Spray_R2_vs_S1_12h	yes	DOWN
augustus_masked-VaccDscaff2-processed-gene-189.3	139.332	-6.97771	0.591469	-11.7973	4.03269e-32	1.2211e-30	Spray_R2_vs_S1_12h	yes	DOWN
snap_masked-VaccDscaff2-processed-gene-199.15	406.116	6.64337	0.330616	20.0939	8.34027e-90	1.32853e-87	Spray_R2_vs_S1_12h	yes	UP
maker-VaccDscaff2-augustus-gene-200.31	1371.77	-2.60719	0.122302	-21.3176	7.78897e-101	1.55089e-98	Spray_R2_vs_S1_12h	yes	DOWN
augustus_masked-VaccDscaff2-processed-gene-205.11	93.0566	-10.078	1.20664	-8.35212	6.70509e-17	9.06999e-16	Spray_R2_vs_S1_12h	yes	DOWN
augustus_masked-VaccDscaff2-processed-gene-208.2	418.307	4.22269	0.218719	19.3065	4.73901e-83	6.29067e-81	Spray_R2_vs_S1_12h	yes	UP
snap_masked-VaccDscaff2-processed-gene-208.11	7.0498	-6.34892	1.53307	-4.14131	3.45334e-05	0.000144002	Spray_R2_vs_S1_12h	yes	DOWN
maker-VaccDscaff2-augustus-gene-210.29	8.61197	3.16221	1.08273	2.92059	0.0034937	0.00963433	Spray_R2_vs_S1_12h	yes	UP
maker-VaccDscaff2-augustus-gene-210.31	127.813	-3.7434	0.2913	-12.8507	8.52843e-38	3.22987e-36	Spray_R2_vs_S1_12h	yes	DOWN
maker-VaccDscaff2-augustus-gene-211.25	112.984	2.08003	0.827958	2.51225	0.0119965	0.0290309	Spray_R2_vs_S1_12h	yes	UP
augustus_masked-VaccDscaff2-processed-gene-211.3	119.066	2.25908	0.396807	5.69315	1.24718e-08	8.23609e-08	Spray_R2_vs_S1_12h	yes	UP
maker-VaccDscaff2-augustus-gene-212.22	158.178	3.34057	0.264679	12.6212	1.61331e-36	5.76124e-35	Spray_R2_vs_S1_12h	yes	UP
maker-VaccDscaff2-augustus-gene-213.27	95.9121	-2.33673	0.274801	-8.50336	1.84183e-17	2.61104e-16	Spray_R2_vs_S1_12h	yes	DOWN
maker-VaccDscaff2-snap-gene-214.33	41.3971	-2.31825	0.484139	-4.7884	1.68114e-06	8.4874e-06	Spray_R2_vs_S1_12h	yes	DOWN
maker-VaccDscaff2-augustus-gene-215.29	18.6869	-3.98809	0.78671	-5.06932	3.99234e-07	2.19935e-06	Spray_R2_vs_S1_12h	yes	DOWN
snap_masked-VaccDscaff2-processed-gene-216.15	8.05594	2.21862	0.915901	2.42233	0.0154212	0.0361987	Spray_R2_vs_S1_12h	yes	UP
maker-VaccDscaff2-snap-gene-217.31	16.1132	5.48369	1.16458	4.70874	2.49258e-06	1.2326e-05	Spray_R2_vs_S1_12h	yes	UP
maker-VaccDscaff2-augustus-gene-218.35	467.401	-7.01466	0.3835	-18.2911	9.73515e-75	1.10288e-72	Spray_R2_vs_S1_12h	yes	DOWN
maker-VaccDscaff2-augustus-gene-218.36	210.435	-7.38966	0.568571	-12.9969	1.27406e-38	4.98305e-37	Spray_R2_vs_S1_12h	yes	DOWN
augustus_masked-VaccDscaff2-processed-gene-220.1	127.35	2.05372	0.268098	7.66033	1.85452e-14	2.07767e-13	Spray_R2_vs_S1_12h	yes	UP
snap_masked-VaccDscaff2-processed-gene-221.17	10.0881	-2.30145	0.79725	-2.88673	0.00389263	0.0106241	Spray_R2_vs_S1_12h	yes	DOWN
maker-VaccDscaff2-snap-gene-225.30	42.2348	2.05319	0.398673	5.15006	2.60405e-07	1.46432e-06	Spray_R2_vs_S1_12h	yes	UP
augustus_masked-VaccDscaff2-processed-gene-231.0	5.19602	-4.91616	1.58007	-3.11136	0.00186226	0.00548781	Spray_R2_vs_S1_12h	yes	DOWN
augustus_masked-VaccDscaff2-processed-gene-231.2	2060.94	-14.5454	1.30175	-11.1737	5.48457e-29	1.45167e-27	Spray_R2_vs_S1_12h	yes	DOWN
maker-VaccDscaff2-augustus-gene-232.32	892.493	2.08676	0.144329	14.4584	2.22016e-47	1.14641e-45	Spray_R2_vs_S1_12h	yes	UP
snap_masked-VaccDscaff2-processed-gene-232.20	603.274	2.15895	0.126425	17.077	2.20273e-65	1.91704e-63	Spray_R2_vs_S1_12h	yes	UP
maker-VaccDscaff2-snap-gene-235.34	5.4699	3.85834	1.40305	2.74997	0.00596006	0.015559	Spray_R2_vs_S1_12h	yes	UP
maker-VaccDscaff2-snap-gene-235.36	16.8979	-5.14322	0.993762	-5.1755	2.27296e-07	1.28667e-06	Spray_R2_vs_S1_12h	yes	DOWN
snap_masked-VaccDscaff2-processed-gene-236.7	20.9452	7.75746	1.43213	5.41675	6.06935e-08	3.70892e-07	Spray_R2_vs_S1_12h	yes	UP
maker-VaccDscaff2-snap-gene-238.33	1277.41	2.46148	0.132973	18.5112	1.67868e-76	1.94364e-74	Spray_R2_vs_S1_12h	yes	UP
augustus_masked-VaccDscaff2-processed-gene-238.5	451.134	-9.49366	0.739255	-12.8422	9.51427e-38	3.59804e-36	Spray_R2_vs_S1_12h	yes	DOWN
maker-VaccDscaff2-augustus-gene-239.32	75.804	-2.51136	0.319174	-7.86832	3.59427e-15	4.28427e-14	Spray_R2_vs_S1_12h	yes	DOWN
snap_masked-VaccDscaff2-processed-gene-239.25	1602.32	-2.89749	0.164143	-17.6523	9.77068e-70	9.80163e-68	Spray_R2_vs_S1_12h	yes	DOWN
maker-VaccDscaff2-snap-gene-239.42	3.38186	-5.30003	1.74982	-3.0289	0.00245448	0.00703655	Spray_R2_vs_S1_12h	yes	DOWN
snap_masked-VaccDscaff2-processed-gene-239.15	133.354	2.04581	0.342582	5.97174	2.34743e-09	1.67066e-08	Spray_R2_vs_S1_12h	yes	UP
augustus_masked-VaccDscaff2-processed-gene-240.6	488.738	-12.4691	1.18454	-10.5265	6.51868e-26	1.49764e-24	Spray_R2_vs_S1_12h	yes	DOWN
maker-VaccDscaff2-augustus-gene-243.26	782.21	4.55097	0.174777	26.0387	1.80849e-149	9.32011e-147	Spray_R2_vs_S1_12h	yes	UP
snap_masked-VaccDscaff2-processed-gene-246.11	53.2261	-5.38826	0.624349	-8.63021	6.12402e-18	8.97701e-17	Spray_R2_vs_S1_12h	yes	DOWN
maker-VaccDscaff2-snap-gene-247.37	239.992	5.43792	0.305733	17.7865	8.99045e-71	9.37683e-69	Spray_R2_vs_S1_12h	yes	UP
maker-VaccDscaff2-augustus-gene-248.22	1122.15	2.51436	0.143809	17.484	1.89837e-68	1.80779e-66	Spray_R2_vs_S1_12h	yes	UP
maker-VaccDscaff2-augustus-gene-250.28	135.625	-4.44852	0.318487	-13.9676	2.456e-44	1.15476e-42	Spray_R2_vs_S1_12h	yes	DOWN
maker-VaccDscaff2-augustus-gene-251.32	34.6396	-2.63362	0.48009	-5.48568	4.11892e-08	2.57022e-07	Spray_R2_vs_S1_12h	yes	DOWN
maker-VaccDscaff2-snap-gene-251.41	52.2812	-4.23087	0.481453	-8.78771	1.52633e-18	2.31041e-17	Spray_R2_vs_S1_12h	yes	DOWN
maker-VaccDscaff2-snap-gene-251.39	139.884	-5.45286	0.386877	-14.0946	4.10199e-45	1.97098e-43	Spray_R2_vs_S1_12h	yes	DOWN
augustus_masked-VaccDscaff2-processed-gene-251.9	3.51655	-5.35757	1.75985	-3.04433	0.00233196	0.00672048	Spray_R2_vs_S1_12h	yes	DOWN
maker-VaccDscaff2-augustus-gene-252.32	16.854	2.4789	0.688665	3.59957	0.000318742	0.0011124	Spray_R2_vs_S1_12h	yes	UP
augustus_masked-VaccDscaff2-processed-gene-254.7	12.8637	7.05329	1.3412	5.25894	1.44884e-07	8.43597e-07	Spray_R2_vs_S1_12h	yes	UP
maker-VaccDscaff2-augustus-gene-256.27	273.285	-4.4215	0.26032	-16.9848	1.06328e-64	9.01489e-63	Spray_R2_vs_S1_12h	yes	DOWN
augustus_masked-VaccDscaff2-processed-gene-256.3	17.559	-2.05344	0.626415	-3.27809	0.00104512	0.00325694	Spray_R2_vs_S1_12h	yes	DOWN
augustus_masked-VaccDscaff2-processed-gene-257.0	536.838	2.27297	0.139657	16.2753	1.47771e-59	1.10337e-57	Spray_R2_vs_S1_12h	yes	UP
maker-VaccDscaff2-snap-gene-257.31	463.431	-2.12806	0.157945	-13.4734	2.24266e-41	9.63132e-40	Spray_R2_vs_S1_12h	yes	DOWN
maker-VaccDscaff2-augustus-gene-258.30	3.40275	-5.30773	1.79901	-2.95036	0.00317406	0.00885228	Spray_R2_vs_S1_12h	yes	DOWN
maker-VaccDscaff2-snap-gene-261.29	23.4277	-2.63478	0.547126	-4.81568	1.46701e-06	7.46507e-06	Spray_R2_vs_S1_12h	yes	DOWN
maker-VaccDscaff2-augustus-gene-261.23	25.1605	3.63342	0.652174	5.57124	2.5293e-08	1.6155e-07	Spray_R2_vs_S1_12h	yes	UP
maker-VaccDscaff2-augustus-gene-262.20	3.8583	-5.48345	1.65906	-3.30515	0.000949271	0.00298548	Spray_R2_vs_S1_12h	yes	DOWN
maker-VaccDscaff2-snap-gene-262.32	13.2817	-7.26776	1.34515	-5.40292	6.55651e-08	3.98652e-07	Spray_R2_vs_S1_12h	yes	DOWN
maker-VaccDscaff2-augustus-gene-264.26	1179.53	-4.33589	0.169148	-25.6337	6.4259e-145	2.96301e-142	Spray_R2_vs_S1_12h	yes	DOWN
maker-VaccDscaff2-augustus-gene-266.30	462.464	-3.39777	0.226794	-14.9818	9.65899e-51	5.47128e-49	Spray_R2_vs_S1_12h	yes	DOWN
augustus_masked-VaccDscaff2-processed-gene-269.6	1129.69	2.2913	0.158624	14.4449	2.6989e-47	1.38545e-45	Spray_R2_vs_S1_12h	yes	UP
snap_masked-VaccDscaff2-processed-gene-269.32	136.494	-6.57956	0.533348	-12.3363	5.77202e-35	1.95246e-33	Spray_R2_vs_S1_12h	yes	DOWN
augustus_masked-VaccDscaff2-processed-gene-270.4	9.17073	-2.71143	0.995401	-2.72395	0.00645054	0.01671	Spray_R2_vs_S1_12h	yes	DOWN
maker-VaccDscaff2-augustus-gene-272.30	101.068	-5.25839	1.128	-4.66168	3.13644e-06	1.5331e-05	Spray_R2_vs_S1_12h	yes	DOWN
augustus_masked-VaccDscaff2-processed-gene-272.3	8.79261	-6.67469	1.43156	-4.66252	3.12358e-06	1.5271e-05	Spray_R2_vs_S1_12h	yes	DOWN
augustus_masked-VaccDscaff2-processed-gene-273.3	3.51322	-5.35646	1.77046	-3.02546	0.00248252	0.00710409	Spray_R2_vs_S1_12h	yes	DOWN
maker-VaccDscaff2-augustus-gene-274.20	318.044	5.59955	0.637526	8.78325	1.58815e-18	2.40169e-17	Spray_R2_vs_S1_12h	yes	UP
maker-VaccDscaff2-augustus-gene-275.28	133.437	3.55484	0.314784	11.2929	1.42208e-29	3.90151e-28	Spray_R2_vs_S1_12h	yes	UP
maker-VaccDscaff2-augustus-gene-275.29	12.7558	2.66524	0.76072	3.50357	0.000459059	0.00154171	Spray_R2_vs_S1_12h	yes	UP
maker-VaccDscaff2-snap-gene-279.23	13.2207	2.62031	0.900411	2.91012	0.00361287	0.00992443	Spray_R2_vs_S1_12h	yes	UP
maker-VaccDscaff2-augustus-gene-285.31	2.90485	-5.06844	1.86085	-2.72372	0.00645517	0.0167203	Spray_R2_vs_S1_12h	yes	DOWN
maker-VaccDscaff2-augustus-gene-285.32	7.34162	-3.1136	1.17738	-2.64452	0.00818076	0.0206348	Spray_R2_vs_S1_12h	yes	DOWN
augustus_masked-VaccDscaff2-processed-gene-285.8	77.8559	4.82665	0.488772	9.87506	5.34019e-23	1.0561e-21	Spray_R2_vs_S1_12h	yes	UP
augustus_masked-VaccDscaff2-processed-gene-285.2	818.51	3.15486	0.170232	18.5326	1.12619e-76	1.31951e-74	Spray_R2_vs_S1_12h	yes	UP
augustus_masked-VaccDscaff2-processed-gene-285.5	10.6051	3.21609	0.900741	3.57049	0.000356311	0.00122835	Spray_R2_vs_S1_12h	yes	UP
augustus_masked-VaccDscaff2-processed-gene-286.0	151.13	-2.1182	0.278058	-7.61785	2.57932e-14	2.85201e-13	Spray_R2_vs_S1_12h	yes	DOWN
maker-VaccDscaff2-snap-gene-287.39	26.7233	6.2176	1.13063	5.49924	3.81422e-08	2.38973e-07	Spray_R2_vs_S1_12h	yes	UP
maker-VaccDscaff2-snap-gene-288.52	396.19	-3.8861	0.623678	-6.23094	4.63651e-10	3.55592e-09	Spray_R2_vs_S1_12h	yes	DOWN
snap_masked-VaccDscaff2-processed-gene-290.15	154.922	-3.14937	0.251362	-12.5292	5.16553e-36	1.81505e-34	Spray_R2_vs_S1_12h	yes	DOWN
maker-VaccDscaff2-augustus-gene-292.34	177.468	2.3364	0.227892	10.2523	1.1562e-24	2.50936e-23	Spray_R2_vs_S1_12h	yes	UP
snap_masked-VaccDscaff2-processed-gene-296.11	6.37075	2.61418	1.10422	2.36744	0.0179114	0.0413473	Spray_R2_vs_S1_12h	yes	UP
maker-VaccDscaff2-augustus-gene-299.19	227.541	-2.21216	0.279257	-7.92158	2.34503e-15	2.83246e-14	Spray_R2_vs_S1_12h	yes	DOWN
augustus_masked-VaccDscaff2-processed-gene-299.3	153.135	2.44669	0.301622	8.11178	4.98842e-16	6.30037e-15	Spray_R2_vs_S1_12h	yes	UP
maker-VaccDscaff2-augustus-gene-302.39	43.7417	3.76502	0.48261	7.80136	6.12447e-15	7.16693e-14	Spray_R2_vs_S1_12h	yes	UP
snap_masked-VaccDscaff2-processed-gene-303.8	5.73538	2.83125	1.162	2.43652	0.0148293	0.0349747	Spray_R2_vs_S1_12h	yes	UP
maker-VaccDscaff2-augustus-gene-304.23	31.7415	3.56878	0.614849	5.80432	6.46291e-09	4.40406e-08	Spray_R2_vs_S1_12h	yes	UP
augustus_masked-VaccDscaff2-processed-gene-305.7	32.5971	2.22424	0.454978	4.88867	1.01519e-06	5.28257e-06	Spray_R2_vs_S1_12h	yes	UP
maker-VaccDscaff2-augustus-gene-306.35	83.5267	-4.17639	0.436353	-9.57114	1.0573e-21	1.95148e-20	Spray_R2_vs_S1_12h	yes	DOWN
maker-VaccDscaff2-snap-gene-306.42	155.316	3.0076	0.295028	10.1943	2.10235e-24	4.48507e-23	Spray_R2_vs_S1_12h	yes	UP
maker-VaccDscaff2-augustus-gene-307.34	6.61585	3.09672	1.20955	2.56023	0.0104603	0.025723	Spray_R2_vs_S1_12h	yes	UP
maker-VaccDscaff2-augustus-gene-309.26	89.9329	-2.69266	0.414344	-6.49861	8.10635e-11	6.68735e-10	Spray_R2_vs_S1_12h	yes	DOWN
maker-VaccDscaff2-snap-gene-312.37	175.269	-3.49802	0.382726	-9.13973	6.26065e-20	1.03555e-18	Spray_R2_vs_S1_12h	yes	DOWN
maker-VaccDscaff2-augustus-gene-312.29	7.79173	3.02384	1.03022	2.93514	0.003334	0.00924732	Spray_R2_vs_S1_12h	yes	UP
snap_masked-VaccDscaff2-processed-gene-314.16	11.3402	2.68034	0.915681	2.92715	0.00342083	0.00945521	Spray_R2_vs_S1_12h	yes	UP
maker-VaccDscaff2-augustus-gene-315.25	5.26505	4.75242	1.54391	3.07816	0.0020828	0.00606428	Spray_R2_vs_S1_12h	yes	UP
maker-VaccDscaff2-augustus-gene-318.34	9.62636	3.07342	0.940651	3.26734	0.00108565	0.00337004	Spray_R2_vs_S1_12h	yes	UP
maker-VaccDscaff2-snap-gene-318.46	4.90243	3.67295	1.39817	2.62697	0.00861486	0.0216013	Spray_R2_vs_S1_12h	yes	UP
maker-VaccDscaff2-snap-gene-320.29	57.8229	-3.00568	0.486162	-6.18248	6.31038e-10	4.7646e-09	Spray_R2_vs_S1_12h	yes	DOWN
maker-VaccDscaff2-augustus-gene-322.25	1011.59	-2.37781	0.378674	-6.27932	3.40056e-10	2.64742e-09	Spray_R2_vs_S1_12h	yes	DOWN
augustus_masked-VaccDscaff2-processed-gene-322.9	196.564	7.54223	0.61573	12.2493	1.69543e-34	5.60517e-33	Spray_R2_vs_S1_12h	yes	UP
augustus_masked-VaccDscaff2-processed-gene-323.5	295.142	4.35701	0.974247	4.47218	7.74259e-06	3.58904e-05	Spray_R2_vs_S1_12h	yes	UP
maker-VaccDscaff2-snap-gene-324.15	15.5702	-2.48132	0.833441	-2.9772	0.00290896	0.00818676	Spray_R2_vs_S1_12h	yes	DOWN
snap_masked-VaccDscaff2-processed-gene-325.10	55.4308	-6.87875	0.894208	-7.69257	1.44211e-14	1.62883e-13	Spray_R2_vs_S1_12h	yes	DOWN
maker-VaccDscaff2-augustus-gene-325.24	7.20057	2.59575	1.05542	2.45944	0.0139153	0.0330862	Spray_R2_vs_S1_12h	yes	UP
maker-VaccDscaff2-augustus-gene-328.26	2.19021	4.49955	1.95486	2.30173	0.0213505	0.0481307	Spray_R2_vs_S1_12h	yes	UP
maker-VaccDscaff2-augustus-gene-330.24	90.533	-8.17674	1.05411	-7.75702	8.69477e-15	1.00316e-13	Spray_R2_vs_S1_12h	yes	DOWN
maker-VaccDscaff2-augustus-gene-330.30	98.7545	-4.86487	0.523665	-9.29003	1.54239e-20	2.63752e-19	Spray_R2_vs_S1_12h	yes	DOWN
maker-VaccDscaff2-snap-gene-336.18	14.7496	2.40265	0.74512	3.22451	0.00126186	0.00386726	Spray_R2_vs_S1_12h	yes	UP
maker-VaccDscaff2-snap-gene-338.47	381.075	-2.45727	0.152568	-16.1061	2.31258e-58	1.6607e-56	Spray_R2_vs_S1_12h	yes	DOWN
maker-VaccDscaff2-snap-gene-340.34	25.9947	3.17598	0.598651	5.30523	1.1253e-07	6.63482e-07	Spray_R2_vs_S1_12h	yes	UP
maker-VaccDscaff2-augustus-gene-340.28	10.9396	2.80718	1.07948	2.6005	0.00930869	0.0231387	Spray_R2_vs_S1_12h	yes	UP
maker-VaccDscaff2-snap-gene-341.26	96.0615	-2.24534	0.284829	-7.88311	3.19344e-15	3.81341e-14	Spray_R2_vs_S1_12h	yes	DOWN
maker-VaccDscaff2-snap-gene-344.49	34.0581	-2.96069	0.515937	-5.73847	9.55351e-09	6.40059e-08	Spray_R2_vs_S1_12h	yes	DOWN
maker-VaccDscaff2-snap-gene-346.22	5.56963	5.84801	1.53572	3.808	0.000140093	0.000522872	Spray_R2_vs_S1_12h	yes	UP
maker-VaccDscaff2-snap-gene-348.51	523.43	-3.50734	0.197166	-17.7888	8.63417e-71	9.04111e-69	Spray_R2_vs_S1_12h	yes	DOWN
maker-VaccDscaff2-augustus-gene-350.19	5.60462	-3.49119	1.34124	-2.60296	0.00924236	0.0229904	Spray_R2_vs_S1_12h	yes	DOWN
augustus_masked-VaccDscaff2-processed-gene-354.5	4.07672	5.39556	1.63755	3.29489	0.000984595	0.00308146	Spray_R2_vs_S1_12h	yes	UP
maker-VaccDscaff2-augustus-gene-356.30	102.232	-2.08733	0.260522	-8.01212	1.12752e-15	1.39064e-14	Spray_R2_vs_S1_12h	yes	DOWN
augustus_masked-VaccDscaff2-processed-gene-357.7	88.3028	-7.55607	0.87228	-8.66244	4.61766e-18	6.81448e-17	Spray_R2_vs_S1_12h	yes	DOWN
maker-VaccDscaff2-augustus-gene-357.26	447.996	2.67303	0.163932	16.3058	8.97738e-60	6.72229e-58	Spray_R2_vs_S1_12h	yes	UP
maker-VaccDscaff2-augustus-gene-357.29	18.4498	6.59909	1.29677	5.08886	3.60216e-07	1.99485e-06	Spray_R2_vs_S1_12h	yes	UP
maker-VaccDscaff2-augustus-gene-358.33	8.19008	5.41465	1.41889	3.81611	0.000135572	0.000507008	Spray_R2_vs_S1_12h	yes	UP
snap_masked-VaccDscaff2-processed-gene-359.14	1214.79	-3.92746	0.125525	-31.2883	6.73167e-215	6.10098e-212	Spray_R2_vs_S1_12h	yes	DOWN
snap_masked-VaccDscaff2-processed-gene-363.13	20.17	7.70381	1.32204	5.8272	5.63652e-09	3.86498e-08	Spray_R2_vs_S1_12h	yes	UP
snap_masked-VaccDscaff2-processed-gene-363.16	34.549	-2.72576	0.525607	-5.18593	2.1494e-07	1.22094e-06	Spray_R2_vs_S1_12h	yes	DOWN
maker-VaccDscaff2-augustus-gene-367.36	10.4664	-6.92722	1.38448	-5.00346	5.63091e-07	3.04083e-06	Spray_R2_vs_S1_12h	yes	DOWN
snap_masked-VaccDscaff2-processed-gene-368.18	8.84351	-6.67318	1.47933	-4.51095	6.45383e-06	3.02041e-05	Spray_R2_vs_S1_12h	yes	DOWN
snap_masked-VaccDscaff2-processed-gene-368.19	4.87228	-5.82177	1.57722	-3.69117	0.000223227	0.00080272	Spray_R2_vs_S1_12h	yes	DOWN
augustus_masked-VaccDscaff2-processed-gene-368.4	3.05831	-5.14545	2.11704	-2.43049	0.0150782	0.0355109	Spray_R2_vs_S1_12h	yes	DOWN
maker-VaccDscaff2-augustus-gene-369.26	163.006	-3.72701	0.32011	-11.6429	2.49376e-31	7.36445e-30	Spray_R2_vs_S1_12h	yes	DOWN
augustus_masked-VaccDscaff2-processed-gene-374.1	141.477	-5.98576	0.444148	-13.477	2.13721e-41	9.20856e-40	Spray_R2_vs_S1_12h	yes	DOWN
maker-VaccDscaff2-snap-gene-374.42	61671.2	-5.4919	0.108969	-50.3985	0	0	Spray_R2_vs_S1_12h	yes	DOWN
maker-VaccDscaff2-augustus-gene-375.33	25.1316	-5.29318	0.866919	-6.10574	1.02325e-09	7.58433e-09	Spray_R2_vs_S1_12h	yes	DOWN
snap_masked-VaccDscaff2-processed-gene-377.14	8.4714	-2.77318	0.921922	-3.00804	0.00262938	0.00747516	Spray_R2_vs_S1_12h	yes	DOWN
snap_masked-VaccDscaff2-processed-gene-377.22	17.4486	-2.58269	0.641207	-4.02786	5.62872e-05	0.000225759	Spray_R2_vs_S1_12h	yes	DOWN
maker-VaccDscaff2-snap-gene-377.61	5252.42	-5.85821	0.489689	-11.9631	5.54391e-33	1.74295e-31	Spray_R2_vs_S1_12h	yes	DOWN
maker-VaccDscaff2-augustus-gene-377.57	4856.89	4.69938	0.140847	33.3651	4.40721e-244	5.0363e-241	Spray_R2_vs_S1_12h	yes	UP
augustus_masked-VaccDscaff2-processed-gene-378.11	549.73	-5.11528	0.20916	-24.4563	4.3108e-132	1.59579e-129	Spray_R2_vs_S1_12h	yes	DOWN
maker-VaccDscaff2-snap-gene-378.55	1621.66	2.69159	0.415538	6.47737	9.33357e-11	7.6565e-10	Spray_R2_vs_S1_12h	yes	UP
maker-VaccDscaff2-augustus-gene-378.50	7.08186	2.5058	1.08048	2.31915	0.0203869	0.0462879	Spray_R2_vs_S1_12h	yes	UP
maker-VaccDscaff2-snap-gene-379.42	229.733	-2.89145	0.288443	-10.0243	1.19161e-23	2.45447e-22	Spray_R2_vs_S1_12h	yes	DOWN
snap_masked-VaccDscaff2-processed-gene-380.25	14.3215	-3.84061	0.835939	-4.59436	4.34076e-06	2.0829e-05	Spray_R2_vs_S1_12h	yes	DOWN
maker-VaccDscaff2-snap-gene-381.66	3.59253	-5.38528	1.70379	-3.16076	0.0015736	0.0047165	Spray_R2_vs_S1_12h	yes	DOWN
augustus_masked-VaccDscaff2-processed-gene-381.8	9.76713	-3.53088	0.931521	-3.79045	0.000150377	0.000558244	Spray_R2_vs_S1_12h	yes	DOWN
maker-VaccDscaff2-snap-gene-381.77	14.464	-7.38694	1.33911	-5.51629	3.46223e-08	2.17854e-07	Spray_R2_vs_S1_12h	yes	DOWN
snap_masked-VaccDscaff2-processed-gene-382.25	94.8663	-4.85052	0.490329	-9.89239	4.49187e-23	8.97111e-22	Spray_R2_vs_S1_12h	yes	DOWN
maker-VaccDscaff2-snap-gene-383.42	798.22	-2.53363	0.147804	-17.1418	7.24113e-66	6.40803e-64	Spray_R2_vs_S1_12h	yes	DOWN
maker-VaccDscaff2-augustus-gene-383.40	87.5003	-2.17273	0.286598	-7.58111	3.42618e-14	3.75054e-13	Spray_R2_vs_S1_12h	yes	DOWN
maker-VaccDscaff2-augustus-gene-385.35	110.298	-10.3201	1.20162	-8.58851	8.81045e-18	1.27514e-16	Spray_R2_vs_S1_12h	yes	DOWN
maker-VaccDscaff2-snap-gene-385.47	41.178	-4.39244	0.54729	-8.02579	1.00876e-15	1.24827e-14	Spray_R2_vs_S1_12h	yes	DOWN
snap_masked-VaccDscaff2-processed-gene-385.22	15.4704	-7.48466	1.33999	-5.5856	2.32891e-08	1.49477e-07	Spray_R2_vs_S1_12h	yes	DOWN
maker-VaccDscaff2-augustus-gene-385.40	174.978	-8.54383	0.859508	-9.94038	2.77774e-23	5.62894e-22	Spray_R2_vs_S1_12h	yes	DOWN
snap_masked-VaccDscaff2-processed-gene-385.25	30.7011	-8.4768	1.24756	-6.79469	1.08548e-11	9.68748e-11	Spray_R2_vs_S1_12h	yes	DOWN
maker-VaccDscaff2-snap-gene-386.49	4.00509	-5.53858	1.65056	-3.35558	0.000791995	0.00252928	Spray_R2_vs_S1_12h	yes	DOWN
maker-VaccDscaff2-snap-gene-387.32	73.5266	-4.3021	0.454592	-9.46366	2.97358e-21	5.30942e-20	Spray_R2_vs_S1_12h	yes	DOWN
maker-VaccDscaff2-snap-gene-387.34	18.4504	-2.37901	0.628214	-3.78694	0.000152512	0.000565528	Spray_R2_vs_S1_12h	yes	DOWN
maker-VaccDscaff2-augustus-gene-387.28	100.731	-2.37144	0.290898	-8.15213	3.57573e-16	4.57774e-15	Spray_R2_vs_S1_12h	yes	DOWN
augustus_masked-VaccDscaff2-processed-gene-388.6	14.999	-2.41574	0.684758	-3.52787	0.000418923	0.00142163	Spray_R2_vs_S1_12h	yes	DOWN
maker-VaccDscaff2-augustus-gene-388.42	13.3603	-4.31928	1.00971	-4.27774	1.88799e-05	8.23738e-05	Spray_R2_vs_S1_12h	yes	DOWN
snap_masked-VaccDscaff2-processed-gene-389.28	37.0152	-4.84054	0.626272	-7.72912	1.0829e-14	1.23747e-13	Spray_R2_vs_S1_12h	yes	DOWN
maker-VaccDscaff2-snap-gene-389.46	21.8339	-5.4914	1.02294	-5.36826	7.94991e-08	4.77703e-07	Spray_R2_vs_S1_12h	yes	DOWN
maker-VaccDscaff2-snap-gene-389.54	7.40561	-2.8207	1.03406	-2.72779	0.00637601	0.0165316	Spray_R2_vs_S1_12h	yes	DOWN
snap_masked-VaccDscaff2-processed-gene-389.34	9.99987	-2.32146	0.940907	-2.46726	0.0136152	0.0324639	Spray_R2_vs_S1_12h	yes	DOWN
augustus_masked-VaccDscaff2-processed-gene-389.7	8.15395	-6.56863	1.45017	-4.52956	5.91074e-06	2.78109e-05	Spray_R2_vs_S1_12h	yes	DOWN
snap_masked-VaccDscaff2-processed-gene-391.11	5.41714	-2.97756	1.22603	-2.42862	0.0151563	0.0356724	Spray_R2_vs_S1_12h	yes	DOWN
augustus_masked-VaccDscaff2-processed-gene-394.3	3.67184	-5.41268	1.68094	-3.22003	0.00128177	0.00392187	Spray_R2_vs_S1_12h	yes	DOWN
maker-VaccDscaff2-augustus-gene-394.43	102.299	4.32502	0.389307	11.1096	1.12723e-28	2.95646e-27	Spray_R2_vs_S1_12h	yes	UP
augustus_masked-VaccDscaff2-processed-gene-395.2	10.6768	-2.11759	0.787497	-2.68901	0.00716639	0.0183424	Spray_R2_vs_S1_12h	yes	DOWN
maker-VaccDscaff2-snap-gene-395.53	15.2192	-2.56454	0.73723	-3.47862	0.000504005	0.00167681	Spray_R2_vs_S1_12h	yes	DOWN
maker-VaccDscaff2-augustus-gene-398.24	145.526	2.27577	0.276963	8.21686	2.08894e-16	2.72745e-15	Spray_R2_vs_S1_12h	yes	UP
maker-VaccDscaff2-augustus-gene-399.49	2.27617	-4.7221	2.02787	-2.3286	0.0198804	0.0452945	Spray_R2_vs_S1_12h	yes	DOWN
maker-VaccDscaff2-augustus-gene-399.50	51.6703	-4.4144	0.52076	-8.47684	2.31387e-17	3.25391e-16	Spray_R2_vs_S1_12h	yes	DOWN
maker-VaccDscaff2-snap-gene-399.68	95.7963	4.80889	0.426079	11.2864	1.53223e-29	4.19932e-28	Spray_R2_vs_S1_12h	yes	UP
maker-VaccDscaff2-snap-gene-399.72	46.6026	8.91093	1.22547	7.27142	3.5574e-13	3.63103e-12	Spray_R2_vs_S1_12h	yes	UP
maker-VaccDscaff2-augustus-gene-400.31	8.91827	-3.36957	0.991729	-3.39768	0.000679608	0.00219923	Spray_R2_vs_S1_12h	yes	DOWN
maker-VaccDscaff2-augustus-gene-400.32	7.4836	-2.11636	0.903445	-2.34254	0.019153	0.0438347	Spray_R2_vs_S1_12h	yes	DOWN
maker-VaccDscaff2-snap-gene-401.27	9.71489	-6.81766	1.39396	-4.89085	1.00404e-06	5.23281e-06	Spray_R2_vs_S1_12h	yes	DOWN
maker-VaccDscaff2-augustus-gene-402.44	2.56615	-4.88755	1.93244	-2.52921	0.0114321	0.0278213	Spray_R2_vs_S1_12h	yes	DOWN
maker-VaccDscaff2-augustus-gene-402.43	56.5123	-4.26694	0.490293	-8.70284	3.23693e-18	4.812e-17	Spray_R2_vs_S1_12h	yes	DOWN
maker-VaccDscaff2-augustus-gene-404.29	17.7669	2.23355	0.655611	3.40683	0.000657229	0.00213443	Spray_R2_vs_S1_12h	yes	UP
maker-VaccDscaff2-augustus-gene-405.38	178.951	5.06699	0.340245	14.8922	3.70575e-50	2.0679e-48	Spray_R2_vs_S1_12h	yes	UP
maker-VaccDscaff2-augustus-gene-405.41	252.999	2.50358	0.193916	12.9107	3.91961e-38	1.51499e-36	Spray_R2_vs_S1_12h	yes	UP
augustus_masked-VaccDscaff2-processed-gene-405.8	17.9857	5.64255	1.16977	4.82363	1.40966e-06	7.18655e-06	Spray_R2_vs_S1_12h	yes	UP
maker-VaccDscaff2-augustus-gene-405.43	115.395	-2.41544	0.288984	-8.3584	6.35757e-17	8.61319e-16	Spray_R2_vs_S1_12h	yes	DOWN
maker-VaccDscaff2-snap-gene-405.55	7.74905	2.98824	0.994874	3.00363	0.00266777	0.00756876	Spray_R2_vs_S1_12h	yes	UP
snap_masked-VaccDscaff2-processed-gene-406.25	155.735	-2.44028	0.266264	-9.16489	4.95954e-20	8.26055e-19	Spray_R2_vs_S1_12h	yes	DOWN
maker-VaccDscaff2-snap-gene-406.57	23.5623	-2.12378	0.671399	-3.16322	0.00156036	0.00468216	Spray_R2_vs_S1_12h	yes	DOWN
augustus_masked-VaccDscaff2-processed-gene-406.1	76.3323	-7.34236	0.875368	-8.38773	4.956e-17	6.76667e-16	Spray_R2_vs_S1_12h	yes	DOWN
augustus_masked-VaccDscaff2-processed-gene-406.9	33.8104	-2.34001	0.465533	-5.02653	4.99429e-07	2.71883e-06	Spray_R2_vs_S1_12h	yes	DOWN
snap_masked-VaccDscaff2-processed-gene-407.22	984.305	-4.69051	0.137675	-34.0693	2.09863e-254	2.75792e-251	Spray_R2_vs_S1_12h	yes	DOWN
maker-VaccDscaff2-augustus-gene-407.36	5438.34	2.25335	0.118592	19.0009	1.67691e-80	2.13953e-78	Spray_R2_vs_S1_12h	yes	UP
snap_masked-VaccDscaff2-processed-gene-408.11	22.3577	4.32848	0.753227	5.74658	9.1065e-09	6.11826e-08	Spray_R2_vs_S1_12h	yes	UP
maker-VaccDscaff2-augustus-gene-408.28	12.1571	4.48262	1.095	4.09373	4.24483e-05	0.000174378	Spray_R2_vs_S1_12h	yes	UP
maker-VaccDscaff2-augustus-gene-408.36	2761.78	-2.61399	0.114122	-22.9052	4.12199e-116	1.07265e-113	Spray_R2_vs_S1_12h	yes	DOWN
maker-VaccDscaff2-snap-gene-410.49	191.666	3.63749	0.266023	13.6736	1.4602e-42	6.52697e-41	Spray_R2_vs_S1_12h	yes	UP
augustus_masked-VaccDscaff2-processed-gene-415.11	1553.06	-2.13456	0.151251	-14.1128	3.16921e-45	1.52557e-43	Spray_R2_vs_S1_12h	yes	DOWN
maker-VaccDscaff2-snap-gene-415.53	1005.41	-2.925	0.164101	-17.8244	4.56662e-71	4.82026e-69	Spray_R2_vs_S1_12h	yes	DOWN
maker-VaccDscaff2-augustus-gene-417.29	5.49768	3.80202	1.44132	2.63787	0.00834277	0.0210152	Spray_R2_vs_S1_12h	yes	UP
snap_masked-VaccDscaff2-processed-gene-418.10	33.2461	-5.35761	0.790067	-6.78121	1.19173e-11	1.06141e-10	Spray_R2_vs_S1_12h	yes	DOWN
snap_masked-VaccDscaff2-processed-gene-419.10	6.44823	2.70432	1.11688	2.42132	0.0154642	0.036293	Spray_R2_vs_S1_12h	yes	UP
maker-VaccDscaff2-augustus-gene-421.33	124.181	-2.29339	0.744506	-3.08042	0.0020671	0.00602524	Spray_R2_vs_S1_12h	yes	DOWN
augustus_masked-VaccDscaff2-processed-gene-422.8	88.3116	2.17825	0.291039	7.48439	7.18793e-14	7.70475e-13	Spray_R2_vs_S1_12h	yes	UP
maker-VaccDscaff2-snap-gene-422.45	9.70433	-6.81067	1.43634	-4.74167	2.11963e-06	1.05692e-05	Spray_R2_vs_S1_12h	yes	DOWN
maker-VaccDscaff2-snap-gene-423.35	3.62938	4.19583	1.64656	2.54824	0.0108268	0.0265202	Spray_R2_vs_S1_12h	yes	UP
maker-VaccDscaff2-augustus-gene-425.29	6.41335	-3.2486	1.23892	-2.62211	0.00873874	0.0218764	Spray_R2_vs_S1_12h	yes	DOWN
maker-VaccDscaff2-augustus-gene-425.30	29.2472	-3.76392	0.593483	-6.34209	2.26665e-10	1.78794e-09	Spray_R2_vs_S1_12h	yes	DOWN
maker-VaccDscaff2-snap-gene-426.32	11.6246	2.15528	0.911355	2.36492	0.0180339	0.0415849	Spray_R2_vs_S1_12h	yes	UP
maker-VaccDscaff2-snap-gene-426.34	215.677	-2.98676	1.02791	-2.90565	0.00366495	0.010057	Spray_R2_vs_S1_12h	yes	DOWN
snap_masked-VaccDscaff2-processed-gene-427.13	29.5328	-8.41766	1.26581	-6.65005	2.93e-11	2.51336e-10	Spray_R2_vs_S1_12h	yes	DOWN
maker-VaccDscaff2-snap-gene-428.24	313.07	-6.19639	0.312078	-19.8553	9.92551e-88	1.50793e-85	Spray_R2_vs_S1_12h	yes	DOWN
augustus_masked-VaccDscaff2-processed-gene-429.3	5.60485	-4.07065	1.35694	-2.99987	0.00270092	0.00764961	Spray_R2_vs_S1_12h	yes	DOWN
maker-VaccDscaff2-augustus-gene-430.24	199.523	3.26467	0.230968	14.1347	2.32067e-45	1.12122e-43	Spray_R2_vs_S1_12h	yes	UP
augustus_masked-VaccDscaff2-processed-gene-430.4	11.8707	2.60569	0.916102	2.84432	0.00445057	0.011963	Spray_R2_vs_S1_12h	yes	UP
maker-VaccDscaff2-augustus-gene-431.30	67.4063	4.72476	0.503044	9.39234	5.86817e-21	1.03235e-19	Spray_R2_vs_S1_12h	yes	UP
maker-VaccDscaff2-augustus-gene-431.33	17.6271	3.70337	0.805413	4.5981	4.26367e-06	2.04867e-05	Spray_R2_vs_S1_12h	yes	UP
maker-VaccDscaff2-augustus-gene-435.27	1016.26	-4.64571	0.16791	-27.6679	1.69988e-168	1.06376e-165	Spray_R2_vs_S1_12h	yes	DOWN
augustus_masked-VaccDscaff2-processed-gene-436.6	9198.82	-2.25192	0.270764	-8.31692	9.02779e-17	1.21307e-15	Spray_R2_vs_S1_12h	yes	DOWN
maker-VaccDscaff2-snap-gene-437.49	10.6472	-3.60096	1.07584	-3.34713	0.000816535	0.00260259	Spray_R2_vs_S1_12h	yes	DOWN
maker-VaccDscaff2-augustus-gene-439.27	36.2384	2.78999	0.509712	5.47366	4.40836e-08	2.74042e-07	Spray_R2_vs_S1_12h	yes	UP
maker-VaccDscaff2-augustus-gene-442.26	11.4031	2.11991	0.798787	2.65392	0.00795632	0.0201499	Spray_R2_vs_S1_12h	yes	UP
maker-VaccDscaff2-augustus-gene-443.32	21.9885	-2.74509	0.631152	-4.34933	1.36555e-05	6.08523e-05	Spray_R2_vs_S1_12h	yes	DOWN
maker-VaccDscaff2-augustus-gene-444.26	19.288	-2.11356	0.677796	-3.11828	0.0018191	0.00537529	Spray_R2_vs_S1_12h	yes	DOWN
maker-VaccDscaff4-augustus-gene-2.31	2768.12	2.08055	0.110048	18.9058	1.02109e-79	1.27797e-77	Spray_R2_vs_S1_12h	yes	UP
maker-VaccDscaff4-augustus-gene-5.30	1921.22	3.7082	0.175567	21.1212	5.07696e-99	1.00329e-96	Spray_R2_vs_S1_12h	yes	UP
maker-VaccDscaff4-augustus-gene-5.33	272.222	3.47264	0.217226	15.9863	1.59265e-57	1.12224e-55	Spray_R2_vs_S1_12h	yes	UP
augustus_masked-VaccDscaff4-processed-gene-10.4	364.004	11.8771	1.18679	10.0078	1.40921e-23	2.89135e-22	Spray_R2_vs_S1_12h	yes	UP
maker-VaccDscaff4-snap-gene-11.53	81.4791	5.36085	0.514705	10.4154	2.10942e-25	4.74673e-24	Spray_R2_vs_S1_12h	yes	UP
augustus_masked-VaccDscaff4-processed-gene-11.10	314.474	-3.90611	0.193176	-20.2205	6.46715e-91	1.08959e-88	Spray_R2_vs_S1_12h	yes	DOWN
maker-VaccDscaff4-snap-gene-11.51	12.7046	2.54897	0.822693	3.09833	0.00194614	0.00570493	Spray_R2_vs_S1_12h	yes	UP
maker-VaccDscaff4-augustus-gene-12.31	29.8659	2.06441	0.475175	4.34453	1.39574e-05	6.20926e-05	Spray_R2_vs_S1_12h	yes	UP
augustus_masked-VaccDscaff4-processed-gene-13.2	5.82436	-3.55583	1.35025	-2.63346	0.00845201	0.0212421	Spray_R2_vs_S1_12h	yes	DOWN
maker-VaccDscaff4-snap-gene-15.39	2.8776	-5.06695	1.84564	-2.74536	0.00604449	0.0157575	Spray_R2_vs_S1_12h	yes	DOWN
maker-VaccDscaff4-augustus-gene-17.29	56.356	3.4418	0.549796	6.26015	3.84604e-10	2.98011e-09	Spray_R2_vs_S1_12h	yes	UP
maker-VaccDscaff4-augustus-gene-17.30	12.9223	2.49375	0.837749	2.97672	0.0029135	0.00819603	Spray_R2_vs_S1_12h	yes	UP
augustus_masked-VaccDscaff4-processed-gene-17.3	310.337	-3.1136	0.273964	-11.365	6.24667e-30	1.73921e-28	Spray_R2_vs_S1_12h	yes	DOWN
maker-VaccDscaff4-snap-gene-20.33	33.3898	2.5318	0.470873	5.37682	7.58132e-08	4.57123e-07	Spray_R2_vs_S1_12h	yes	UP
maker-VaccDscaff4-augustus-gene-22.32	125.31	10.3379	1.20195	8.60089	7.91033e-18	1.14802e-16	Spray_R2_vs_S1_12h	yes	UP
maker-VaccDscaff4-augustus-gene-22.25	165.749	2.97205	0.25315	11.7403	7.92249e-32	2.37973e-30	Spray_R2_vs_S1_12h	yes	UP
maker-VaccDscaff4-augustus-gene-24.34	800.584	3.29197	0.138514	23.7663	7.44941e-125	2.47839e-122	Spray_R2_vs_S1_12h	yes	UP
maker-VaccDscaff4-augustus-gene-24.31	227.481	-2.69417	0.202481	-13.3058	2.14246e-40	8.89284e-39	Spray_R2_vs_S1_12h	yes	DOWN
maker-VaccDscaff4-snap-gene-26.33	5.03231	5.6989	1.58493	3.59567	0.000323558	0.00112756	Spray_R2_vs_S1_12h	yes	UP
maker-VaccDscaff4-snap-gene-26.38	96.4679	9.96039	1.20362	8.27538	1.2805e-16	1.70234e-15	Spray_R2_vs_S1_12h	yes	UP
augustus_masked-VaccDscaff4-processed-gene-27.6	10.4722	4.1823	1.11508	3.75069	0.000176351	0.000646268	Spray_R2_vs_S1_12h	yes	UP
maker-VaccDscaff4-augustus-gene-28.43	21.0801	2.51258	0.601303	4.17855	2.93371e-05	0.000123727	Spray_R2_vs_S1_12h	yes	UP
snap_masked-VaccDscaff4-processed-gene-28.21	6.12627	-2.46744	1.06294	-2.32135	0.0202681	0.0460589	Spray_R2_vs_S1_12h	yes	DOWN
maker-VaccDscaff4-augustus-gene-29.40	5.69045	-6.03851	1.66126	-3.6349	0.000278085	0.00098172	Spray_R2_vs_S1_12h	yes	DOWN
maker-VaccDscaff4-augustus-gene-29.44	12.1344	3.40524	0.844904	4.03033	5.56997e-05	0.000223539	Spray_R2_vs_S1_12h	yes	UP
augustus_masked-VaccDscaff4-processed-gene-29.9	2.86549	-5.06155	1.84612	-2.74172	0.00611192	0.0159136	Spray_R2_vs_S1_12h	yes	DOWN
maker-VaccDscaff4-snap-gene-30.28	123.226	3.75522	0.330796	11.3521	7.24235e-30	2.00369e-28	Spray_R2_vs_S1_12h	yes	UP
maker-VaccDscaff4-augustus-gene-31.63	7.30094	3.26782	1.11284	2.93647	0.00331976	0.00921072	Spray_R2_vs_S1_12h	yes	UP
maker-VaccDscaff4-snap-gene-32.56	32.0377	5.4823	0.824533	6.64898	2.95129e-11	2.52997e-10	Spray_R2_vs_S1_12h	yes	UP
snap_masked-VaccDscaff4-processed-gene-34.34	12.8986	-4.74694	1.05986	-4.47882	7.50573e-06	3.48785e-05	Spray_R2_vs_S1_12h	yes	DOWN
augustus_masked-VaccDscaff4-processed-gene-35.0	68.4874	-9.63413	1.21519	-7.92807	2.22581e-15	2.6959e-14	Spray_R2_vs_S1_12h	yes	DOWN
maker-VaccDscaff4-snap-gene-35.54	38.0976	-3.06155	0.473689	-6.46322	1.02501e-10	8.36133e-10	Spray_R2_vs_S1_12h	yes	DOWN
augustus_masked-VaccDscaff4-processed-gene-39.0	259.857	-3.15008	0.284415	-11.0757	1.64677e-28	4.2811e-27	Spray_R2_vs_S1_12h	yes	DOWN
maker-VaccDscaff4-snap-gene-39.50	10.2488	-6.89484	1.37888	-5.00034	5.72306e-07	3.08777e-06	Spray_R2_vs_S1_12h	yes	DOWN
maker-VaccDscaff4-snap-gene-39.47	12.4145	2.34597	0.991566	2.36592	0.0179852	0.0414908	Spray_R2_vs_S1_12h	yes	UP
maker-VaccDscaff4-snap-gene-39.48	25.8945	3.80601	0.669376	5.68591	1.30121e-08	8.57617e-08	Spray_R2_vs_S1_12h	yes	UP
maker-VaccDscaff4-augustus-gene-40.25	67.6487	-2.52547	0.594296	-4.24951	2.14238e-05	9.24752e-05	Spray_R2_vs_S1_12h	yes	DOWN
maker-VaccDscaff4-augustus-gene-44.59	298.894	2.22813	0.166453	13.3859	7.30977e-41	3.06905e-39	Spray_R2_vs_S1_12h	yes	UP
snap_masked-VaccDscaff4-processed-gene-47.11	33.9283	-5.74338	0.829611	-6.92299	4.4222e-12	4.10412e-11	Spray_R2_vs_S1_12h	yes	DOWN
maker-VaccDscaff4-snap-gene-47.48	2134.04	-3.13636	0.193279	-16.2271	3.24183e-59	2.40014e-57	Spray_R2_vs_S1_12h	yes	DOWN
snap_masked-VaccDscaff4-processed-gene-48.30	41.6932	-2.14888	0.404135	-5.31723	1.05359e-07	6.2368e-07	Spray_R2_vs_S1_12h	yes	DOWN
maker-VaccDscaff4-snap-gene-49.24	38.2821	-2.41497	0.467902	-5.16126	2.45292e-07	1.38348e-06	Spray_R2_vs_S1_12h	yes	DOWN
snap_masked-VaccDscaff4-processed-gene-50.13	45.5086	2.56723	0.45713	5.61597	1.95463e-08	1.26629e-07	Spray_R2_vs_S1_12h	yes	UP
maker-VaccDscaff4-augustus-gene-50.30	8.65351	-3.63307	1.23114	-2.95097	0.00316775	0.00883841	Spray_R2_vs_S1_12h	yes	DOWN
maker-VaccDscaff4-snap-gene-50.40	6.19728	-3.1322	1.23484	-2.53653	0.0111957	0.0273041	Spray_R2_vs_S1_12h	yes	DOWN
maker-VaccDscaff4-augustus-gene-53.24	38.3901	2.35922	0.440289	5.35834	8.39878e-08	5.02379e-07	Spray_R2_vs_S1_12h	yes	UP
maker-VaccDscaff4-snap-gene-54.59	42.8384	4.89125	0.675122	7.24499	4.32485e-13	4.37867e-12	Spray_R2_vs_S1_12h	yes	UP
snap_masked-VaccDscaff4-processed-gene-54.24	51.061	2.81092	0.530758	5.29604	1.1834e-07	6.96134e-07	Spray_R2_vs_S1_12h	yes	UP
snap_masked-VaccDscaff4-processed-gene-60.14	32.119	-5.32618	0.753945	-7.06441	1.61304e-12	1.55637e-11	Spray_R2_vs_S1_12h	yes	DOWN
augustus_masked-VaccDscaff4-processed-gene-61.5	16.9118	-7.6166	1.30095	-5.85465	4.78009e-09	3.30619e-08	Spray_R2_vs_S1_12h	yes	DOWN
snap_masked-VaccDscaff4-processed-gene-68.16	3.79661	4.27459	1.75536	2.43516	0.0148852	0.035097	Spray_R2_vs_S1_12h	yes	UP
maker-VaccDscaff4-augustus-gene-70.18	60.1776	-6.99596	0.886935	-7.88779	3.07576e-15	3.68293e-14	Spray_R2_vs_S1_12h	yes	DOWN
maker-VaccDscaff4-snap-gene-71.26	2.85338	-5.05606	1.85178	-2.73037	0.00632628	0.0164188	Spray_R2_vs_S1_12h	yes	DOWN
maker-VaccDscaff4-augustus-gene-74.32	128.237	2.82758	0.274939	10.2844	8.28506e-25	1.81615e-23	Spray_R2_vs_S1_12h	yes	UP
snap_masked-VaccDscaff4-processed-gene-74.7	2.90514	-5.07912	1.80839	-2.80864	0.00497516	0.0132083	Spray_R2_vs_S1_12h	yes	DOWN
augustus_masked-VaccDscaff4-processed-gene-74.5	10.5506	-5.94605	1.40963	-4.21816	2.46309e-05	0.000105008	Spray_R2_vs_S1_12h	yes	DOWN
maker-VaccDscaff4-augustus-gene-75.20	15.708	-3.54025	0.744868	-4.75285	2.00567e-06	1.00428e-05	Spray_R2_vs_S1_12h	yes	DOWN
maker-VaccDscaff4-snap-gene-75.27	13.0821	2.45484	0.902824	2.71907	0.00654649	0.0169352	Spray_R2_vs_S1_12h	yes	UP
snap_masked-VaccDscaff4-processed-gene-76.21	22.8421	-2.24039	0.602506	-3.71844	0.000200454	0.000726893	Spray_R2_vs_S1_12h	yes	DOWN
maker-VaccDscaff4-snap-gene-76.45	26.7406	-3.10034	0.569066	-5.44813	5.09033e-08	3.14133e-07	Spray_R2_vs_S1_12h	yes	DOWN
snap_masked-VaccDscaff4-processed-gene-77.19	6.95198	-5.33586	1.46295	-3.64732	0.000264989	0.000939273	Spray_R2_vs_S1_12h	yes	DOWN
snap_masked-VaccDscaff4-processed-gene-79.21	9.43771	4.01936	1.14786	3.5016	0.000462479	0.00155161	Spray_R2_vs_S1_12h	yes	UP
maker-VaccDscaff4-augustus-gene-83.30	69.0743	-2.30072	0.323213	-7.11827	1.09291e-12	1.07263e-11	Spray_R2_vs_S1_12h	yes	DOWN
snap_masked-VaccDscaff4-processed-gene-85.18	194.704	-3.40283	0.329159	-10.3379	4.7459e-25	1.05352e-23	Spray_R2_vs_S1_12h	yes	DOWN
maker-VaccDscaff4-augustus-gene-89.23	32.2605	-3.07695	0.598155	-5.14407	2.68855e-07	1.50893e-06	Spray_R2_vs_S1_12h	yes	DOWN
maker-VaccDscaff4-snap-gene-100.40	65.1151	2.15879	0.454822	4.74644	2.07024e-06	1.03406e-05	Spray_R2_vs_S1_12h	yes	UP
maker-VaccDscaff4-augustus-gene-103.24	18.6094	-2.97979	1.11421	-2.67434	0.00748758	0.0190657	Spray_R2_vs_S1_12h	yes	DOWN
maker-VaccDscaff4-augustus-gene-109.28	4.55779	-5.72395	1.59357	-3.5919	0.000328277	0.00114189	Spray_R2_vs_S1_12h	yes	DOWN
maker-VaccDscaff4-augustus-gene-110.19	19.4664	2.58085	0.638712	4.04071	5.32904e-05	0.000214689	Spray_R2_vs_S1_12h	yes	UP
augustus_masked-VaccDscaff4-processed-gene-111.10	21.8201	-7.98256	1.27837	-6.24435	4.25572e-10	3.27919e-09	Spray_R2_vs_S1_12h	yes	DOWN
maker-VaccDscaff4-augustus-gene-113.26	8.59836	2.65273	1.01772	2.60655	0.00914592	0.0227786	Spray_R2_vs_S1_12h	yes	UP
maker-VaccDscaff4-snap-gene-117.42	11.3973	-3.00386	0.819019	-3.66763	0.000244813	0.000873195	Spray_R2_vs_S1_12h	yes	DOWN
maker-VaccDscaff4-augustus-gene-121.28	1255.52	2.7578	0.147169	18.7391	2.37816e-78	2.90722e-76	Spray_R2_vs_S1_12h	yes	UP
maker-VaccDscaff4-snap-gene-122.52	171.663	-2.83824	0.318962	-8.89837	5.66722e-19	8.85562e-18	Spray_R2_vs_S1_12h	yes	DOWN
maker-VaccDscaff4-augustus-gene-124.30	2495.77	2.78432	0.146732	18.9755	2.71799e-80	3.45106e-78	Spray_R2_vs_S1_12h	yes	UP
maker-VaccDscaff4-snap-gene-124.33	39.5653	2.12591	0.434677	4.89078	1.00437e-06	5.2335e-06	Spray_R2_vs_S1_12h	yes	UP
snap_masked-VaccDscaff4-processed-gene-124.17	4.76739	5.62455	1.59737	3.52113	0.000429712	0.00145337	Spray_R2_vs_S1_12h	yes	UP
augustus_masked-VaccDscaff4-processed-gene-126.7	18.7672	-4.22919	0.811801	-5.20964	1.89211e-07	1.08416e-06	Spray_R2_vs_S1_12h	yes	DOWN
maker-VaccDscaff4-augustus-gene-131.31	24.8785	2.60217	0.541348	4.80684	1.53332e-06	7.77846e-06	Spray_R2_vs_S1_12h	yes	UP
maker-VaccDscaff4-snap-gene-133.42	5.43051	2.73972	1.1963	2.29016	0.022012	0.0493973	Spray_R2_vs_S1_12h	yes	UP
maker-VaccDscaff4-snap-gene-135.33	2.37618	4.61508	1.91958	2.40421	0.0162074	0.0378311	Spray_R2_vs_S1_12h	yes	UP
augustus_masked-VaccDscaff4-processed-gene-138.10	13.6673	4.23693	0.950279	4.45862	8.24878e-06	3.80929e-05	Spray_R2_vs_S1_12h	yes	UP
snap_masked-VaccDscaff4-processed-gene-140.26	12.5268	2.26401	0.889815	2.54437	0.0109476	0.0267817	Spray_R2_vs_S1_12h	yes	UP
augustus_masked-VaccDscaff4-processed-gene-144.1	7.72249	3.36331	1.06975	3.14401	0.00166651	0.00496946	Spray_R2_vs_S1_12h	yes	UP
snap_masked-VaccDscaff4-processed-gene-147.19	111.909	-2.6142	0.256368	-10.1971	2.04371e-24	4.37061e-23	Spray_R2_vs_S1_12h	yes	DOWN
maker-VaccDscaff4-augustus-gene-151.17	5.67347	-6.04302	1.55921	-3.87569	0.000106323	0.000405351	Spray_R2_vs_S1_12h	yes	DOWN
maker-VaccDscaff4-augustus-gene-154.31	664.413	-2.55059	0.192728	-13.2341	5.57483e-40	2.27168e-38	Spray_R2_vs_S1_12h	yes	DOWN
snap_masked-VaccDscaff4-processed-gene-155.15	2.4838	-4.85769	1.9805	-2.45275	0.0141767	0.0336318	Spray_R2_vs_S1_12h	yes	DOWN
maker-VaccDscaff4-augustus-gene-156.37	18.8764	7.60751	1.28751	5.90868	3.44855e-09	2.41638e-08	Spray_R2_vs_S1_12h	yes	UP
augustus_masked-VaccDscaff4-processed-gene-157.12	26.1048	-8.24308	1.26667	-6.50771	7.63075e-11	6.30689e-10	Spray_R2_vs_S1_12h	yes	DOWN
maker-VaccDscaff4-augustus-gene-158.19	23.9129	-6.24176	1.12291	-5.55853	2.72056e-08	1.7305e-07	Spray_R2_vs_S1_12h	yes	DOWN
augustus_masked-VaccDscaff4-processed-gene-161.0	127.252	2.4823	0.390761	6.35246	2.11904e-10	1.67755e-09	Spray_R2_vs_S1_12h	yes	UP
maker-VaccDscaff4-snap-gene-161.33	5.59873	5.85458	1.54086	3.79955	0.000144957	0.000539646	Spray_R2_vs_S1_12h	yes	UP
augustus_masked-VaccDscaff4-processed-gene-161.5	17.0822	-2.00587	0.623795	-3.2156	0.00130173	0.00397646	Spray_R2_vs_S1_12h	yes	DOWN
maker-VaccDscaff4-augustus-gene-163.27	143.204	-2.13534	0.293838	-7.26708	3.67354e-13	3.74813e-12	Spray_R2_vs_S1_12h	yes	DOWN
maker-VaccDscaff4-augustus-gene-163.23	3.69939	-5.42195	1.67783	-3.23152	0.00123135	0.0037821	Spray_R2_vs_S1_12h	yes	DOWN
augustus_masked-VaccDscaff4-processed-gene-164.2	28.6406	5.01553	0.860682	5.8274	5.62991e-09	3.86246e-08	Spray_R2_vs_S1_12h	yes	UP
maker-VaccDscaff4-snap-gene-167.33	8.83059	-2.43911	0.945106	-2.58078	0.00985769	0.0243689	Spray_R2_vs_S1_12h	yes	DOWN
maker-VaccDscaff4-snap-gene-168.29	10.3737	3.37282	1.03832	3.24833	0.00116083	0.0035831	Spray_R2_vs_S1_12h	yes	UP
augustus_masked-VaccDscaff4-processed-gene-168.4	72.3344	-2.46698	0.318044	-7.75672	8.71517e-15	1.00465e-13	Spray_R2_vs_S1_12h	yes	DOWN
maker-VaccDscaff4-augustus-gene-172.18	556.53	-2.11593	0.656818	-3.22148	0.00127529	0.00390476	Spray_R2_vs_S1_12h	yes	DOWN
maker-VaccDscaff4-augustus-gene-174.13	37.1162	-4.65926	0.69784	-6.6767	2.4439e-11	2.11084e-10	Spray_R2_vs_S1_12h	yes	DOWN
maker-VaccDscaff4-augustus-gene-176.19	19.953	3.2549	0.737797	4.41165	1.02586e-05	4.66662e-05	Spray_R2_vs_S1_12h	yes	UP
augustus_masked-VaccDscaff4-processed-gene-178.9	117.846	5.66122	0.46082	12.2851	1.08911e-34	3.62801e-33	Spray_R2_vs_S1_12h	yes	UP
augustus_masked-VaccDscaff4-processed-gene-180.2	11.8545	5.95091	1.34235	4.43319	9.28473e-06	4.24992e-05	Spray_R2_vs_S1_12h	yes	UP
maker-VaccDscaff4-augustus-gene-189.20	12.661	-2.53641	0.754519	-3.36163	0.000774839	0.00247871	Spray_R2_vs_S1_12h	yes	DOWN
augustus_masked-VaccDscaff4-processed-gene-193.1	37.2976	-2.20757	0.556283	-3.96843	7.23472e-05	0.000284443	Spray_R2_vs_S1_12h	yes	DOWN
maker-VaccDscaff4-augustus-gene-196.21	20.4465	-2.27074	0.66437	-3.41788	0.000631103	0.00205772	Spray_R2_vs_S1_12h	yes	DOWN
augustus_masked-VaccDscaff4-processed-gene-198.4	116.876	-2.00304	0.255899	-7.82746	4.97826e-15	5.87532e-14	Spray_R2_vs_S1_12h	yes	DOWN
snap_masked-VaccDscaff4-processed-gene-201.13	91.3871	-9.08599	1.20352	-7.54954	4.3681e-14	4.74997e-13	Spray_R2_vs_S1_12h	yes	DOWN
snap_masked-VaccDscaff4-processed-gene-201.17	631.536	-11.8774	1.18501	-10.023	1.20786e-23	2.486e-22	Spray_R2_vs_S1_12h	yes	DOWN
snap_masked-VaccDscaff4-processed-gene-208.12	15.1143	-6.47637	1.31824	-4.91289	8.97444e-07	4.72601e-06	Spray_R2_vs_S1_12h	yes	DOWN
maker-VaccDscaff4-augustus-gene-212.30	22.2482	2.26846	0.563752	4.02387	5.72506e-05	0.000229308	Spray_R2_vs_S1_12h	yes	UP
maker-VaccDscaff4-snap-gene-223.48	16.112	2.25748	0.688381	3.2794	0.00104027	0.00324336	Spray_R2_vs_S1_12h	yes	UP
maker-VaccDscaff4-augustus-gene-223.40	26.0246	-2.78848	0.555046	-5.02387	5.06414e-07	2.75229e-06	Spray_R2_vs_S1_12h	yes	DOWN
maker-VaccDscaff4-augustus-gene-225.21	88.6687	-2.06568	0.895975	-2.3055	0.0211383	0.0477137	Spray_R2_vs_S1_12h	yes	DOWN
augustus_masked-VaccDscaff4-processed-gene-226.7	53.4052	2.00082	0.410418	4.87507	1.08768e-06	5.63411e-06	Spray_R2_vs_S1_12h	yes	UP
maker-VaccDscaff4-augustus-gene-237.22	4913.36	-2.66027	0.173272	-15.3532	3.37273e-53	2.04252e-51	Spray_R2_vs_S1_12h	yes	DOWN
snap_masked-VaccDscaff4-processed-gene-238.20	14.9407	-2.78786	0.769748	-3.62178	0.000292583	0.00102876	Spray_R2_vs_S1_12h	yes	DOWN
maker-VaccDscaff4-augustus-gene-239.24	77.2758	2.49008	0.427555	5.824	5.74556e-09	3.93769e-08	Spray_R2_vs_S1_12h	yes	UP
maker-VaccDscaff4-augustus-gene-242.31	5163.83	-2.1984	0.101497	-21.6598	4.90842e-104	1.06618e-101	Spray_R2_vs_S1_12h	yes	DOWN
maker-VaccDscaff4-augustus-gene-243.21	6.77916	-6.30267	1.49921	-4.204	2.6224e-05	0.000111312	Spray_R2_vs_S1_12h	yes	DOWN
maker-VaccDscaff4-snap-gene-243.31	8.49207	-6.62013	1.42384	-4.6495	3.32736e-06	1.6213e-05	Spray_R2_vs_S1_12h	yes	DOWN
maker-VaccDscaff4-augustus-gene-250.24	7089.49	-3.53133	0.178138	-19.8236	1.8632e-87	2.78241e-85	Spray_R2_vs_S1_12h	yes	DOWN
maker-VaccDscaff4-augustus-gene-251.31	28.7922	-3.73658	0.589202	-6.34176	2.27155e-10	1.79128e-09	Spray_R2_vs_S1_12h	yes	DOWN
maker-VaccDscaff4-snap-gene-254.28	15.6086	-2.53407	0.745788	-3.39785	0.00067918	0.00219811	Spray_R2_vs_S1_12h	yes	DOWN
maker-VaccDscaff4-augustus-gene-274.15	1523.73	2.46615	0.118116	20.8791	8.29036e-97	1.56759e-94	Spray_R2_vs_S1_12h	yes	UP
maker-VaccDscaff4-augustus-gene-276.27	15.9205	7.36172	1.37639	5.34859	8.86438e-08	5.28785e-07	Spray_R2_vs_S1_12h	yes	UP
augustus_masked-VaccDscaff4-processed-gene-278.7	7.20038	-2.45721	0.961696	-2.55508	0.0106164	0.0260679	Spray_R2_vs_S1_12h	yes	DOWN
snap_masked-VaccDscaff4-processed-gene-280.12	43.5693	-2.69875	0.475266	-5.6784	1.35962e-08	8.9404e-08	Spray_R2_vs_S1_12h	yes	DOWN
maker-VaccDscaff4-augustus-gene-280.24	66515.2	-2.90981	0.146919	-19.8055	2.66927e-87	3.96364e-85	Spray_R2_vs_S1_12h	yes	DOWN
maker-VaccDscaff4-snap-gene-282.31	15.2636	2.10123	0.697219	3.01374	0.0025805	0.00734972	Spray_R2_vs_S1_12h	yes	UP
maker-VaccDscaff4-snap-gene-282.32	4.92646	5.66657	1.59118	3.56123	0.000369119	0.00126901	Spray_R2_vs_S1_12h	yes	UP
snap_masked-VaccDscaff4-processed-gene-285.12	4.88431	5.65553	1.58236	3.57411	0.000351415	0.0012137	Spray_R2_vs_S1_12h	yes	UP
maker-VaccDscaff4-snap-gene-285.30	69.2181	6.27543	0.708243	8.86056	7.96144e-19	1.23452e-17	Spray_R2_vs_S1_12h	yes	UP
maker-VaccDscaff4-augustus-gene-290.24	41.6332	3.53131	0.505726	6.98265	2.89667e-12	2.73271e-11	Spray_R2_vs_S1_12h	yes	UP
maker-VaccDscaff4-snap-gene-295.44	5.41649	-5.97926	1.56704	-3.81564	0.000135831	0.000507904	Spray_R2_vs_S1_12h	yes	DOWN
augustus_masked-VaccDscaff4-processed-gene-299.2	5.4511	3.79254	1.42234	2.66642	0.00766648	0.019491	Spray_R2_vs_S1_12h	yes	UP
maker-VaccDscaff4-augustus-gene-302.21	48.4552	2.39786	0.385235	6.22442	4.83349e-10	3.70483e-09	Spray_R2_vs_S1_12h	yes	UP
maker-VaccDscaff4-snap-gene-304.28	661.502	-3.05404	0.178586	-17.1012	1.45273e-65	1.27699e-63	Spray_R2_vs_S1_12h	yes	DOWN
augustus_masked-VaccDscaff4-processed-gene-307.1	9.12466	-6.72889	1.41066	-4.77004	1.84188e-06	9.25272e-06	Spray_R2_vs_S1_12h	yes	DOWN
maker-VaccDscaff4-snap-gene-307.39	303.416	-2.46669	0.168828	-14.6106	2.40313e-48	1.28377e-46	Spray_R2_vs_S1_12h	yes	DOWN
maker-VaccDscaff4-augustus-gene-307.29	8798.61	2.31388	0.114581	20.1943	1.09962e-90	1.8292e-88	Spray_R2_vs_S1_12h	yes	UP
augustus_masked-VaccDscaff4-processed-gene-308.3	49.5762	-4.33745	0.48876	-8.87438	7.03218e-19	1.09236e-17	Spray_R2_vs_S1_12h	yes	DOWN
maker-VaccDscaff4-snap-gene-313.31	20.0546	2.39157	0.697584	3.42836	0.000607244	0.00198703	Spray_R2_vs_S1_12h	yes	UP
maker-VaccDscaff4-augustus-gene-314.31	289.864	3.67163	0.223859	16.4015	1.86439e-60	1.40406e-58	Spray_R2_vs_S1_12h	yes	UP
maker-VaccDscaff4-snap-gene-317.28	471.018	-2.68979	0.160723	-16.7356	7.21692e-63	5.71333e-61	Spray_R2_vs_S1_12h	yes	DOWN
maker-VaccDscaff4-augustus-gene-317.26	608.69	-2.27352	0.687265	-3.30806	0.000939435	0.00295738	Spray_R2_vs_S1_12h	yes	DOWN
maker-VaccDscaff4-augustus-gene-318.23	28.0563	3.00867	0.682261	4.40986	1.0344e-05	4.70283e-05	Spray_R2_vs_S1_12h	yes	UP
maker-VaccDscaff4-augustus-gene-319.21	16.6949	2.42073	0.718942	3.36708	0.000759691	0.00243589	Spray_R2_vs_S1_12h	yes	UP
maker-VaccDscaff4-snap-gene-322.30	338.24	4.53361	0.219098	20.6922	4.07521e-95	7.49012e-93	Spray_R2_vs_S1_12h	yes	UP
maker-VaccDscaff4-snap-gene-329.32	6.97392	2.47955	1.03422	2.39752	0.0165064	0.0384506	Spray_R2_vs_S1_12h	yes	UP
snap_masked-VaccDscaff4-processed-gene-329.16	18.9528	-7.77965	1.29325	-6.01559	1.79237e-09	1.29172e-08	Spray_R2_vs_S1_12h	yes	DOWN
augustus_masked-VaccDscaff4-processed-gene-332.11	865.742	4.8277	0.187772	25.7104	8.9394e-146	4.19561e-143	Spray_R2_vs_S1_12h	yes	UP
snap_masked-VaccDscaff4-processed-gene-332.17	377.32	3.40114	0.216699	15.6952	1.63175e-55	1.08576e-53	Spray_R2_vs_S1_12h	yes	UP
maker-VaccDscaff4-augustus-gene-332.30	46.411	-2.93946	0.510128	-5.76219	8.30288e-09	5.60701e-08	Spray_R2_vs_S1_12h	yes	DOWN
augustus_masked-VaccDscaff4-processed-gene-335.2	13.3097	-2.57464	0.887818	-2.89996	0.00373207	0.0102284	Spray_R2_vs_S1_12h	yes	DOWN
augustus_masked-VaccDscaff4-processed-gene-335.3	10.8242	-6.97771	1.40301	-4.97338	6.57954e-07	3.52774e-06	Spray_R2_vs_S1_12h	yes	DOWN
maker-VaccDscaff4-augustus-gene-336.22	16.2571	-3.80379	0.784279	-4.85005	1.2343e-06	6.34982e-06	Spray_R2_vs_S1_12h	yes	DOWN
maker-VaccDscaff4-augustus-gene-342.25	17.832	-5.22082	1.00103	-5.21546	1.8336e-07	1.05264e-06	Spray_R2_vs_S1_12h	yes	DOWN
maker-VaccDscaff4-snap-gene-343.37	2.49182	4.68646	1.87333	2.50168	0.0123606	0.0298021	Spray_R2_vs_S1_12h	yes	UP
snap_masked-VaccDscaff4-processed-gene-345.18	18.3523	6.59075	1.2925	5.09921	3.41066e-07	1.89639e-06	Spray_R2_vs_S1_12h	yes	UP
maker-VaccDscaff4-augustus-gene-349.23	131.508	-2.37563	0.28624	-8.29944	1.04602e-16	1.40125e-15	Spray_R2_vs_S1_12h	yes	DOWN
maker-VaccDscaff4-augustus-gene-350.29	32.0861	-4.61835	0.701361	-6.58484	4.55382e-11	3.84097e-10	Spray_R2_vs_S1_12h	yes	DOWN
snap_masked-VaccDscaff4-processed-gene-352.24	4.0662	4.36918	1.71795	2.54325	0.0109826	0.0268541	Spray_R2_vs_S1_12h	yes	UP
maker-VaccDscaff4-snap-gene-353.46	7.16947	-2.71806	1.05041	-2.58761	0.00966437	0.0239405	Spray_R2_vs_S1_12h	yes	DOWN
maker-VaccDscaff4-snap-gene-354.34	3.10273	5.0034	1.87777	2.66454	0.00770942	0.0195907	Spray_R2_vs_S1_12h	yes	UP
maker-VaccDscaff4-snap-gene-356.28	422.184	2.29731	0.152389	15.0753	2.35606e-51	1.35206e-49	Spray_R2_vs_S1_12h	yes	UP
maker-VaccDscaff4-augustus-gene-356.22	98.4533	4.20385	0.441995	9.51107	1.88705e-21	3.41109e-20	Spray_R2_vs_S1_12h	yes	UP
maker-VaccDscaff4-snap-gene-356.36	2.50802	-4.87034	1.96753	-2.47535	0.0133106	0.0318241	Spray_R2_vs_S1_12h	yes	DOWN
maker-VaccDscaff4-augustus-gene-357.23	5893.53	-2.18934	0.151595	-14.4421	2.81316e-47	1.44129e-45	Spray_R2_vs_S1_12h	yes	DOWN
augustus_masked-VaccDscaff4-processed-gene-358.0	9.12819	-3.12943	0.985742	-3.17469	0.00149994	0.00451632	Spray_R2_vs_S1_12h	yes	DOWN
maker-VaccDscaff4-augustus-gene-360.31	1686.71	7.00015	0.511826	13.6768	1.39672e-42	6.25383e-41	Spray_R2_vs_S1_12h	yes	UP
maker-VaccDscaff4-snap-gene-362.40	41.4823	2.70821	0.614153	4.40967	1.03526e-05	4.70594e-05	Spray_R2_vs_S1_12h	yes	UP
augustus_masked-VaccDscaff4-processed-gene-362.3	5.81361	-6.07968	1.52666	-3.98235	6.82375e-05	0.000269778	Spray_R2_vs_S1_12h	yes	DOWN
maker-VaccDscaff4-snap-gene-366.41	99.4222	-3.36094	0.405361	-8.29121	1.12101e-16	1.49788e-15	Spray_R2_vs_S1_12h	yes	DOWN
maker-VaccDscaff4-snap-gene-371.35	60.9397	-3.38175	0.402606	-8.39966	4.47758e-17	6.14539e-16	Spray_R2_vs_S1_12h	yes	DOWN
maker-VaccDscaff4-augustus-gene-373.29	23.4855	-4.82051	0.944128	-5.10578	3.29439e-07	1.83524e-06	Spray_R2_vs_S1_12h	yes	DOWN
maker-VaccDscaff4-snap-gene-375.47	960.195	3.40781	0.147104	23.166	1.00388e-118	2.8371e-116	Spray_R2_vs_S1_12h	yes	UP
snap_masked-VaccDscaff4-processed-gene-376.9	21.4823	-5.11444	1.97797	-2.5857	0.00971806	0.0240599	Spray_R2_vs_S1_12h	yes	DOWN
snap_masked-VaccDscaff4-processed-gene-376.10	9.45279	-3.16227	1.06318	-2.97436	0.00293603	0.00825587	Spray_R2_vs_S1_12h	yes	DOWN
maker-VaccDscaff4-snap-gene-376.47	416.673	-2.33792	0.142316	-16.4276	1.21269e-60	9.23861e-59	Spray_R2_vs_S1_12h	yes	DOWN
augustus_masked-VaccDscaff4-processed-gene-377.2	18.065	-3.5752	0.770019	-4.64301	3.43374e-06	1.67004e-05	Spray_R2_vs_S1_12h	yes	DOWN
augustus_masked-VaccDscaff4-processed-gene-377.3	530.568	-3.57248	0.208777	-17.1115	1.21846e-65	1.07466e-63	Spray_R2_vs_S1_12h	yes	DOWN
maker-VaccDscaff4-augustus-gene-378.35	103.977	-4.81458	0.982202	-4.90183	9.49497e-07	4.96827e-06	Spray_R2_vs_S1_12h	yes	DOWN
augustus_masked-VaccDscaff4-processed-gene-383.9	27.3602	2.4705	0.569633	4.33701	1.44433e-05	6.40913e-05	Spray_R2_vs_S1_12h	yes	UP
maker-VaccDscaff4-augustus-gene-383.41	20.5356	4.23479	0.776865	5.45112	5.00523e-08	3.09172e-07	Spray_R2_vs_S1_12h	yes	UP
maker-VaccDscaff4-augustus-gene-383.42	8.44306	-4.10317	1.17606	-3.4889	0.000485013	0.00161833	Spray_R2_vs_S1_12h	yes	DOWN
maker-VaccDscaff4-snap-gene-384.40	46.5844	2.92277	0.428003	6.82886	8.55893e-12	7.68549e-11	Spray_R2_vs_S1_12h	yes	UP
maker-VaccDscaff4-augustus-gene-384.33	577.075	-6.51571	0.257626	-25.2913	3.97999e-141	1.74343e-138	Spray_R2_vs_S1_12h	yes	DOWN
snap_masked-VaccDscaff4-processed-gene-385.9	38.4411	-2.79847	0.447906	-6.24789	4.16027e-10	3.21129e-09	Spray_R2_vs_S1_12h	yes	DOWN
maker-VaccDscaff4-augustus-gene-385.20	406.081	-5.2008	0.21664	-24.0067	2.36833e-127	8.41172e-125	Spray_R2_vs_S1_12h	yes	DOWN
maker-VaccDscaff4-snap-gene-386.37	371.131	-5.7642	0.258754	-22.2767	6.2127e-110	1.45793e-107	Spray_R2_vs_S1_12h	yes	DOWN
snap_masked-VaccDscaff4-processed-gene-385.19	56.3229	9.18392	1.22888	7.47341	7.81458e-14	8.34921e-13	Spray_R2_vs_S1_12h	yes	UP
maker-VaccDscaff4-augustus-gene-386.31	47.8331	-8.15124	1.22475	-6.65545	2.82436e-11	2.42749e-10	Spray_R2_vs_S1_12h	yes	DOWN
augustus_masked-VaccDscaff4-processed-gene-387.8	6.46009	4.11939	1.31743	3.12684	0.00176697	0.00524037	Spray_R2_vs_S1_12h	yes	UP
augustus_masked-VaccDscaff4-processed-gene-388.0	19.5211	3.35134	0.679415	4.93268	8.1108e-07	4.29964e-06	Spray_R2_vs_S1_12h	yes	UP
maker-VaccDscaff4-augustus-gene-390.18	843.956	-2.01775	0.111319	-18.1259	1.99127e-73	2.19901e-71	Spray_R2_vs_S1_12h	yes	DOWN
augustus_masked-VaccDscaff4-processed-gene-392.5	117.091	-3.27798	0.273688	-11.9771	4.68678e-33	1.47878e-31	Spray_R2_vs_S1_12h	yes	DOWN
augustus_masked-VaccDscaff4-processed-gene-392.10	21.0622	-2.29822	0.566927	-4.05383	5.03865e-05	0.000203865	Spray_R2_vs_S1_12h	yes	DOWN
snap_masked-VaccDscaff4-processed-gene-393.35	8.94904	-4.80259	1.31657	-3.64781	0.000264483	0.000937983	Spray_R2_vs_S1_12h	yes	DOWN
maker-VaccDscaff4-augustus-gene-396.17	12.4661	-2.37625	0.82489	-2.88069	0.00396804	0.0108008	Spray_R2_vs_S1_12h	yes	DOWN
maker-VaccDscaff4-augustus-gene-397.32	1925.61	2.2403	0.43935	5.09913	3.41212e-07	1.8968e-06	Spray_R2_vs_S1_12h	yes	UP
maker-VaccDscaff4-snap-gene-397.42	665.612	-2.94681	0.181894	-16.2007	4.98843e-59	3.67257e-57	Spray_R2_vs_S1_12h	yes	DOWN
maker-VaccDscaff4-augustus-gene-397.37	84.4438	-2.48879	0.322201	-7.72434	1.12435e-14	1.2829e-13	Spray_R2_vs_S1_12h	yes	DOWN
augustus_masked-VaccDscaff4-processed-gene-399.1	101.057	2.1913	0.310208	7.06395	1.61837e-12	1.56094e-11	Spray_R2_vs_S1_12h	yes	UP
maker-VaccDscaff4-augustus-gene-399.30	858.896	-5.82962	0.470414	-12.3925	2.86818e-35	9.84131e-34	Spray_R2_vs_S1_12h	yes	DOWN
maker-VaccDscaff4-augustus-gene-402.33	99.7196	-6.72494	0.637194	-10.554	4.86842e-26	1.12638e-24	Spray_R2_vs_S1_12h	yes	DOWN
maker-VaccDscaff4-augustus-gene-402.29	15.3457	2.92254	0.790034	3.69926	0.000216232	0.000779594	Spray_R2_vs_S1_12h	yes	UP
snap_masked-VaccDscaff4-processed-gene-406.14	8.90899	6.52661	1.4426	4.52419	6.06261e-06	2.84694e-05	Spray_R2_vs_S1_12h	yes	UP
maker-VaccDscaff4-snap-gene-409.42	314.833	-2.68481	0.181762	-14.7711	2.25105e-49	1.23516e-47	Spray_R2_vs_S1_12h	yes	DOWN
augustus_masked-VaccDscaff4-processed-gene-409.9	2.10183	-4.60726	1.97904	-2.32803	0.0199106	0.0453476	Spray_R2_vs_S1_12h	yes	DOWN
maker-VaccDscaff4-augustus-gene-410.19	15.9574	2.24161	0.635891	3.52515	0.000423243	0.00143389	Spray_R2_vs_S1_12h	yes	UP
augustus_masked-VaccDscaff4-processed-gene-412.0	294.741	-3.69643	0.243633	-15.1721	5.41241e-52	3.18242e-50	Spray_R2_vs_S1_12h	yes	DOWN
maker-VaccDscaff4-augustus-gene-415.32	23.2135	4.66223	0.79977	5.82946	5.56067e-09	3.81795e-08	Spray_R2_vs_S1_12h	yes	UP
maker-VaccDscaff4-snap-gene-417.30	15.8339	-7.52186	1.31481	-5.72088	1.05972e-08	7.05845e-08	Spray_R2_vs_S1_12h	yes	DOWN
snap_masked-VaccDscaff4-processed-gene-418.13	3.31781	5.09708	1.732	2.94289	0.00325164	0.00904162	Spray_R2_vs_S1_12h	yes	UP
maker-VaccDscaff4-snap-gene-418.44	8.59689	3.14751	1.00683	3.12614	0.00177115	0.00525054	Spray_R2_vs_S1_12h	yes	UP
maker-VaccDscaff4-snap-gene-418.45	24.0472	2.31916	0.532034	4.35905	1.30628e-05	5.83693e-05	Spray_R2_vs_S1_12h	yes	UP
maker-VaccDscaff4-snap-gene-418.40	8.58552	-3.63803	1.10309	-3.29803	0.000973642	0.00305242	Spray_R2_vs_S1_12h	yes	DOWN
maker-VaccDscaff4-augustus-gene-419.31	10.5543	-4.44974	1.12186	-3.9664	7.29678e-05	0.000286654	Spray_R2_vs_S1_12h	yes	DOWN
maker-VaccDscaff4-augustus-gene-419.27	93.7977	-4.78835	0.447536	-10.6993	1.02496e-26	2.47375e-25	Spray_R2_vs_S1_12h	yes	DOWN
maker-VaccDscaff4-augustus-gene-420.20	15.4776	2.6264	0.74248	3.53733	0.000404187	0.00137643	Spray_R2_vs_S1_12h	yes	UP
maker-VaccDscaff4-augustus-gene-421.23	61.9883	-7.62146	1.06902	-7.1294	1.00804e-12	9.9341e-12	Spray_R2_vs_S1_12h	yes	DOWN
maker-VaccDscaff4-snap-gene-422.21	23.9125	-3.1199	0.635094	-4.9125	8.99245e-07	4.7336e-06	Spray_R2_vs_S1_12h	yes	DOWN
maker-VaccDscaff4-snap-gene-423.48	1958.9	-2.54786	0.108303	-23.5252	2.25279e-122	6.88489e-120	Spray_R2_vs_S1_12h	yes	DOWN
maker-VaccDscaff4-augustus-gene-425.42	1402.66	-2.13116	0.132703	-16.0597	4.89172e-58	3.47484e-56	Spray_R2_vs_S1_12h	yes	DOWN
maker-VaccDscaff4-snap-gene-425.50	1086.25	-2.88406	0.421683	-6.83939	7.95299e-12	7.18805e-11	Spray_R2_vs_S1_12h	yes	DOWN
snap_masked-VaccDscaff4-processed-gene-426.13	187.122	-2.07088	0.362638	-5.7106	1.12577e-08	7.47375e-08	Spray_R2_vs_S1_12h	yes	DOWN
maker-VaccDscaff4-snap-gene-426.48	304.207	-2.02065	0.197108	-10.2515	1.16558e-24	2.52764e-23	Spray_R2_vs_S1_12h	yes	DOWN
maker-VaccDscaff4-augustus-gene-428.57	486.899	-9.02003	0.622635	-14.4869	1.46691e-47	7.63462e-46	Spray_R2_vs_S1_12h	yes	DOWN
maker-VaccDscaff4-augustus-gene-428.63	341.501	2.62439	0.177349	14.7979	1.51097e-49	8.34305e-48	Spray_R2_vs_S1_12h	yes	UP
maker-VaccDscaff4-augustus-gene-428.66	2678.44	-5.18516	0.431173	-12.0257	2.60336e-33	8.25381e-32	Spray_R2_vs_S1_12h	yes	DOWN
maker-VaccDscaff4-snap-gene-428.85	45.4199	-5.14483	0.625669	-8.22293	1.98591e-16	2.59809e-15	Spray_R2_vs_S1_12h	yes	DOWN
augustus_masked-VaccDscaff4-processed-gene-428.20	250.697	3.69752	0.216703	17.0627	2.81464e-65	2.42548e-63	Spray_R2_vs_S1_12h	yes	UP
augustus_masked-VaccDscaff4-processed-gene-428.11	507.814	-5.61392	0.223608	-25.1061	4.26333e-139	1.75083e-136	Spray_R2_vs_S1_12h	yes	DOWN
snap_masked-VaccDscaff4-processed-gene-428.56	2636.47	-2.47138	0.512637	-4.82092	1.42901e-06	7.2788e-06	Spray_R2_vs_S1_12h	yes	DOWN
maker-VaccDscaff4-snap-gene-428.81	5901.78	4.46446	0.165684	26.9457	6.40465e-160	3.58156e-157	Spray_R2_vs_S1_12h	yes	UP
maker-VaccDscaff6-augustus-gene-4.35	20.2595	-2.15794	0.611399	-3.52951	0.000416333	0.00141321	Spray_R2_vs_S1_12h	yes	DOWN
maker-VaccDscaff6-snap-gene-6.33	454.454	4.28364	0.183014	23.4061	3.7078e-121	1.12014e-118	Spray_R2_vs_S1_12h	yes	UP
maker-VaccDscaff6-augustus-gene-6.30	127.951	3.33171	0.312095	10.6753	1.328e-26	3.18466e-25	Spray_R2_vs_S1_12h	yes	UP
maker-VaccDscaff6-snap-gene-8.31	30.3214	2.24924	0.483907	4.64809	3.35028e-06	1.63156e-05	Spray_R2_vs_S1_12h	yes	UP
maker-VaccDscaff6-augustus-gene-9.36	74.268	2.22217	0.324537	6.84719	7.5315e-12	6.83059e-11	Spray_R2_vs_S1_12h	yes	UP
snap_masked-VaccDscaff6-processed-gene-9.16	75.795	9.61374	1.20959	7.94793	1.89652e-15	2.30557e-14	Spray_R2_vs_S1_12h	yes	UP
maker-VaccDscaff6-augustus-gene-9.30	10.6133	2.667	0.919785	2.89959	0.0037365	0.0102394	Spray_R2_vs_S1_12h	yes	UP
maker-VaccDscaff6-augustus-gene-12.23	15.7583	-2.77103	0.697773	-3.97125	7.14958e-05	0.000281517	Spray_R2_vs_S1_12h	yes	DOWN
maker-VaccDscaff6-snap-gene-12.36	1304.62	-2.05046	0.136793	-14.9895	8.59952e-51	4.88167e-49	Spray_R2_vs_S1_12h	yes	DOWN
augustus_masked-VaccDscaff6-processed-gene-13.3	623.078	-2.36658	0.118082	-20.0418	2.37993e-89	3.74561e-87	Spray_R2_vs_S1_12h	yes	DOWN
maker-VaccDscaff6-snap-gene-14.31	48.5584	-2.13384	0.374966	-5.69076	1.26476e-08	8.34591e-08	Spray_R2_vs_S1_12h	yes	DOWN
maker-VaccDscaff6-snap-gene-16.31	7.41894	4.3298	1.29557	3.34201	0.000831733	0.0026459	Spray_R2_vs_S1_12h	yes	UP
maker-VaccDscaff6-snap-gene-19.33	41.3244	-2.05415	0.439444	-4.67442	2.94782e-06	1.44602e-05	Spray_R2_vs_S1_12h	yes	DOWN
maker-VaccDscaff6-augustus-gene-19.28	35.8263	2.93	0.673988	4.34725	1.37852e-05	6.13853e-05	Spray_R2_vs_S1_12h	yes	UP
snap_masked-VaccDscaff6-processed-gene-19.23	10.5317	6.76438	1.37739	4.911	9.06116e-07	4.76404e-06	Spray_R2_vs_S1_12h	yes	UP
maker-VaccDscaff6-snap-gene-19.37	21.9214	2.22136	0.574695	3.86529	0.000110958	0.00042186	Spray_R2_vs_S1_12h	yes	UP
maker-VaccDscaff6-snap-gene-21.58	47.8134	-3.53694	0.640221	-5.52456	3.30316e-08	2.08294e-07	Spray_R2_vs_S1_12h	yes	DOWN
maker-VaccDscaff6-augustus-gene-21.37	35.4119	-4.59741	0.615935	-7.46411	8.38615e-14	8.92723e-13	Spray_R2_vs_S1_12h	yes	DOWN
maker-VaccDscaff6-augustus-gene-21.40	3.64097	-5.4023	1.73047	-3.12186	0.00179714	0.00531856	Spray_R2_vs_S1_12h	yes	DOWN
maker-VaccDscaff6-snap-gene-21.53	5.26595	-4.02472	1.53322	-2.62501	0.00866466	0.0217096	Spray_R2_vs_S1_12h	yes	DOWN
maker-VaccDscaff6-snap-gene-21.62	33.6946	-2.20228	0.495415	-4.44533	8.77555e-06	4.03372e-05	Spray_R2_vs_S1_12h	yes	DOWN
maker-VaccDscaff6-snap-gene-22.38	9.4045	-3.47678	0.962341	-3.61283	0.000302868	0.00106179	Spray_R2_vs_S1_12h	yes	DOWN
maker-VaccDscaff6-snap-gene-22.39	11.1554	-4.52706	1.06748	-4.24089	2.22631e-05	9.57365e-05	Spray_R2_vs_S1_12h	yes	DOWN
maker-VaccDscaff6-snap-gene-22.34	94.9271	-2.2353	0.267906	-8.3436	7.20596e-17	9.7375e-16	Spray_R2_vs_S1_12h	yes	DOWN
augustus_masked-VaccDscaff6-processed-gene-22.6	3.42123	-5.30539	1.73971	-3.04959	0.00229155	0.00661345	Spray_R2_vs_S1_12h	yes	DOWN
maker-VaccDscaff6-augustus-gene-22.30	8.38539	-5.61728	1.41514	-3.96942	7.20465e-05	0.000283346	Spray_R2_vs_S1_12h	yes	DOWN
maker-VaccDscaff6-snap-gene-23.42	262.621	-4.7823	0.279869	-17.0876	1.8345e-65	1.60187e-63	Spray_R2_vs_S1_12h	yes	DOWN
maker-VaccDscaff6-augustus-gene-24.24	372.153	-3.23846	0.222287	-14.5688	4.43671e-48	2.35101e-46	Spray_R2_vs_S1_12h	yes	DOWN
maker-VaccDscaff6-augustus-gene-24.27	27.1235	2.2285	0.516625	4.31358	1.6063e-05	7.07293e-05	Spray_R2_vs_S1_12h	yes	UP
maker-VaccDscaff6-snap-gene-25.51	27.7999	2.5309	0.567171	4.46232	8.10752e-06	3.74829e-05	Spray_R2_vs_S1_12h	yes	UP
maker-VaccDscaff6-augustus-gene-25.35	38.1163	4.38617	0.579687	7.56644	3.83582e-14	4.18848e-13	Spray_R2_vs_S1_12h	yes	UP
snap_masked-VaccDscaff6-processed-gene-27.10	20.9734	2.9894	0.771055	3.87703	0.000105741	0.000403483	Spray_R2_vs_S1_12h	yes	UP
augustus_masked-VaccDscaff6-processed-gene-27.3	361.919	2.12256	0.197091	10.7694	4.79928e-27	1.17558e-25	Spray_R2_vs_S1_12h	yes	UP
maker-VaccDscaff6-augustus-gene-28.34	152.312	-3.04073	0.291812	-10.4202	2.00564e-25	4.52094e-24	Spray_R2_vs_S1_12h	yes	DOWN
maker-VaccDscaff6-augustus-gene-28.38	30.7308	3.35231	0.661489	5.06782	4.0239e-07	2.2158e-06	Spray_R2_vs_S1_12h	yes	UP
augustus_masked-VaccDscaff6-processed-gene-29.7	15.2543	3.0852	0.79872	3.86268	0.00011215	0.000426083	Spray_R2_vs_S1_12h	yes	UP
snap_masked-VaccDscaff6-processed-gene-30.10	18.0724	-5.84391	1.17288	-4.98254	6.27565e-07	3.37169e-06	Spray_R2_vs_S1_12h	yes	DOWN
maker-VaccDscaff6-augustus-gene-32.36	22.4651	-8.02798	1.27805	-6.28143	3.35462e-10	2.61243e-09	Spray_R2_vs_S1_12h	yes	DOWN
maker-VaccDscaff6-snap-gene-33.42	8.94232	2.25907	0.952186	2.37251	0.0176675	0.0408692	Spray_R2_vs_S1_12h	yes	UP
maker-VaccDscaff6-augustus-gene-33.32	41.9698	3.93267	0.680871	5.77594	7.6524e-09	5.17837e-08	Spray_R2_vs_S1_12h	yes	UP
maker-VaccDscaff6-augustus-gene-37.38	30.6864	3.77831	0.582471	6.48668	8.77458e-11	7.22048e-10	Spray_R2_vs_S1_12h	yes	UP
maker-VaccDscaff6-augustus-gene-37.41	10.897	-2.07856	0.829242	-2.50658	0.0121905	0.0294596	Spray_R2_vs_S1_12h	yes	DOWN
maker-VaccDscaff6-augustus-gene-38.28	598.099	-2.32587	0.127372	-18.2604	1.70992e-74	1.92883e-72	Spray_R2_vs_S1_12h	yes	DOWN
maker-VaccDscaff6-augustus-gene-39.34	362.779	-2.51091	0.173239	-14.4939	1.32324e-47	6.91424e-46	Spray_R2_vs_S1_12h	yes	DOWN
maker-VaccDscaff6-augustus-gene-39.35	648.683	2.64423	0.181053	14.6047	2.621e-48	1.39167e-46	Spray_R2_vs_S1_12h	yes	UP
maker-VaccDscaff6-augustus-gene-39.30	232.369	-4.18487	0.237711	-17.6049	2.25994e-69	2.2081e-67	Spray_R2_vs_S1_12h	yes	DOWN
maker-VaccDscaff6-snap-gene-41.39	14.9739	-2.24308	0.696341	-3.22125	0.00127634	0.00390662	Spray_R2_vs_S1_12h	yes	DOWN
maker-VaccDscaff6-augustus-gene-41.35	444.879	4.21262	0.242635	17.362	1.60175e-67	1.48235e-65	Spray_R2_vs_S1_12h	yes	UP
maker-VaccDscaff6-snap-gene-42.55	117.137	2.76706	0.291511	9.49214	2.26345e-21	4.07468e-20	Spray_R2_vs_S1_12h	yes	UP
augustus_masked-VaccDscaff6-processed-gene-43.5	1794.65	2.6104	0.136508	19.1227	1.63473e-81	2.11654e-79	Spray_R2_vs_S1_12h	yes	UP
snap_masked-VaccDscaff6-processed-gene-43.26	14.1901	4.29913	0.979812	4.38771	1.14549e-05	5.17034e-05	Spray_R2_vs_S1_12h	yes	UP
augustus_masked-VaccDscaff6-processed-gene-43.6	664.113	3.7891	0.156794	24.1662	5.05027e-129	1.81831e-126	Spray_R2_vs_S1_12h	yes	UP
maker-VaccDscaff6-augustus-gene-50.35	821.794	-3.93341	0.173069	-22.7274	2.39889e-114	6.12135e-112	Spray_R2_vs_S1_12h	yes	DOWN
maker-VaccDscaff6-augustus-gene-51.38	36.5103	2.11237	0.487756	4.33079	1.48573e-05	6.57952e-05	Spray_R2_vs_S1_12h	yes	UP
maker-VaccDscaff6-augustus-gene-53.21	6.57974	-6.24721	1.53821	-4.06136	4.87882e-05	0.000197898	Spray_R2_vs_S1_12h	yes	DOWN
snap_masked-VaccDscaff6-processed-gene-55.14	48.4366	4.01235	0.502018	7.99244	1.3229e-15	1.62628e-14	Spray_R2_vs_S1_12h	yes	UP
snap_masked-VaccDscaff6-processed-gene-56.11	17.198	7.47301	1.39646	5.35138	8.72862e-08	5.21396e-07	Spray_R2_vs_S1_12h	yes	UP
maker-VaccDscaff6-snap-gene-57.25	33.8227	5.25331	0.779107	6.74273	1.55437e-11	1.36909e-10	Spray_R2_vs_S1_12h	yes	UP
maker-VaccDscaff6-snap-gene-61.39	130.7	2.21484	0.261109	8.48243	2.2054e-17	3.11303e-16	Spray_R2_vs_S1_12h	yes	UP
maker-VaccDscaff6-augustus-gene-62.18	23.5155	3.04958	0.651412	4.68149	2.84792e-06	1.39962e-05	Spray_R2_vs_S1_12h	yes	UP
maker-VaccDscaff6-augustus-gene-62.20	10.9188	2.76636	0.837267	3.30404	0.000953016	0.00299583	Spray_R2_vs_S1_12h	yes	UP
snap_masked-VaccDscaff6-processed-gene-66.15	253.563	8.17465	0.665568	12.2822	1.12855e-34	3.75463e-33	Spray_R2_vs_S1_12h	yes	UP
maker-VaccDscaff6-augustus-gene-71.25	9.37808	3.29621	0.967596	3.4066	0.000657783	0.0021357	Spray_R2_vs_S1_12h	yes	UP
maker-VaccDscaff6-snap-gene-73.47	172.526	2.0138	0.285335	7.05767	1.69317e-12	1.62771e-11	Spray_R2_vs_S1_12h	yes	UP
maker-VaccDscaff6-snap-gene-74.40	26.5499	-2.02768	0.566498	-3.57933	0.000344474	0.00119239	Spray_R2_vs_S1_12h	yes	DOWN
maker-VaccDscaff6-snap-gene-75.33	20.1701	-7.87279	1.30408	-6.03705	1.56954e-09	1.13957e-08	Spray_R2_vs_S1_12h	yes	DOWN
maker-VaccDscaff6-augustus-gene-75.26	19.458	-2.67331	0.609964	-4.38272	1.17205e-05	5.27934e-05	Spray_R2_vs_S1_12h	yes	DOWN
snap_masked-VaccDscaff6-processed-gene-76.10	37.0377	-8.74804	1.23764	-7.06832	1.56819e-12	1.51699e-11	Spray_R2_vs_S1_12h	yes	DOWN
maker-VaccDscaff6-snap-gene-76.33	7.97136	3.34348	1.08046	3.0945	0.00197147	0.00576954	Spray_R2_vs_S1_12h	yes	UP
maker-VaccDscaff6-snap-gene-77.23	30.339	2.0071	0.581054	3.45424	0.000551847	0.00182168	Spray_R2_vs_S1_12h	yes	UP
maker-VaccDscaff6-augustus-gene-78.32	103.82	-2.0701	0.273721	-7.56279	3.94518e-14	4.30432e-13	Spray_R2_vs_S1_12h	yes	DOWN
maker-VaccDscaff6-snap-gene-78.41	22.1559	2.22426	0.556061	4.00003	6.33341e-05	0.000251832	Spray_R2_vs_S1_12h	yes	UP
snap_masked-VaccDscaff6-processed-gene-79.17	7.8338	4.42738	1.30022	3.4051	0.000661391	0.00214556	Spray_R2_vs_S1_12h	yes	UP
maker-VaccDscaff6-augustus-gene-80.30	3.90595	-3.52201	1.5057	-2.33911	0.0193296	0.0441658	Spray_R2_vs_S1_12h	yes	DOWN
maker-VaccDscaff6-augustus-gene-80.29	51.4925	2.73862	0.419949	6.52131	6.96963e-11	5.78046e-10	Spray_R2_vs_S1_12h	yes	UP
maker-VaccDscaff6-augustus-gene-81.25	855.097	2.26995	0.582862	3.89449	9.84055e-05	0.000377796	Spray_R2_vs_S1_12h	yes	UP
maker-VaccDscaff6-augustus-gene-82.26	9.25831	-3.19121	1.12223	-2.84363	0.00446034	0.0119844	Spray_R2_vs_S1_12h	yes	DOWN
maker-VaccDscaff6-augustus-gene-82.27	8.49919	6.45791	1.42389	4.53538	5.74991e-06	2.71125e-05	Spray_R2_vs_S1_12h	yes	UP
augustus_masked-VaccDscaff6-processed-gene-82.8	10047	2.94832	0.124895	23.6063	3.31892e-123	1.09039e-120	Spray_R2_vs_S1_12h	yes	UP
maker-VaccDscaff6-snap-gene-83.28	51.9402	2.4039	0.484194	4.96475	6.8789e-07	3.67924e-06	Spray_R2_vs_S1_12h	yes	UP
maker-VaccDscaff6-augustus-gene-84.21	33.2962	4.92982	0.763856	6.45386	1.09036e-10	8.86142e-10	Spray_R2_vs_S1_12h	yes	UP
maker-VaccDscaff6-augustus-gene-88.46	692.184	3.55783	0.247287	14.3874	6.2049e-47	3.1302e-45	Spray_R2_vs_S1_12h	yes	UP
maker-VaccDscaff6-augustus-gene-89.39	5.4423	4.80656	1.51775	3.16691	0.00154068	0.00462944	Spray_R2_vs_S1_12h	yes	UP
maker-VaccDscaff6-snap-gene-91.33	69.5367	-2.31981	0.31403	-7.38725	1.49902e-13	1.57218e-12	Spray_R2_vs_S1_12h	yes	DOWN
maker-VaccDscaff6-snap-gene-97.29	272.592	-2.27787	0.177041	-12.8663	6.96565e-38	2.65331e-36	Spray_R2_vs_S1_12h	yes	DOWN
maker-VaccDscaff6-augustus-gene-98.17	157.181	-3.72071	0.298781	-12.453	1.34738e-35	4.67808e-34	Spray_R2_vs_S1_12h	yes	DOWN
snap_masked-VaccDscaff6-processed-gene-99.22	5.6892	-6.05043	1.6314	-3.70874	0.000208292	0.000753033	Spray_R2_vs_S1_12h	yes	DOWN
augustus_masked-VaccDscaff6-processed-gene-99.4	130.839	-5.0299	0.833753	-6.03285	1.61098e-09	1.16803e-08	Spray_R2_vs_S1_12h	yes	DOWN
maker-VaccDscaff6-augustus-gene-100.21	469.463	-4.1233	0.196776	-20.9543	1.71583e-97	3.26791e-95	Spray_R2_vs_S1_12h	yes	DOWN
augustus_masked-VaccDscaff6-processed-gene-102.2	172.056	-2.40976	0.213882	-11.2668	1.91457e-29	5.23083e-28	Spray_R2_vs_S1_12h	yes	DOWN
maker-VaccDscaff6-snap-gene-102.18	98.0879	-2.49047	0.320186	-7.77821	7.35592e-15	8.54333e-14	Spray_R2_vs_S1_12h	yes	DOWN
maker-VaccDscaff6-augustus-gene-102.15	4844.79	-2.65625	0.088587	-29.9847	1.55458e-197	1.1674e-194	Spray_R2_vs_S1_12h	yes	DOWN
maker-VaccDscaff6-snap-gene-103.25	41.3089	-2.32642	0.4576	-5.08396	3.69642e-07	2.04318e-06	Spray_R2_vs_S1_12h	yes	DOWN
maker-VaccDscaff6-augustus-gene-103.20	111.179	9.20197	1.20277	7.65064	1.99983e-14	2.23096e-13	Spray_R2_vs_S1_12h	yes	UP
maker-VaccDscaff6-augustus-gene-103.22	789.688	2.84106	0.124425	22.8335	2.13159e-115	5.49261e-113	Spray_R2_vs_S1_12h	yes	UP
maker-VaccDscaff6-augustus-gene-107.26	32.2576	-4.02681	0.570809	-7.05457	1.7313e-12	1.66254e-11	Spray_R2_vs_S1_12h	yes	DOWN
snap_masked-VaccDscaff6-processed-gene-107.21	9.92252	-6.85081	1.39608	-4.90717	9.23986e-07	4.84926e-06	Spray_R2_vs_S1_12h	yes	DOWN
augustus_masked-VaccDscaff6-processed-gene-109.0	28.4527	-3.70369	0.632719	-5.8536	4.8104e-09	3.32627e-08	Spray_R2_vs_S1_12h	yes	DOWN
maker-VaccDscaff6-snap-gene-112.26	4410.15	-2.23592	0.123708	-18.0741	5.09367e-73	5.55506e-71	Spray_R2_vs_S1_12h	yes	DOWN
maker-VaccDscaff6-augustus-gene-114.15	4.43118	-3.74479	1.52359	-2.45787	0.0139765	0.0332198	Spray_R2_vs_S1_12h	yes	DOWN
snap_masked-VaccDscaff6-processed-gene-115.8	20.059	-7.86572	1.29517	-6.07311	1.25456e-09	9.2337e-09	Spray_R2_vs_S1_12h	yes	DOWN
snap_masked-VaccDscaff6-processed-gene-116.15	190.5	4.58688	0.304649	15.0563	3.14038e-51	1.79432e-49	Spray_R2_vs_S1_12h	yes	UP
snap_masked-VaccDscaff6-processed-gene-116.17	282.024	2.67709	0.197153	13.5787	5.35728e-42	2.34676e-40	Spray_R2_vs_S1_12h	yes	UP
augustus_masked-VaccDscaff6-processed-gene-116.4	457.119	2.10271	0.178229	11.7978	4.00679e-32	1.21465e-30	Spray_R2_vs_S1_12h	yes	UP
augustus_masked-VaccDscaff6-processed-gene-116.5	282.053	2.89342	0.210059	13.7743	3.63907e-43	1.65764e-41	Spray_R2_vs_S1_12h	yes	UP
augustus_masked-VaccDscaff6-processed-gene-117.0	51.8242	2.30075	0.358243	6.42232	1.34212e-10	1.08305e-09	Spray_R2_vs_S1_12h	yes	UP
maker-VaccDscaff6-augustus-gene-117.15	19.4023	2.4522	0.63169	3.88197	0.000103613	0.000396052	Spray_R2_vs_S1_12h	yes	UP
maker-VaccDscaff6-snap-gene-118.30	19.15	-6.81989	1.28569	-5.30444	1.13017e-07	6.66016e-07	Spray_R2_vs_S1_12h	yes	DOWN
augustus_masked-VaccDscaff6-processed-gene-118.9	2.90752	-4.04148	1.74958	-2.30997	0.0208897	0.0473151	Spray_R2_vs_S1_12h	yes	DOWN
maker-VaccDscaff6-snap-gene-119.36	2.92094	4.91775	1.82586	2.69339	0.0070729	0.0181451	Spray_R2_vs_S1_12h	yes	UP
maker-VaccDscaff6-snap-gene-120.31	91.1429	-10.0461	1.20418	-8.3427	7.26109e-17	9.80694e-16	Spray_R2_vs_S1_12h	yes	DOWN
snap_masked-VaccDscaff6-processed-gene-121.14	33.3394	2.84905	0.485309	5.8706	4.34221e-09	3.01443e-08	Spray_R2_vs_S1_12h	yes	UP
augustus_masked-VaccDscaff6-processed-gene-121.2	27.0378	-4.78868	0.74669	-6.41321	1.42491e-10	1.14599e-09	Spray_R2_vs_S1_12h	yes	DOWN
snap_masked-VaccDscaff6-processed-gene-123.12	15.1926	2.13994	0.72772	2.94061	0.00327564	0.00909984	Spray_R2_vs_S1_12h	yes	UP
maker-VaccDscaff6-augustus-gene-124.44	403.294	2.62737	0.152966	17.1762	4.00047e-66	3.56422e-64	Spray_R2_vs_S1_12h	yes	UP
augustus_masked-VaccDscaff6-processed-gene-124.10	11.9396	2.29891	0.909769	2.52691	0.0115071	0.0279882	Spray_R2_vs_S1_12h	yes	UP
maker-VaccDscaff6-augustus-gene-124.47	50.738	2.30988	0.427251	5.40638	6.43098e-08	3.91716e-07	Spray_R2_vs_S1_12h	yes	UP
augustus_masked-VaccDscaff6-processed-gene-124.4	3.32952	-5.26264	1.82219	-2.88808	0.00387601	0.0105831	Spray_R2_vs_S1_12h	yes	DOWN
maker-VaccDscaff6-augustus-gene-126.33	77.4516	-4.81701	0.432198	-11.1454	7.54367e-29	1.98867e-27	Spray_R2_vs_S1_12h	yes	DOWN
maker-VaccDscaff6-augustus-gene-126.35	11.7511	6.92523	1.36099	5.08836	3.61164e-07	1.99884e-06	Spray_R2_vs_S1_12h	yes	UP
augustus_masked-VaccDscaff6-processed-gene-128.7	90.4693	-6.1601	0.566489	-10.8742	1.53024e-27	3.80865e-26	Spray_R2_vs_S1_12h	yes	DOWN
augustus_masked-VaccDscaff6-processed-gene-131.0	50.5307	3.03076	0.453699	6.6801	2.38781e-11	2.06443e-10	Spray_R2_vs_S1_12h	yes	UP
snap_masked-VaccDscaff6-processed-gene-133.13	2.89636	-5.07471	1.83743	-2.76186	0.00574737	0.0150561	Spray_R2_vs_S1_12h	yes	DOWN
maker-VaccDscaff6-augustus-gene-138.20	248.468	6.76668	0.44189	15.3131	6.25475e-53	3.7705e-51	Spray_R2_vs_S1_12h	yes	UP
augustus_masked-VaccDscaff6-processed-gene-139.6	4.18104	-3.57431	1.55484	-2.29883	0.0215145	0.0484296	Spray_R2_vs_S1_12h	yes	DOWN
maker-VaccDscaff6-augustus-gene-141.37	51.0276	-2.37525	0.460152	-5.16189	2.44468e-07	1.37942e-06	Spray_R2_vs_S1_12h	yes	DOWN
snap_masked-VaccDscaff6-processed-gene-142.25	9.90679	-6.84574	1.38341	-4.94847	7.47991e-07	3.98368e-06	Spray_R2_vs_S1_12h	yes	DOWN
augustus_masked-VaccDscaff6-processed-gene-148.6	31.9294	2.24743	0.470037	4.78139	1.74087e-06	8.77378e-06	Spray_R2_vs_S1_12h	yes	UP
maker-VaccDscaff6-augustus-gene-150.26	893.324	-4.83866	0.601707	-8.04155	8.87063e-16	1.10496e-14	Spray_R2_vs_S1_12h	yes	DOWN
maker-VaccDscaff6-augustus-gene-150.30	97.3234	-10.1403	1.20231	-8.434	3.34035e-17	4.6452e-16	Spray_R2_vs_S1_12h	yes	DOWN
snap_masked-VaccDscaff6-processed-gene-152.17	13.2215	-7.26433	1.34437	-5.4035	6.53529e-08	3.97517e-07	Spray_R2_vs_S1_12h	yes	DOWN
augustus_masked-VaccDscaff6-processed-gene-152.3	42.8149	-5.26136	0.650313	-8.0905	5.94213e-16	7.48332e-15	Spray_R2_vs_S1_12h	yes	DOWN
maker-VaccDscaff6-snap-gene-156.31	9.96373	-2.42195	0.801403	-3.02214	0.00250998	0.00717297	Spray_R2_vs_S1_12h	yes	DOWN
augustus_masked-VaccDscaff6-processed-gene-157.3	14.7105	4.34654	0.944307	4.60289	4.16672e-06	2.00538e-05	Spray_R2_vs_S1_12h	yes	UP
maker-VaccDscaff6-augustus-gene-159.20	2299.07	-2.9716	0.152724	-19.4573	2.52656e-84	3.45862e-82	Spray_R2_vs_S1_12h	yes	DOWN
augustus_masked-VaccDscaff6-processed-gene-159.6	79184	-2.33296	0.131107	-17.7944	7.81677e-71	8.21793e-69	Spray_R2_vs_S1_12h	yes	DOWN
augustus_masked-VaccDscaff6-processed-gene-159.9	19.2538	7.6343	1.30365	5.85611	4.73837e-09	3.2782e-08	Spray_R2_vs_S1_12h	yes	UP
augustus_masked-VaccDscaff6-processed-gene-160.3	38.0099	3.30761	0.540353	6.12121	9.28701e-10	6.91279e-09	Spray_R2_vs_S1_12h	yes	UP
maker-VaccDscaff6-snap-gene-162.30	4.8495	5.6506	1.69258	3.33846	0.000842447	0.00267674	Spray_R2_vs_S1_12h	yes	UP
snap_masked-VaccDscaff6-processed-gene-166.11	12.4009	7.00245	1.35513	5.16738	2.37401e-07	1.34185e-06	Spray_R2_vs_S1_12h	yes	UP
maker-VaccDscaff6-snap-gene-167.32	4.45789	-5.70066	1.73059	-3.29407	0.000987496	0.00308944	Spray_R2_vs_S1_12h	yes	DOWN
augustus_masked-VaccDscaff6-processed-gene-168.3	25.4028	-2.76392	0.598976	-4.61441	3.9421e-06	1.90355e-05	Spray_R2_vs_S1_12h	yes	DOWN
augustus_masked-VaccDscaff6-processed-gene-168.6	6.7091	6.11512	1.47114	4.15671	3.2287e-05	0.000135235	Spray_R2_vs_S1_12h	yes	UP
maker-VaccDscaff6-snap-gene-169.43	8.64087	-3.69091	1.03207	-3.57624	0.000348571	0.00120514	Spray_R2_vs_S1_12h	yes	DOWN
snap_masked-VaccDscaff6-processed-gene-169.15	24.4704	2.88635	0.66986	4.30889	1.64077e-05	7.21387e-05	Spray_R2_vs_S1_12h	yes	UP
maker-VaccDscaff6-snap-gene-169.40	40.5349	-3.92677	0.505625	-7.76617	8.08954e-15	9.35816e-14	Spray_R2_vs_S1_12h	yes	DOWN
maker-VaccDscaff6-augustus-gene-169.35	5.43876	-2.57521	1.09276	-2.3566	0.018443	0.0424314	Spray_R2_vs_S1_12h	yes	DOWN
maker-VaccDscaff6-augustus-gene-169.36	31.1174	-2.27471	0.464467	-4.89745	9.70879e-07	5.07409e-06	Spray_R2_vs_S1_12h	yes	DOWN
maker-VaccDscaff6-snap-gene-171.14	28.9598	-2.48644	0.520528	-4.77676	1.78141e-06	8.96264e-06	Spray_R2_vs_S1_12h	yes	DOWN
augustus_masked-VaccDscaff6-processed-gene-171.1	104.622	3.39313	0.316029	10.7367	6.84149e-27	1.66495e-25	Spray_R2_vs_S1_12h	yes	UP
maker-VaccDscaff6-snap-gene-172.20	25.8539	-5.34645	0.851553	-6.27848	3.41903e-10	2.66101e-09	Spray_R2_vs_S1_12h	yes	DOWN
maker-VaccDscaff6-snap-gene-172.18	67.0179	-9.60241	1.21186	-7.92366	2.30613e-15	2.78805e-14	Spray_R2_vs_S1_12h	yes	DOWN
augustus_masked-VaccDscaff6-processed-gene-173.6	265.257	-2.68935	0.283999	-9.46958	2.80965e-21	5.02696e-20	Spray_R2_vs_S1_12h	yes	DOWN
maker-VaccDscaff6-snap-gene-179.25	6.44046	-6.22818	1.53775	-4.0502	5.11731e-05	0.000206793	Spray_R2_vs_S1_12h	yes	DOWN
maker-VaccDscaff6-snap-gene-180.17	78.0634	-7.95658	1.05619	-7.53331	4.9469e-14	5.36162e-13	Spray_R2_vs_S1_12h	yes	DOWN
snap_masked-VaccDscaff6-processed-gene-181.15	73.8884	-2.19745	0.324973	-6.76195	1.36143e-11	1.20479e-10	Spray_R2_vs_S1_12h	yes	DOWN
maker-VaccDscaff6-augustus-gene-185.18	4.5233	-3.14432	1.33117	-2.36207	0.0181734	0.0418698	Spray_R2_vs_S1_12h	yes	DOWN
augustus_masked-VaccDscaff6-processed-gene-185.2	170.797	2.23984	0.209606	10.686	1.18425e-26	2.84512e-25	Spray_R2_vs_S1_12h	yes	UP
snap_masked-VaccDscaff6-processed-gene-188.10	8.02149	-2.22267	0.964065	-2.30552	0.0211375	0.0477137	Spray_R2_vs_S1_12h	yes	DOWN
augustus_masked-VaccDscaff6-processed-gene-188.6	135.567	-2.84876	0.245129	-11.6215	3.20566e-31	9.3929e-30	Spray_R2_vs_S1_12h	yes	DOWN
augustus_masked-VaccDscaff6-processed-gene-191.10	38.4978	3.22982	0.471978	6.84316	7.7466e-12	7.01357e-11	Spray_R2_vs_S1_12h	yes	UP
maker-VaccDscaff6-snap-gene-199.41	2.6182	-4.92476	1.86565	-2.63971	0.00829773	0.0209078	Spray_R2_vs_S1_12h	yes	DOWN
snap_masked-VaccDscaff6-processed-gene-203.8	5.58034	5.85036	1.54652	3.78292	0.000154997	0.000573611	Spray_R2_vs_S1_12h	yes	UP
maker-VaccDscaff6-snap-gene-206.26	123.769	-3.59827	0.383626	-9.37963	6.62047e-21	1.16081e-19	Spray_R2_vs_S1_12h	yes	DOWN
maker-VaccDscaff6-augustus-gene-206.21	1878.65	-3.67443	0.139245	-26.3882	1.87029e-153	1.0032e-150	Spray_R2_vs_S1_12h	yes	DOWN
maker-VaccDscaff6-snap-gene-206.28	1480.14	-5.01342	0.385244	-13.0136	1.02369e-38	4.00978e-37	Spray_R2_vs_S1_12h	yes	DOWN
maker-VaccDscaff6-snap-gene-207.29	24.3883	4.04847	0.672994	6.01561	1.79207e-09	1.29172e-08	Spray_R2_vs_S1_12h	yes	UP
augustus_masked-VaccDscaff6-processed-gene-207.5	14.9986	3.10252	0.738915	4.19875	2.68388e-05	0.000113793	Spray_R2_vs_S1_12h	yes	UP
maker-VaccDscaff6-snap-gene-210.18	9.45111	3.01357	0.986639	3.05438	0.00225524	0.00651942	Spray_R2_vs_S1_12h	yes	UP
augustus_masked-VaccDscaff6-processed-gene-218.0	43.3254	5.09357	0.644178	7.90708	2.63489e-15	3.16947e-14	Spray_R2_vs_S1_12h	yes	UP
maker-VaccDscaff6-snap-gene-218.33	139.622	4.84085	0.344955	14.0333	9.75199e-45	4.65175e-43	Spray_R2_vs_S1_12h	yes	UP
maker-VaccDscaff6-snap-gene-218.34	32.3984	-2.20739	0.507575	-4.34889	1.36827e-05	6.0953e-05	Spray_R2_vs_S1_12h	yes	DOWN
augustus_masked-VaccDscaff6-processed-gene-219.3	46.0272	4.65835	0.600027	7.76357	8.25737e-15	9.53552e-14	Spray_R2_vs_S1_12h	yes	UP
augustus_masked-VaccDscaff6-processed-gene-219.4	122.027	4.80779	0.362837	13.2506	4.47813e-40	1.83617e-38	Spray_R2_vs_S1_12h	yes	UP
augustus_masked-VaccDscaff6-processed-gene-234.5	45.1469	-9.0333	1.22752	-7.35898	1.85316e-13	1.92593e-12	Spray_R2_vs_S1_12h	yes	DOWN
augustus_masked-VaccDscaff6-processed-gene-245.1	57.8162	-8.42577	1.21813	-6.91697	4.61396e-12	4.26552e-11	Spray_R2_vs_S1_12h	yes	DOWN
maker-VaccDscaff6-augustus-gene-257.19	54.4083	3.25061	0.421319	7.71531	1.20692e-14	1.37322e-13	Spray_R2_vs_S1_12h	yes	UP
maker-VaccDscaff6-snap-gene-266.29	7.35301	-2.72807	1.13597	-2.40153	0.0163267	0.0380793	Spray_R2_vs_S1_12h	yes	DOWN
maker-VaccDscaff6-snap-gene-267.21	38.9874	-2.34657	0.609585	-3.84946	0.00011838	0.000448005	Spray_R2_vs_S1_12h	yes	DOWN
snap_masked-VaccDscaff6-processed-gene-267.13	67.5721	4.38452	0.486478	9.01277	2.00922e-19	3.22789e-18	Spray_R2_vs_S1_12h	yes	UP
augustus_masked-VaccDscaff6-processed-gene-269.3	37.5177	3.42881	0.500265	6.85399	7.18206e-12	6.52944e-11	Spray_R2_vs_S1_12h	yes	UP
maker-VaccDscaff6-snap-gene-269.17	2.813	4.86092	1.88996	2.57196	0.0101123	0.0249514	Spray_R2_vs_S1_12h	yes	UP
maker-VaccDscaff6-snap-gene-270.39	40.2072	3.94986	0.520675	7.58603	3.29844e-14	3.61522e-13	Spray_R2_vs_S1_12h	yes	UP
maker-VaccDscaff6-augustus-gene-270.25	19.3154	-7.80532	1.29272	-6.03789	1.56141e-09	1.13398e-08	Spray_R2_vs_S1_12h	yes	DOWN
maker-VaccDscaff6-augustus-gene-273.18	13813.8	-4.50339	0.146263	-30.7896	3.6081e-208	2.96349e-205	Spray_R2_vs_S1_12h	yes	DOWN
maker-VaccDscaff6-augustus-gene-273.20	85.3477	-4.0497	0.38066	-10.6386	1.97043e-26	4.66986e-25	Spray_R2_vs_S1_12h	yes	DOWN
augustus_masked-VaccDscaff6-processed-gene-278.7	6.47772	6.06637	1.50394	4.03364	5.49198e-05	0.000220521	Spray_R2_vs_S1_12h	yes	UP
maker-VaccDscaff6-snap-gene-282.18	111.427	2.57412	0.284079	9.0613	1.28908e-19	2.09659e-18	Spray_R2_vs_S1_12h	yes	UP
maker-VaccDscaff6-snap-gene-283.25	101.667	3.27011	0.320943	10.1891	2.21863e-24	4.71783e-23	Spray_R2_vs_S1_12h	yes	UP
maker-VaccDscaff6-snap-gene-285.10	24.1353	-8.13058	1.27653	-6.3693	1.89895e-10	1.51014e-09	Spray_R2_vs_S1_12h	yes	DOWN
snap_masked-VaccDscaff6-processed-gene-291.14	26.2516	3.08539	0.566046	5.45077	5.01517e-08	3.09713e-07	Spray_R2_vs_S1_12h	yes	UP
snap_masked-VaccDscaff6-processed-gene-291.18	3.29682	-5.25772	2.08068	-2.52693	0.0115065	0.0279882	Spray_R2_vs_S1_12h	yes	DOWN
maker-VaccDscaff6-augustus-gene-295.35	25.8397	2.38344	0.537464	4.43461	9.22406e-06	4.22289e-05	Spray_R2_vs_S1_12h	yes	UP
maker-VaccDscaff6-augustus-gene-296.25	27.772	6.29584	1.11124	5.6656	1.46512e-08	9.60772e-08	Spray_R2_vs_S1_12h	yes	UP
maker-VaccDscaff6-snap-gene-297.52	43.3599	-2.0016	0.46462	-4.30804	1.64706e-05	7.24028e-05	Spray_R2_vs_S1_12h	yes	DOWN
augustus_masked-VaccDscaff6-processed-gene-299.2	4.42363	5.51758	1.67191	3.30016	0.0009663	0.00303287	Spray_R2_vs_S1_12h	yes	UP
augustus_masked-VaccDscaff6-processed-gene-307.10	66.56	-5.13725	1.04284	-4.9262	8.38443e-07	4.43664e-06	Spray_R2_vs_S1_12h	yes	DOWN
maker-VaccDscaff6-snap-gene-311.23	25.3786	2.83816	0.558736	5.0796	3.78229e-07	2.088e-06	Spray_R2_vs_S1_12h	yes	UP
maker-VaccDscaff6-augustus-gene-314.28	6.44701	-3.6986	1.30409	-2.83616	0.00456594	0.0122356	Spray_R2_vs_S1_12h	yes	DOWN
augustus_masked-VaccDscaff6-processed-gene-315.0	1478.54	-3.10962	0.151686	-20.5004	2.1347e-93	3.81676e-91	Spray_R2_vs_S1_12h	yes	DOWN
maker-VaccDscaff6-snap-gene-315.22	1033.19	-5.40462	0.519507	-10.4034	2.39354e-25	5.38148e-24	Spray_R2_vs_S1_12h	yes	DOWN
augustus_masked-VaccDscaff6-processed-gene-321.9	30.3496	-2.08217	0.453204	-4.59434	4.34126e-06	2.0829e-05	Spray_R2_vs_S1_12h	yes	DOWN
maker-VaccDscaff6-snap-gene-322.56	3.82903	5.30892	1.69681	3.12877	0.00175539	0.00521025	Spray_R2_vs_S1_12h	yes	UP
augustus_masked-VaccDscaff6-processed-gene-322.18	601.46	-8.58643	0.472871	-18.1581	1.10832e-73	1.22911e-71	Spray_R2_vs_S1_12h	yes	DOWN
maker-VaccDscaff6-snap-gene-326.37	5.32117	-5.9454	1.55969	-3.81191	0.000137896	0.000514965	Spray_R2_vs_S1_12h	yes	DOWN
maker-VaccDscaff6-augustus-gene-331.33	7.35246	-6.41436	1.46721	-4.37179	1.23231e-05	5.53277e-05	Spray_R2_vs_S1_12h	yes	DOWN
augustus_masked-VaccDscaff6-processed-gene-332.0	28.6912	4.71849	0.716456	6.58588	4.52204e-11	3.81672e-10	Spray_R2_vs_S1_12h	yes	UP
maker-VaccDscaff6-snap-gene-332.28	33.598	2.10428	0.456096	4.61368	3.95598e-06	1.9099e-05	Spray_R2_vs_S1_12h	yes	UP
maker-VaccDscaff6-augustus-gene-334.23	5.84398	5.91761	1.64693	3.59311	0.000326758	0.00113766	Spray_R2_vs_S1_12h	yes	UP
maker-VaccDscaff6-augustus-gene-337.20	8.65431	-6.64757	1.41305	-4.70443	2.54578e-06	1.25748e-05	Spray_R2_vs_S1_12h	yes	DOWN
augustus_masked-VaccDscaff6-processed-gene-338.2	9.2621	-6.74401	1.40636	-4.79537	1.62377e-06	8.21352e-06	Spray_R2_vs_S1_12h	yes	DOWN
maker-VaccDscaff6-augustus-gene-338.34	2.59066	-4.91163	1.85841	-2.64293	0.00821926	0.020726	Spray_R2_vs_S1_12h	yes	DOWN
maker-VaccDscaff6-augustus-gene-338.35	102.369	2.60942	0.297903	8.7593	1.96463e-18	2.9608e-17	Spray_R2_vs_S1_12h	yes	UP
maker-VaccDscaff6-augustus-gene-341.38	77.8241	-2.78552	1.10097	-2.53006	0.0114044	0.0277564	Spray_R2_vs_S1_12h	yes	DOWN
maker-VaccDscaff6-snap-gene-345.39	15.2828	2.29357	0.736718	3.11322	0.00185056	0.00545762	Spray_R2_vs_S1_12h	yes	UP
maker-VaccDscaff6-augustus-gene-346.24	10.5589	2.92645	0.91333	3.20415	0.00135462	0.00412172	Spray_R2_vs_S1_12h	yes	UP
maker-VaccDscaff6-augustus-gene-348.30	4.94855	-5.8476	1.61262	-3.62614	0.000287684	0.00101302	Spray_R2_vs_S1_12h	yes	DOWN
maker-VaccDscaff6-augustus-gene-348.31	205.492	-2.91436	0.202755	-14.3738	7.55699e-47	3.79771e-45	Spray_R2_vs_S1_12h	yes	DOWN
maker-VaccDscaff6-snap-gene-351.33	33.6919	-2.7937	0.593272	-4.70897	2.48974e-06	1.23142e-05	Spray_R2_vs_S1_12h	yes	DOWN
maker-VaccDscaff6-augustus-gene-351.29	9.93394	-5.85896	1.37991	-4.24591	2.17706e-05	9.38547e-05	Spray_R2_vs_S1_12h	yes	DOWN
maker-VaccDscaff6-snap-gene-353.47	7.63745	-2.56057	0.955895	-2.67872	0.0073904	0.0188493	Spray_R2_vs_S1_12h	yes	DOWN
maker-VaccDscaff6-augustus-gene-355.23	62.0136	2.0188	0.335077	6.02489	1.69226e-09	1.22494e-08	Spray_R2_vs_S1_12h	yes	UP
snap_masked-VaccDscaff6-processed-gene-355.17	28.9541	3.21337	0.562776	5.70985	1.13074e-08	7.50486e-08	Spray_R2_vs_S1_12h	yes	UP
snap_masked-VaccDscaff6-processed-gene-360.17	2.88532	4.90153	1.92068	2.55197	0.0107116	0.0262601	Spray_R2_vs_S1_12h	yes	UP
maker-VaccDscaff6-snap-gene-362.20	1995.93	-2.24679	0.104034	-21.5966	1.93165e-103	4.1276e-101	Spray_R2_vs_S1_12h	yes	DOWN
maker-VaccDscaff6-augustus-gene-362.18	7875.72	2.26285	0.159559	14.1819	1.18558e-45	5.77048e-44	Spray_R2_vs_S1_12h	yes	UP
augustus_masked-VaccDscaff6-processed-gene-364.4	21.4331	-2.64568	0.657277	-4.02521	5.69251e-05	0.000228178	Spray_R2_vs_S1_12h	yes	DOWN
maker-VaccDscaff6-augustus-gene-370.27	42.666	-2.78458	0.453672	-6.13788	8.36304e-10	6.24981e-09	Spray_R2_vs_S1_12h	yes	DOWN
augustus_masked-VaccDscaff6-processed-gene-372.6	34.0154	-7.65524	1.24046	-6.17131	6.77254e-10	5.10329e-09	Spray_R2_vs_S1_12h	yes	DOWN
augustus_masked-VaccDscaff6-processed-gene-372.8	71.4151	-4.05071	0.39982	-10.1313	4.01139e-24	8.40091e-23	Spray_R2_vs_S1_12h	yes	DOWN
snap_masked-VaccDscaff6-processed-gene-372.29	1703.74	-6.22742	0.53982	-11.5361	8.67573e-31	2.48663e-29	Spray_R2_vs_S1_12h	yes	DOWN
maker-VaccDscaff6-augustus-gene-375.22	563.547	-5.44058	0.265217	-20.5137	1.62455e-93	2.92453e-91	Spray_R2_vs_S1_12h	yes	DOWN
maker-VaccDscaff6-augustus-gene-383.29	302.188	3.42912	0.20703	16.5634	1.28209e-61	1.00588e-59	Spray_R2_vs_S1_12h	yes	UP
snap_masked-VaccDscaff6-processed-gene-384.22	25.8605	2.04365	0.568303	3.59605	0.000323083	0.00112635	Spray_R2_vs_S1_12h	yes	UP
snap_masked-VaccDscaff6-processed-gene-389.31	92.8672	6.71617	0.702761	9.55684	1.21408e-21	2.23145e-20	Spray_R2_vs_S1_12h	yes	UP
maker-VaccDscaff6-snap-gene-390.37	37.263	8.58949	1.23768	6.93997	3.92186e-12	3.65785e-11	Spray_R2_vs_S1_12h	yes	UP
maker-VaccDscaff6-snap-gene-390.36	3.1351	5.01669	1.74753	2.87074	0.00409516	0.0111099	Spray_R2_vs_S1_12h	yes	UP
maker-VaccDscaff6-augustus-gene-390.25	30.3622	3.6449	0.628602	5.79842	6.69417e-09	4.55456e-08	Spray_R2_vs_S1_12h	yes	UP
maker-VaccDscaff6-augustus-gene-390.27	180.382	-5.15625	0.74965	-6.87821	6.06083e-12	5.55041e-11	Spray_R2_vs_S1_12h	yes	DOWN
maker-VaccDscaff6-snap-gene-392.51	7.5722	-6.45975	1.49489	-4.32121	1.55174e-05	6.85565e-05	Spray_R2_vs_S1_12h	yes	DOWN
maker-VaccDscaff6-augustus-gene-395.25	2.41964	-4.81285	1.90778	-2.52276	0.0116439	0.0282923	Spray_R2_vs_S1_12h	yes	DOWN
maker-VaccDscaff6-snap-gene-395.33	138.066	-2.18732	0.241552	-9.05529	1.36207e-19	2.21393e-18	Spray_R2_vs_S1_12h	yes	DOWN
augustus_masked-VaccDscaff6-processed-gene-398.6	16.4465	2.02086	0.67661	2.98675	0.0028196	0.00795573	Spray_R2_vs_S1_12h	yes	UP
augustus_masked-VaccDscaff6-processed-gene-403.1	2.49895	-4.85342	1.89251	-2.56454	0.0103312	0.0254468	Spray_R2_vs_S1_12h	yes	DOWN
maker-VaccDscaff6-snap-gene-403.32	93.4611	-10.0836	1.20356	-8.37813	5.37757e-17	7.32325e-16	Spray_R2_vs_S1_12h	yes	DOWN
snap_masked-VaccDscaff6-processed-gene-403.18	4.82689	-5.8031	1.61026	-3.60383	0.000313562	0.00109578	Spray_R2_vs_S1_12h	yes	DOWN
augustus_masked-VaccDscaff6-processed-gene-403.11	494.378	-3.81423	0.188693	-20.2139	7.38642e-91	1.23654e-88	Spray_R2_vs_S1_12h	yes	DOWN
maker-VaccDscaff6-snap-gene-404.23	74.1563	-5.54182	0.56482	-9.81166	1.00305e-22	1.94983e-21	Spray_R2_vs_S1_12h	yes	DOWN
augustus_masked-VaccDscaff6-processed-gene-404.1	2.92002	4.91702	1.95838	2.51076	0.0120472	0.0291346	Spray_R2_vs_S1_12h	yes	UP
augustus_masked-VaccDscaff6-processed-gene-405.2	4.32313	5.48285	1.62042	3.38359	0.000715437	0.00230354	Spray_R2_vs_S1_12h	yes	UP
snap_masked-VaccDscaff6-processed-gene-405.19	4.51814	-5.71303	1.59724	-3.57682	0.000347795	0.00120309	Spray_R2_vs_S1_12h	yes	DOWN
maker-VaccDscaff6-augustus-gene-407.33	126.933	3.84696	0.33049	11.6402	2.57452e-31	7.58647e-30	Spray_R2_vs_S1_12h	yes	UP
snap_masked-VaccDscaff6-processed-gene-410.11	341.32	-4.95973	0.228459	-21.7095	1.66978e-104	3.68796e-102	Spray_R2_vs_S1_12h	yes	DOWN
augustus_masked-VaccDscaff6-processed-gene-410.8	3053.86	8.54553	0.422185	20.2412	4.24623e-91	7.24699e-89	Spray_R2_vs_S1_12h	yes	UP
augustus_masked-VaccDscaff6-processed-gene-413.5	2605.57	2.39993	0.105914	22.6592	1.13291e-113	2.83583e-111	Spray_R2_vs_S1_12h	yes	UP
augustus_masked-VaccDscaff6-processed-gene-415.1	11.747	-3.5362	0.930939	-3.79854	0.000145554	0.000541714	Spray_R2_vs_S1_12h	yes	DOWN
augustus_masked-VaccDscaff6-processed-gene-417.1	1062.33	-2.13464	0.379135	-5.63029	1.79908e-08	1.16927e-07	Spray_R2_vs_S1_12h	yes	DOWN
maker-VaccDscaff6-augustus-gene-417.18	6.65363	-4.35872	1.39997	-3.11345	0.00184916	0.00545472	Spray_R2_vs_S1_12h	yes	DOWN
snap_masked-VaccDscaff6-processed-gene-418.15	3.12277	3.9579	1.71658	2.30569	0.0211278	0.0477046	Spray_R2_vs_S1_12h	yes	UP
maker-VaccDscaff6-snap-gene-419.35	36.5274	-8.7273	1.25362	-6.96166	3.36294e-12	3.14885e-11	Spray_R2_vs_S1_12h	yes	DOWN
maker-VaccDscaff6-snap-gene-419.34	6.22044	-6.17073	1.63482	-3.77456	0.000160289	0.000592028	Spray_R2_vs_S1_12h	yes	DOWN
maker-VaccDscaff6-augustus-gene-420.40	26.4227	4.19866	0.703027	5.97226	2.33996e-09	1.66598e-08	Spray_R2_vs_S1_12h	yes	UP
augustus_masked-VaccDscaff6-processed-gene-421.9	40.9125	-3.68074	0.481146	-7.64994	2.01069e-14	2.24213e-13	Spray_R2_vs_S1_12h	yes	DOWN
snap_masked-VaccDscaff6-processed-gene-422.13	18.9183	-7.77574	1.2932	-6.01278	1.8237e-09	1.31322e-08	Spray_R2_vs_S1_12h	yes	DOWN
maker-VaccDscaff6-snap-gene-422.30	3856.5	-6.33741	0.738866	-8.57721	9.72008e-18	1.39832e-16	Spray_R2_vs_S1_12h	yes	DOWN
snap_masked-VaccDscaff6-processed-gene-423.10	17.3237	7.485	1.31329	5.69942	1.20217e-08	7.95084e-08	Spray_R2_vs_S1_12h	yes	UP
snap_masked-VaccDscaff6-processed-gene-423.19	23.0334	-3.95263	0.662044	-5.97034	2.36762e-09	1.68458e-08	Spray_R2_vs_S1_12h	yes	DOWN
augustus_masked-VaccDscaff7-processed-gene-3.13	21.1578	-3.12272	0.598216	-5.22005	1.7887e-07	1.02852e-06	Spray_R2_vs_S1_12h	yes	DOWN
augustus_masked-VaccDscaff7-processed-gene-5.4	53.3198	2.09697	0.389303	5.38647	7.18558e-08	4.34505e-07	Spray_R2_vs_S1_12h	yes	UP
augustus_masked-VaccDscaff7-processed-gene-5.5	88.5425	6.37892	0.647444	9.85247	6.68828e-23	1.31185e-21	Spray_R2_vs_S1_12h	yes	UP
augustus_masked-VaccDscaff7-processed-gene-8.3	69.6053	-2.25195	0.340828	-6.6073	3.91387e-11	3.32369e-10	Spray_R2_vs_S1_12h	yes	DOWN
maker-VaccDscaff7-snap-gene-8.47	3.1037	-5.17284	1.76302	-2.93408	0.00334541	0.00927113	Spray_R2_vs_S1_12h	yes	DOWN
maker-VaccDscaff7-snap-gene-10.24	16.2688	3.34731	1.01976	3.28246	0.00102905	0.00321198	Spray_R2_vs_S1_12h	yes	UP
maker-VaccDscaff7-augustus-gene-12.19	1523.72	-5.68499	0.640511	-8.87571	6.94901e-19	1.08008e-17	Spray_R2_vs_S1_12h	yes	DOWN
maker-VaccDscaff7-snap-gene-13.27	467.772	-4.14219	0.618762	-6.69432	2.16683e-11	1.88267e-10	Spray_R2_vs_S1_12h	yes	DOWN
augustus_masked-VaccDscaff7-processed-gene-13.8	12.6732	-2.05953	0.808566	-2.54714	0.0108611	0.0265967	Spray_R2_vs_S1_12h	yes	DOWN
maker-VaccDscaff7-augustus-gene-16.25	11.9672	5.97159	1.37505	4.34283	1.4066e-05	6.25228e-05	Spray_R2_vs_S1_12h	yes	UP
maker-VaccDscaff7-snap-gene-16.38	14.6546	2.70693	0.720113	3.75903	0.000170571	0.000626908	Spray_R2_vs_S1_12h	yes	UP
maker-VaccDscaff7-augustus-gene-16.30	8.14443	2.70605	1.00954	2.68049	0.00735144	0.0187645	Spray_R2_vs_S1_12h	yes	UP
augustus_masked-VaccDscaff7-processed-gene-19.5	22.7396	-2.3304	0.570833	-4.08246	4.45615e-05	0.00018251	Spray_R2_vs_S1_12h	yes	DOWN
maker-VaccDscaff7-augustus-gene-19.30	1046.47	-7.30818	0.739932	-9.87682	5.24691e-23	1.04e-21	Spray_R2_vs_S1_12h	yes	DOWN
augustus_masked-VaccDscaff7-processed-gene-19.11	563.707	-3.71737	0.520464	-7.14241	9.17054e-13	9.07831e-12	Spray_R2_vs_S1_12h	yes	DOWN
maker-VaccDscaff7-augustus-gene-22.26	112.228	-4.97442	1.03471	-4.80756	1.52781e-06	7.75352e-06	Spray_R2_vs_S1_12h	yes	DOWN
snap_masked-VaccDscaff7-processed-gene-23.15	2.53188	4.7068	1.87098	2.51568	0.0118801	0.0287917	Spray_R2_vs_S1_12h	yes	UP
maker-VaccDscaff7-snap-gene-24.28	36.8791	-2.60099	0.632397	-4.1129	3.90714e-05	0.000161211	Spray_R2_vs_S1_12h	yes	DOWN
snap_masked-VaccDscaff7-processed-gene-25.25	46.3419	-2.94658	0.489688	-6.01726	1.77396e-09	1.2795e-08	Spray_R2_vs_S1_12h	yes	DOWN
augustus_masked-VaccDscaff7-processed-gene-25.8	20.8376	2.08336	0.753024	2.76666	0.00566342	0.0148554	Spray_R2_vs_S1_12h	yes	UP
maker-VaccDscaff7-augustus-gene-26.22	32.1298	4.87256	0.712882	6.83502	8.19957e-12	7.38805e-11	Spray_R2_vs_S1_12h	yes	UP
maker-VaccDscaff7-snap-gene-27.37	5.41246	-4.05884	1.43086	-2.83664	0.00455904	0.0122184	Spray_R2_vs_S1_12h	yes	DOWN
augustus_masked-VaccDscaff7-processed-gene-29.11	25.4188	-3.66677	0.841134	-4.35931	1.30472e-05	5.83097e-05	Spray_R2_vs_S1_12h	yes	DOWN
maker-VaccDscaff7-augustus-gene-31.28	36.8893	-3.08461	0.49388	-6.24567	4.21986e-10	3.25251e-09	Spray_R2_vs_S1_12h	yes	DOWN
snap_masked-VaccDscaff7-processed-gene-31.20	452.477	3.7412	0.809602	4.62104	3.81823e-06	1.84781e-05	Spray_R2_vs_S1_12h	yes	UP
maker-VaccDscaff7-augustus-gene-36.28	4.88398	-3.90373	1.47155	-2.65281	0.00798253	0.0202007	Spray_R2_vs_S1_12h	yes	DOWN
maker-VaccDscaff7-augustus-gene-36.30	121.815	-2.58166	0.267124	-9.66464	4.26095e-22	8.06268e-21	Spray_R2_vs_S1_12h	yes	DOWN
maker-VaccDscaff7-augustus-gene-37.39	11.9379	2.63391	0.915348	2.8775	0.00400845	0.0108983	Spray_R2_vs_S1_12h	yes	UP
augustus_masked-VaccDscaff7-processed-gene-40.2	27.48	7.17753	1.26026	5.69529	1.23162e-08	8.13904e-08	Spray_R2_vs_S1_12h	yes	UP
maker-VaccDscaff7-augustus-gene-41.29	11.4536	-2.71793	1.06991	-2.54033	0.0110749	0.0270446	Spray_R2_vs_S1_12h	yes	DOWN
augustus_masked-VaccDscaff7-processed-gene-45.2	13.4295	-2.3786	0.697818	-3.40863	0.000652904	0.00212143	Spray_R2_vs_S1_12h	yes	DOWN
snap_masked-VaccDscaff7-processed-gene-45.26	53.1272	-9.26537	1.22702	-7.55112	4.3153e-14	4.69644e-13	Spray_R2_vs_S1_12h	yes	DOWN
snap_masked-VaccDscaff7-processed-gene-46.14	60.2866	-2.12021	0.328698	-6.45034	1.11603e-10	9.06728e-10	Spray_R2_vs_S1_12h	yes	DOWN
snap_masked-VaccDscaff7-processed-gene-46.21	19.6961	-3.23823	0.73836	-4.3857	1.15611e-05	5.21382e-05	Spray_R2_vs_S1_12h	yes	DOWN
maker-VaccDscaff7-augustus-gene-48.41	398.861	-6.50178	0.680855	-9.54943	1.3041e-21	2.38688e-20	Spray_R2_vs_S1_12h	yes	DOWN
maker-VaccDscaff7-snap-gene-48.54	137.765	-2.9297	0.787979	-3.718	0.000200809	0.00072798	Spray_R2_vs_S1_12h	yes	DOWN
maker-VaccDscaff7-snap-gene-50.39	11.1464	-4.02702	1.11372	-3.61584	0.000299372	0.0010508	Spray_R2_vs_S1_12h	yes	DOWN
maker-VaccDscaff7-snap-gene-51.29	15.1603	-2.72192	0.875154	-3.11022	0.00186947	0.00550659	Spray_R2_vs_S1_12h	yes	DOWN
maker-VaccDscaff7-augustus-gene-55.40	677.926	-2.88317	0.141247	-20.4123	1.30103e-92	2.27966e-90	Spray_R2_vs_S1_12h	yes	DOWN
maker-VaccDscaff7-augustus-gene-61.30	19.1906	2.75223	0.740706	3.71568	0.000202657	0.000734213	Spray_R2_vs_S1_12h	yes	UP
augustus_masked-VaccDscaff7-processed-gene-61.6	25.3446	4.83282	0.7957	6.07367	1.2502e-09	9.2042e-09	Spray_R2_vs_S1_12h	yes	UP
maker-VaccDscaff7-augustus-gene-63.31	712.311	-2.14095	0.126608	-16.9101	3.78836e-64	3.15093e-62	Spray_R2_vs_S1_12h	yes	DOWN
augustus_masked-VaccDscaff7-processed-gene-65.4	7.16657	2.61444	1.10071	2.37523	0.0175382	0.0406094	Spray_R2_vs_S1_12h	yes	UP
maker-VaccDscaff7-augustus-gene-66.32	5.81291	-4.16488	1.42398	-2.92481	0.00344672	0.00951977	Spray_R2_vs_S1_12h	yes	DOWN
maker-VaccDscaff7-snap-gene-67.33	2.69751	-4.96245	1.86137	-2.66602	0.00767548	0.0195082	Spray_R2_vs_S1_12h	yes	DOWN
augustus_masked-VaccDscaff7-processed-gene-67.5	79.4254	-2.88752	0.37611	-7.67732	1.62451e-14	1.83013e-13	Spray_R2_vs_S1_12h	yes	DOWN
snap_masked-VaccDscaff7-processed-gene-68.18	5.20857	-5.91205	1.57277	-3.759	0.000170591	0.000626908	Spray_R2_vs_S1_12h	yes	DOWN
snap_masked-VaccDscaff7-processed-gene-68.14	19.3324	4.74313	0.874566	5.42341	5.84733e-08	3.58324e-07	Spray_R2_vs_S1_12h	yes	UP
augustus_masked-VaccDscaff7-processed-gene-68.4	56.4091	-9.35372	1.2203	-7.66508	1.78724e-14	2.00401e-13	Spray_R2_vs_S1_12h	yes	DOWN
maker-VaccDscaff7-augustus-gene-69.27	13.1914	2.78118	0.934114	2.97734	0.00290758	0.00818463	Spray_R2_vs_S1_12h	yes	UP
maker-VaccDscaff7-snap-gene-70.32	7.52762	2.99094	1.05671	2.83043	0.00464852	0.0124328	Spray_R2_vs_S1_12h	yes	UP
maker-VaccDscaff7-snap-gene-73.44	6.06108	-5.14368	1.51623	-3.39241	0.000692815	0.00223838	Spray_R2_vs_S1_12h	yes	DOWN
augustus_masked-VaccDscaff7-processed-gene-77.1	1390.73	-3.80725	0.114365	-33.2903	5.34057e-243	5.84859e-240	Spray_R2_vs_S1_12h	yes	DOWN
maker-VaccDscaff7-snap-gene-77.44	214.899	4.41484	0.267398	16.5103	3.09159e-61	2.39694e-59	Spray_R2_vs_S1_12h	yes	UP
snap_masked-VaccDscaff7-processed-gene-80.10	27.0604	2.07786	0.500752	4.14948	3.33231e-05	0.000139286	Spray_R2_vs_S1_12h	yes	UP
maker-VaccDscaff7-augustus-gene-80.32	763.729	-2.78167	0.140596	-19.7848	4.02359e-87	5.94112e-85	Spray_R2_vs_S1_12h	yes	DOWN
snap_masked-VaccDscaff7-processed-gene-80.14	3853.39	2.51293	0.109424	22.965	1.04266e-116	2.79636e-114	Spray_R2_vs_S1_12h	yes	UP
maker-VaccDscaff7-augustus-gene-80.35	7.02983	-2.93322	1.22119	-2.40193	0.016309	0.0380514	Spray_R2_vs_S1_12h	yes	DOWN
maker-VaccDscaff7-augustus-gene-81.27	35.2304	-7.70735	1.23941	-6.21857	5.01718e-10	3.83891e-09	Spray_R2_vs_S1_12h	yes	DOWN
maker-VaccDscaff7-augustus-gene-81.30	36.0173	-6.82508	1.11191	-6.13814	8.34957e-10	6.24151e-09	Spray_R2_vs_S1_12h	yes	DOWN
maker-VaccDscaff7-augustus-gene-83.25	17589.8	6.63569	0.0817135	81.2068	0	0	Spray_R2_vs_S1_12h	yes	UP
snap_masked-VaccDscaff7-processed-gene-84.15	4.02569	-5.53953	1.81159	-3.05782	0.00222955	0.00645365	Spray_R2_vs_S1_12h	yes	DOWN
maker-VaccDscaff7-snap-gene-85.46	11.0461	-6.99811	1.37354	-5.09493	3.48871e-07	1.93733e-06	Spray_R2_vs_S1_12h	yes	DOWN
maker-VaccDscaff7-augustus-gene-86.29	7.92556	4.4562	1.29272	3.44716	0.000566512	0.00186551	Spray_R2_vs_S1_12h	yes	UP
maker-VaccDscaff7-augustus-gene-91.14	15.4916	-2.72431	0.660343	-4.1256	3.69774e-05	0.00015339	Spray_R2_vs_S1_12h	yes	DOWN
maker-VaccDscaff7-augustus-gene-94.26	68.2129	2.64071	0.347253	7.60456	2.85873e-14	3.14771e-13	Spray_R2_vs_S1_12h	yes	UP
snap_masked-VaccDscaff7-processed-gene-95.10	16.7483	2.84829	0.712295	3.99876	6.36764e-05	0.000253002	Spray_R2_vs_S1_12h	yes	UP
maker-VaccDscaff7-snap-gene-98.26	3.29941	5.08998	1.72661	2.94796	0.00319879	0.00890802	Spray_R2_vs_S1_12h	yes	UP
maker-VaccDscaff7-augustus-gene-100.28	8.06012	-6.54903	1.56463	-4.18568	2.84316e-05	0.000120178	Spray_R2_vs_S1_12h	yes	DOWN
augustus_masked-VaccDscaff7-processed-gene-102.11	77.4164	-2.22963	0.340757	-6.54317	6.02293e-11	5.02223e-10	Spray_R2_vs_S1_12h	yes	DOWN
maker-VaccDscaff7-snap-gene-103.28	95.2134	4.06322	0.35166	11.5544	7.01299e-31	2.02998e-29	Spray_R2_vs_S1_12h	yes	UP
snap_masked-VaccDscaff7-processed-gene-104.7	8.90328	2.95448	1.02667	2.87772	0.00400561	0.0108929	Spray_R2_vs_S1_12h	yes	UP
maker-VaccDscaff7-augustus-gene-107.14	19.6701	2.18303	0.785132	2.78046	0.00542817	0.0142826	Spray_R2_vs_S1_12h	yes	UP
snap_masked-VaccDscaff7-processed-gene-109.11	31.6914	-2.7643	0.591297	-4.67498	2.93982e-06	1.44263e-05	Spray_R2_vs_S1_12h	yes	DOWN
snap_masked-VaccDscaff7-processed-gene-115.9	450.383	-4.24049	0.21017	-20.1765	1.57623e-90	2.60554e-88	Spray_R2_vs_S1_12h	yes	DOWN
maker-VaccDscaff7-snap-gene-116.14	31.9089	-3.20493	0.511254	-6.26876	3.63923e-10	2.8257e-09	Spray_R2_vs_S1_12h	yes	DOWN
augustus_masked-VaccDscaff7-processed-gene-118.6	2.25408	-4.71061	2.03035	-2.3201	0.0203356	0.0461913	Spray_R2_vs_S1_12h	yes	DOWN
maker-VaccDscaff7-snap-gene-129.21	30.4408	6.43476	1.09952	5.85236	4.84658e-09	3.34953e-08	Spray_R2_vs_S1_12h	yes	UP
augustus_masked-VaccDscaff7-processed-gene-130.5	6.99946	-2.66775	1.04388	-2.55562	0.0106	0.0260349	Spray_R2_vs_S1_12h	yes	DOWN
maker-VaccDscaff7-augustus-gene-134.34	89.5111	-2.37693	0.36278	-6.55198	5.67803e-11	4.75122e-10	Spray_R2_vs_S1_12h	yes	DOWN
maker-VaccDscaff7-snap-gene-137.13	4.25635	4.43623	1.58318	2.80211	0.00507696	0.0134487	Spray_R2_vs_S1_12h	yes	UP
maker-VaccDscaff7-augustus-gene-143.23	99.5323	2.253	0.364015	6.18932	6.04256e-10	4.58213e-09	Spray_R2_vs_S1_12h	yes	UP
maker-VaccDscaff7-augustus-gene-146.15	7.53479	3.17837	1.21976	2.60573	0.0091679	0.0228268	Spray_R2_vs_S1_12h	yes	UP
maker-VaccDscaff7-snap-gene-147.31	7.82852	-3.97462	1.15849	-3.43085	0.000601688	0.00197061	Spray_R2_vs_S1_12h	yes	DOWN
maker-VaccDscaff7-augustus-gene-149.22	8.59953	3.95291	1.19557	3.30629	0.000945417	0.00297443	Spray_R2_vs_S1_12h	yes	UP
maker-VaccDscaff7-snap-gene-152.8	31.0742	2.78184	0.654203	4.25225	2.1163e-05	9.14998e-05	Spray_R2_vs_S1_12h	yes	UP
maker-VaccDscaff7-snap-gene-155.26	2.83675	4.87155	1.81192	2.6886	0.00717513	0.0183579	Spray_R2_vs_S1_12h	yes	UP
augustus_masked-VaccDscaff7-processed-gene-157.6	22.349	5.95504	1.12978	5.27096	1.35709e-07	7.92982e-07	Spray_R2_vs_S1_12h	yes	UP
maker-VaccDscaff7-augustus-gene-166.20	7.53784	2.43232	1.05312	2.30964	0.020908	0.0473321	Spray_R2_vs_S1_12h	yes	UP
maker-VaccDscaff7-augustus-gene-168.17	24.4455	2.31352	0.549786	4.20804	2.57592e-05	0.000109445	Spray_R2_vs_S1_12h	yes	UP
maker-VaccDscaff7-augustus-gene-169.21	37.2668	-8.759	1.2455	-7.03249	2.02883e-12	1.93623e-11	Spray_R2_vs_S1_12h	yes	DOWN
snap_masked-VaccDscaff7-processed-gene-170.11	92.5427	-4.91281	0.412132	-11.9205	9.25716e-33	2.88619e-31	Spray_R2_vs_S1_12h	yes	DOWN
maker-VaccDscaff7-snap-gene-172.15	29.5087	-2.86482	0.574984	-4.98243	6.27908e-07	3.37284e-06	Spray_R2_vs_S1_12h	yes	DOWN
maker-VaccDscaff7-augustus-gene-177.35	61.2183	-5.7751	0.625331	-9.23527	2.57644e-20	4.35757e-19	Spray_R2_vs_S1_12h	yes	DOWN
maker-VaccDscaff7-snap-gene-179.34	11.4298	2.63745	0.810196	3.25532	0.00113263	0.00350265	Spray_R2_vs_S1_12h	yes	UP
maker-VaccDscaff7-snap-gene-180.53	93.503	2.6752	0.43733	6.11712	9.52812e-10	7.09025e-09	Spray_R2_vs_S1_12h	yes	UP
maker-VaccDscaff7-augustus-gene-182.36	3.43554	5.14933	1.80028	2.86029	0.00423247	0.0114458	Spray_R2_vs_S1_12h	yes	UP
maker-VaccDscaff7-snap-gene-182.47	2.47016	4.67526	1.91084	2.4467	0.0144171	0.0341281	Spray_R2_vs_S1_12h	yes	UP
maker-VaccDscaff7-snap-gene-188.31	181.824	-10.0784	1.19852	-8.40905	4.13361e-17	5.69411e-16	Spray_R2_vs_S1_12h	yes	DOWN
maker-VaccDscaff7-augustus-gene-189.30	9.3894	-3.18559	1.03983	-3.06356	0.00218719	0.00634363	Spray_R2_vs_S1_12h	yes	DOWN
augustus_masked-VaccDscaff7-processed-gene-189.7	5.97918	-6.11951	1.57001	-3.89775	9.70888e-05	0.000373122	Spray_R2_vs_S1_12h	yes	DOWN
snap_masked-VaccDscaff7-processed-gene-192.15	13.9261	-7.33684	1.34475	-5.45591	4.87239e-08	3.01533e-07	Spray_R2_vs_S1_12h	yes	DOWN
maker-VaccDscaff7-snap-gene-193.33	37.4343	-8.75894	1.25743	-6.96575	3.26654e-12	3.06295e-11	Spray_R2_vs_S1_12h	yes	DOWN
augustus_masked-VaccDscaff7-processed-gene-196.3	15.017	6.29991	1.30981	4.80978	1.51093e-06	7.67377e-06	Spray_R2_vs_S1_12h	yes	UP
augustus_masked-VaccDscaff7-processed-gene-196.7	53.4631	-2.01815	0.363258	-5.55571	2.76491e-08	1.75744e-07	Spray_R2_vs_S1_12h	yes	DOWN
maker-VaccDscaff7-augustus-gene-197.39	79.6337	-9.85044	1.20785	-8.15534	3.48207e-16	4.46218e-15	Spray_R2_vs_S1_12h	yes	DOWN
maker-VaccDscaff7-augustus-gene-198.23	121.6	-4.13951	0.382891	-10.8112	3.04701e-27	7.53381e-26	Spray_R2_vs_S1_12h	yes	DOWN
snap_masked-VaccDscaff7-processed-gene-199.8	2737.03	7.97838	0.215972	36.9417	9.88136e-299	1.85508e-295	Spray_R2_vs_S1_12h	yes	UP
snap_masked-VaccDscaff7-processed-gene-199.11	3199.27	8.00104	0.208374	38.3975	0	0	Spray_R2_vs_S1_12h	yes	UP
maker-VaccDscaff7-snap-gene-200.41	33.5331	8.43653	1.25373	6.72915	1.70661e-11	1.49566e-10	Spray_R2_vs_S1_12h	yes	UP
maker-VaccDscaff7-snap-gene-200.42	32.6422	2.50975	0.493167	5.08905	3.59865e-07	1.99333e-06	Spray_R2_vs_S1_12h	yes	UP
maker-VaccDscaff7-augustus-gene-205.13	22.5238	7.86409	1.28682	6.11127	9.8844e-10	7.3429e-09	Spray_R2_vs_S1_12h	yes	UP
augustus_masked-VaccDscaff7-processed-gene-205.2	8.15761	2.24263	0.914514	2.45227	0.014196	0.0336714	Spray_R2_vs_S1_12h	yes	UP
maker-VaccDscaff7-snap-gene-207.31	30.867	-4.53701	0.727097	-6.2399	4.37861e-10	3.36697e-09	Spray_R2_vs_S1_12h	yes	DOWN
augustus_masked-VaccDscaff7-processed-gene-207.2	25.2337	4.31763	0.719877	5.99773	2.00092e-09	1.43493e-08	Spray_R2_vs_S1_12h	yes	UP
snap_masked-VaccDscaff7-processed-gene-212.17	21.2927	7.77956	1.28826	6.03881	1.55257e-09	1.12818e-08	Spray_R2_vs_S1_12h	yes	UP
snap_masked-VaccDscaff7-processed-gene-212.18	41.02	8.72732	1.23628	7.05932	1.6732e-12	1.61087e-11	Spray_R2_vs_S1_12h	yes	UP
maker-VaccDscaff7-snap-gene-214.23	9.77883	2.56475	0.997362	2.57153	0.0101249	0.0249777	Spray_R2_vs_S1_12h	yes	UP
maker-VaccDscaff7-snap-gene-217.13	53.9188	-7.42527	1.10529	-6.71791	1.84354e-11	1.61136e-10	Spray_R2_vs_S1_12h	yes	DOWN
maker-VaccDscaff7-augustus-gene-218.30	124.605	-3.96368	0.346682	-11.4332	2.85456e-30	8.01564e-29	Spray_R2_vs_S1_12h	yes	DOWN
maker-VaccDscaff7-augustus-gene-223.44	318.377	2.0105	0.167357	12.0132	3.0288e-33	9.59107e-32	Spray_R2_vs_S1_12h	yes	UP
snap_masked-VaccDscaff7-processed-gene-226.15	5.41781	-3.42312	1.25143	-2.73537	0.00623111	0.0161979	Spray_R2_vs_S1_12h	yes	DOWN
maker-VaccDscaff7-snap-gene-229.27	29.4339	-2.90201	0.52572	-5.52006	3.38875e-08	2.13333e-07	Spray_R2_vs_S1_12h	yes	DOWN
snap_masked-VaccDscaff7-processed-gene-231.21	7.67366	6.30652	1.61207	3.91206	9.15139e-05	0.000352988	Spray_R2_vs_S1_12h	yes	UP
augustus_masked-VaccDscaff7-processed-gene-243.10	4.35923	-5.66074	1.61026	-3.51542	0.000439063	0.00148118	Spray_R2_vs_S1_12h	yes	DOWN
maker-VaccDscaff7-augustus-gene-247.24	57.6928	2.62151	0.35612	7.36133	1.82094e-13	1.89398e-12	Spray_R2_vs_S1_12h	yes	UP
augustus_masked-VaccDscaff7-processed-gene-248.2	168.899	-3.62095	0.269123	-13.4546	2.89301e-41	1.23637e-39	Spray_R2_vs_S1_12h	yes	DOWN
maker-VaccDscaff7-augustus-gene-262.25	10.3294	6.73716	1.39988	4.81268	1.48919e-06	7.56921e-06	Spray_R2_vs_S1_12h	yes	UP
maker-VaccDscaff7-snap-gene-262.28	5.74582	5.89232	1.51368	3.89271	9.91303e-05	0.000380246	Spray_R2_vs_S1_12h	yes	UP
maker-VaccDscaff7-snap-gene-262.29	30.0924	8.28129	1.25366	6.60571	3.9563e-11	3.35755e-10	Spray_R2_vs_S1_12h	yes	UP
maker-VaccDscaff7-augustus-gene-270.19	2073.59	2.54309	0.160211	15.8733	9.69742e-57	6.72499e-55	Spray_R2_vs_S1_12h	yes	UP
maker-VaccDscaff7-augustus-gene-270.22	6289.67	3.53944	0.175923	20.1193	5.00393e-90	8.11841e-88	Spray_R2_vs_S1_12h	yes	UP
augustus_masked-VaccDscaff7-processed-gene-275.1	3.09159	-5.16784	1.76635	-2.92571	0.00343668	0.00949604	Spray_R2_vs_S1_12h	yes	DOWN
augustus_masked-VaccDscaff7-processed-gene-279.2	222.665	3.50937	0.270268	12.9848	1.49225e-38	5.81913e-37	Spray_R2_vs_S1_12h	yes	UP
maker-VaccDscaff7-snap-gene-279.22	14.989	2.70768	0.739683	3.6606	0.000251627	0.000895752	Spray_R2_vs_S1_12h	yes	UP
augustus_masked-VaccDscaff7-processed-gene-280.0	1829.58	-5.76729	0.202724	-28.449	5.01137e-178	3.21254e-175	Spray_R2_vs_S1_12h	yes	DOWN
snap_masked-VaccDscaff7-processed-gene-283.8	62.1751	-2.76177	0.427645	-6.45808	1.06043e-10	8.62886e-10	Spray_R2_vs_S1_12h	yes	DOWN
snap_masked-VaccDscaff7-processed-gene-283.11	85.6537	-2.52072	0.346302	-7.27896	3.36406e-13	3.44305e-12	Spray_R2_vs_S1_12h	yes	DOWN
maker-VaccDscaff7-augustus-gene-284.43	15.6822	2.07959	0.653633	3.18158	0.00146473	0.004424	Spray_R2_vs_S1_12h	yes	UP
maker-VaccDscaff7-augustus-gene-288.37	8.70653	2.44392	0.977254	2.5008	0.0123913	0.0298626	Spray_R2_vs_S1_12h	yes	UP
maker-VaccDscaff7-augustus-gene-289.34	81.9988	7.28176	0.87785	8.295	1.08588e-16	1.45214e-15	Spray_R2_vs_S1_12h	yes	UP
maker-VaccDscaff7-augustus-gene-291.24	6.4344	6.0576	1.52343	3.97629	6.99994e-05	0.00027608	Spray_R2_vs_S1_12h	yes	UP
maker-VaccDscaff7-augustus-gene-292.24	664.063	2.51722	0.150077	16.7729	3.85337e-63	3.08775e-61	Spray_R2_vs_S1_12h	yes	UP
maker-VaccDscaff7-augustus-gene-298.22	16.2551	-2.02521	0.713864	-2.83696	0.0045545	0.0122074	Spray_R2_vs_S1_12h	yes	DOWN
augustus_masked-VaccDscaff7-processed-gene-300.7	28.6522	-2.01515	0.607763	-3.31568	0.000914191	0.00288344	Spray_R2_vs_S1_12h	yes	DOWN
maker-VaccDscaff7-augustus-gene-304.18	979.298	2.1277	0.169679	12.5395	4.5377e-36	1.59872e-34	Spray_R2_vs_S1_12h	yes	UP
maker-VaccDscaff7-augustus-gene-305.20	8.94657	-4.8128	1.31697	-3.65445	0.00025773	0.000915766	Spray_R2_vs_S1_12h	yes	DOWN
maker-VaccDscaff7-snap-gene-306.20	5.68196	-6.03955	1.52645	-3.95661	7.60212e-05	0.000297685	Spray_R2_vs_S1_12h	yes	DOWN
maker-VaccDscaff7-augustus-gene-307.19	159.13	3.05594	0.261768	11.6742	1.72637e-31	5.12702e-30	Spray_R2_vs_S1_12h	yes	UP
maker-VaccDscaff7-snap-gene-307.26	55.3101	9.15916	1.21922	7.51231	5.80942e-14	6.26032e-13	Spray_R2_vs_S1_12h	yes	UP
maker-VaccDscaff7-augustus-gene-309.24	21.2422	3.84789	0.738486	5.21051	1.88324e-07	1.07931e-06	Spray_R2_vs_S1_12h	yes	UP
maker-VaccDscaff7-snap-gene-311.33	17.2202	3.7125	0.804528	4.6145	3.94042e-06	1.90309e-05	Spray_R2_vs_S1_12h	yes	UP
maker-VaccDscaff7-augustus-gene-315.27	261.988	2.35454	0.232422	10.1305	4.04723e-24	8.46923e-23	Spray_R2_vs_S1_12h	yes	UP
augustus_masked-VaccDscaff7-processed-gene-315.8	1592.31	3.45296	0.127628	27.0548	3.35004e-161	1.91411e-158	Spray_R2_vs_S1_12h	yes	UP
maker-VaccDscaff7-snap-gene-315.37	12.8374	-2.2548	0.755616	-2.98405	0.00284461	0.00801682	Spray_R2_vs_S1_12h	yes	DOWN
augustus_masked-VaccDscaff7-processed-gene-316.6	2.90876	-5.08532	2.16337	-2.35065	0.0187408	0.0430489	Spray_R2_vs_S1_12h	yes	DOWN
snap_masked-VaccDscaff7-processed-gene-318.11	17.7865	-2.42281	0.607291	-3.98954	6.62019e-05	0.000262283	Spray_R2_vs_S1_12h	yes	DOWN
maker-VaccDscaff7-snap-gene-323.25	43.5261	5.11762	0.644771	7.93712	2.06933e-15	2.51332e-14	Spray_R2_vs_S1_12h	yes	UP
maker-VaccDscaff7-augustus-gene-327.28	10.3375	3.77553	1.01685	3.71297	0.000204844	0.000741789	Spray_R2_vs_S1_12h	yes	UP
snap_masked-VaccDscaff7-processed-gene-330.20	22.3709	-2.53092	0.565691	-4.47404	7.67566e-06	3.5599e-05	Spray_R2_vs_S1_12h	yes	DOWN
maker-VaccDscaff7-augustus-gene-331.29	309.174	6.45121	0.366408	17.6067	2.1903e-69	2.14804e-67	Spray_R2_vs_S1_12h	yes	UP
maker-VaccDscaff7-augustus-gene-331.31	555.662	5.93642	0.238175	24.9247	4.02081e-137	1.6012e-134	Spray_R2_vs_S1_12h	yes	UP
maker-VaccDscaff7-augustus-gene-333.36	7.19657	-3.01498	1.236	-2.43931	0.0147154	0.0347408	Spray_R2_vs_S1_12h	yes	DOWN
maker-VaccDscaff7-snap-gene-337.57	1252.49	-3.20723	0.147341	-21.7674	4.72406e-105	1.05222e-102	Spray_R2_vs_S1_12h	yes	DOWN
snap_masked-VaccDscaff7-processed-gene-341.28	2.86901	4.89392	1.94774	2.51261	0.0119843	0.0290039	Spray_R2_vs_S1_12h	yes	UP
maker-VaccDscaff7-snap-gene-341.35	16.031	2.60767	0.654972	3.98135	6.85245e-05	0.000270831	Spray_R2_vs_S1_12h	yes	UP
maker-VaccDscaff7-augustus-gene-343.35	81.5425	-5.52395	0.603132	-9.15877	5.24919e-20	8.73746e-19	Spray_R2_vs_S1_12h	yes	DOWN
snap_masked-VaccDscaff7-processed-gene-344.11	4.60886	-3.80424	1.49909	-2.53769	0.0111587	0.027229	Spray_R2_vs_S1_12h	yes	DOWN
augustus_masked-VaccDscaff7-processed-gene-344.2	5.83664	5.91235	1.53986	3.83953	0.000123273	0.000465112	Spray_R2_vs_S1_12h	yes	UP
maker-VaccDscaff7-snap-gene-345.46	37.3867	-3.37613	0.508303	-6.64196	3.09532e-11	2.64481e-10	Spray_R2_vs_S1_12h	yes	DOWN
augustus_masked-VaccDscaff7-processed-gene-347.2	21.6759	2.0418	0.581271	3.51264	0.00044367	0.00149442	Spray_R2_vs_S1_12h	yes	UP
augustus_masked-VaccDscaff7-processed-gene-348.4	19.8601	2.08102	0.626276	3.32285	0.000891021	0.00281644	Spray_R2_vs_S1_12h	yes	UP
maker-VaccDscaff7-augustus-gene-348.30	9.56239	-3.2241	0.949139	-3.39687	0.000681607	0.00220434	Spray_R2_vs_S1_12h	yes	DOWN
maker-VaccDscaff7-augustus-gene-348.29	11.0044	-2.16557	0.754029	-2.872	0.0040788	0.0110701	Spray_R2_vs_S1_12h	yes	DOWN
maker-VaccDscaff7-snap-gene-350.45	52.6797	3.05657	0.424641	7.19801	6.10984e-13	6.12452e-12	Spray_R2_vs_S1_12h	yes	UP
maker-VaccDscaff7-augustus-gene-350.39	159.514	2.06838	0.215446	9.60043	7.96149e-22	1.48195e-20	Spray_R2_vs_S1_12h	yes	UP
augustus_masked-VaccDscaff7-processed-gene-351.3	10.5014	6.76069	1.37199	4.92765	8.32227e-07	4.40818e-06	Spray_R2_vs_S1_12h	yes	UP
snap_masked-VaccDscaff7-processed-gene-351.22	41.3084	8.7375	1.22986	7.10447	1.20789e-12	1.18062e-11	Spray_R2_vs_S1_12h	yes	UP
augustus_masked-VaccDscaff7-processed-gene-353.9	11.5072	-5.1399	1.2394	-4.14707	3.36751e-05	0.000140668	Spray_R2_vs_S1_12h	yes	DOWN
maker-VaccDscaff7-augustus-gene-355.34	3.53715	-5.35693	1.72996	-3.09655	0.00195785	0.0057354	Spray_R2_vs_S1_12h	yes	DOWN
maker-VaccDscaff7-augustus-gene-359.21	419.139	-2.38603	0.244219	-9.77004	1.5139e-22	2.915e-21	Spray_R2_vs_S1_12h	yes	DOWN
snap_masked-VaccDscaff7-processed-gene-360.28	9.13731	-5.74782	1.41794	-4.05365	5.04239e-05	0.000203985	Spray_R2_vs_S1_12h	yes	DOWN
augustus_masked-VaccDscaff7-processed-gene-361.6	19.549	-3.90004	0.779613	-5.00254	5.65807e-07	3.05487e-06	Spray_R2_vs_S1_12h	yes	DOWN
maker-VaccDscaff7-snap-gene-366.44	144.776	2.03793	0.247977	8.21823	2.06532e-16	2.69796e-15	Spray_R2_vs_S1_12h	yes	UP
maker-VaccDscaff7-snap-gene-368.32	17.3131	4.24652	0.834804	5.08685	3.64058e-07	2.01401e-06	Spray_R2_vs_S1_12h	yes	UP
maker-VaccDscaff7-augustus-gene-370.22	12.5126	-7.17986	1.34401	-5.34212	9.1868e-08	5.47521e-07	Spray_R2_vs_S1_12h	yes	DOWN
augustus_masked-VaccDscaff7-processed-gene-370.4	13.4308	-4.34769	0.940943	-4.62056	3.82702e-06	1.85138e-05	Spray_R2_vs_S1_12h	yes	DOWN
maker-VaccDscaff7-snap-gene-371.66	3.9251	5.34556	1.84498	2.89735	0.00376328	0.0103053	Spray_R2_vs_S1_12h	yes	UP
maker-VaccDscaff7-augustus-gene-377.31	51.7593	-2.38803	0.398853	-5.98724	2.13427e-09	1.52556e-08	Spray_R2_vs_S1_12h	yes	DOWN
maker-VaccDscaff7-augustus-gene-382.28	8647.88	-2.35873	0.138217	-17.0653	2.68776e-65	2.32377e-63	Spray_R2_vs_S1_12h	yes	DOWN
maker-VaccDscaff7-augustus-gene-382.31	12.4506	7.00552	1.36094	5.14757	2.63877e-07	1.48257e-06	Spray_R2_vs_S1_12h	yes	UP
augustus_masked-VaccDscaff7-processed-gene-386.3	6.93361	-4.40245	1.34653	-3.26946	0.00107751	0.00334715	Spray_R2_vs_S1_12h	yes	DOWN
maker-VaccDscaff7-snap-gene-387.47	8.42947	-2.75056	1.08483	-2.53548	0.0112294	0.0273712	Spray_R2_vs_S1_12h	yes	DOWN
maker-VaccDscaff7-augustus-gene-388.23	13.5681	-3.74521	0.863806	-4.33571	1.45292e-05	6.44618e-05	Spray_R2_vs_S1_12h	yes	DOWN
augustus_masked-VaccDscaff7-processed-gene-388.5	9.4621	-2.35442	0.910526	-2.58578	0.0097158	0.0240566	Spray_R2_vs_S1_12h	yes	DOWN
augustus_masked-VaccDscaff7-processed-gene-393.6	14.0502	2.69012	0.727109	3.69975	0.000215816	0.000778199	Spray_R2_vs_S1_12h	yes	UP
maker-VaccDscaff7-augustus-gene-394.19	383.201	-2.60808	0.160445	-16.2553	2.04977e-59	1.52618e-57	Spray_R2_vs_S1_12h	yes	DOWN
augustus_masked-VaccDscaff7-processed-gene-394.1	8686.87	-2.48122	0.151221	-16.4079	1.67984e-60	1.27605e-58	Spray_R2_vs_S1_12h	yes	DOWN
maker-VaccDscaff7-snap-gene-395.37	44.3398	2.32747	0.433022	5.37494	7.6607e-08	4.61486e-07	Spray_R2_vs_S1_12h	yes	UP
maker-VaccDscaff7-snap-gene-396.28	42.6107	2.00754	0.385382	5.20922	1.89632e-07	1.08633e-06	Spray_R2_vs_S1_12h	yes	UP
maker-VaccDscaff7-snap-gene-397.42	1037.85	4.15301	0.21287	19.5096	9.10578e-85	1.25962e-82	Spray_R2_vs_S1_12h	yes	UP
maker-VaccDscaff7-snap-gene-399.30	41.3865	2.28307	0.416898	5.47633	4.34227e-08	2.70445e-07	Spray_R2_vs_S1_12h	yes	UP
maker-VaccDscaff7-snap-gene-400.38	7.0496	6.18581	1.45843	4.24141	2.2212e-05	9.55478e-05	Spray_R2_vs_S1_12h	yes	UP
maker-VaccDscaff7-snap-gene-401.54	50.6068	-6.33107	0.817603	-7.74346	9.67483e-15	1.10992e-13	Spray_R2_vs_S1_12h	yes	DOWN
augustus_masked-VaccDscaff7-processed-gene-403.0	34.2427	-2.1877	0.540327	-4.04884	5.14717e-05	0.000207776	Spray_R2_vs_S1_12h	yes	DOWN
snap_masked-VaccDscaff7-processed-gene-404.24	6.17969	3.39553	1.20433	2.81943	0.00481089	0.0128019	Spray_R2_vs_S1_12h	yes	UP
maker-VaccDscaff7-snap-gene-405.43	7.4402	4.35202	1.32758	3.27815	0.0010449	0.00325662	Spray_R2_vs_S1_12h	yes	UP
maker-VaccDscaff7-augustus-gene-407.25	4.97946	5.68544	1.60855	3.53452	0.000408512	0.00138953	Spray_R2_vs_S1_12h	yes	UP
maker-VaccDscaff7-augustus-gene-408.23	10.1846	-2.57473	1.12115	-2.29652	0.0216464	0.0486808	Spray_R2_vs_S1_12h	yes	DOWN
snap_masked-VaccDscaff7-processed-gene-410.26	92.9467	-2.41491	0.310977	-7.76556	8.12824e-15	9.39465e-14	Spray_R2_vs_S1_12h	yes	DOWN
maker-VaccDscaff7-augustus-gene-412.29	256.511	-2.25196	0.252216	-8.9287	4.31038e-19	6.8001e-18	Spray_R2_vs_S1_12h	yes	DOWN
snap_masked-VaccDscaff7-processed-gene-413.19	8.9479	-6.69689	1.40776	-4.75714	1.96358e-06	9.83775e-06	Spray_R2_vs_S1_12h	yes	DOWN
maker-VaccDscaff7-augustus-gene-414.29	51.2639	3.47374	0.452405	7.67839	1.61102e-14	1.81572e-13	Spray_R2_vs_S1_12h	yes	UP
maker-VaccDscaff7-augustus-gene-414.30	21.8935	-4.26444	0.742148	-5.74607	9.13392e-09	6.13354e-08	Spray_R2_vs_S1_12h	yes	DOWN
maker-VaccDscaff7-augustus-gene-414.31	5.53574	-6.01182	1.58419	-3.79488	0.000147715	0.000548749	Spray_R2_vs_S1_12h	yes	DOWN
augustus_masked-VaccDscaff11-processed-gene-6.4	21.0384	-2.67796	0.679611	-3.94044	8.13327e-05	0.000317161	Spray_R2_vs_S1_12h	yes	DOWN
maker-VaccDscaff11-augustus-gene-10.21	81.1914	-3.34855	1.38754	-2.41329	0.0158093	0.0370137	Spray_R2_vs_S1_12h	yes	DOWN
augustus_masked-VaccDscaff11-processed-gene-14.1	2.72845	4.8209	1.97725	2.43819	0.0147611	0.0348327	Spray_R2_vs_S1_12h	yes	UP
maker-VaccDscaff11-snap-gene-15.35	3.32648	-5.27009	1.74057	-3.0278	0.00246343	0.00705759	Spray_R2_vs_S1_12h	yes	DOWN
augustus_masked-VaccDscaff11-processed-gene-16.2	155.269	-2.79664	0.389429	-7.18139	6.90059e-13	6.88304e-12	Spray_R2_vs_S1_12h	yes	DOWN
augustus_masked-VaccDscaff11-processed-gene-17.1	4863.41	-2.27755	0.154278	-14.7626	2.55138e-49	1.39414e-47	Spray_R2_vs_S1_12h	yes	DOWN
snap_masked-VaccDscaff11-processed-gene-17.23	50.5973	2.52683	0.439111	5.75441	8.69431e-09	5.85179e-08	Spray_R2_vs_S1_12h	yes	UP
maker-VaccDscaff11-snap-gene-19.27	2.82887	-5.03408	1.81298	-2.77669	0.00549162	0.0144322	Spray_R2_vs_S1_12h	yes	DOWN
maker-VaccDscaff11-augustus-gene-20.28	6.75772	5.12806	1.45238	3.5308	0.000414298	0.00140685	Spray_R2_vs_S1_12h	yes	UP
augustus_masked-VaccDscaff11-processed-gene-29.2	24.5182	-8.15298	1.26483	-6.44592	1.14901e-10	9.32948e-10	Spray_R2_vs_S1_12h	yes	DOWN
augustus_masked-VaccDscaff11-processed-gene-32.6	78.5127	4.83578	0.481961	10.0336	1.08541e-23	2.24099e-22	Spray_R2_vs_S1_12h	yes	UP
snap_masked-VaccDscaff11-processed-gene-32.16	81.8535	4.50463	0.471326	9.55736	1.20794e-21	2.22172e-20	Spray_R2_vs_S1_12h	yes	UP
snap_masked-VaccDscaff11-processed-gene-33.30	6.43348	-5.22137	1.53805	-3.39481	0.000686771	0.00221995	Spray_R2_vs_S1_12h	yes	DOWN
maker-VaccDscaff11-augustus-gene-34.25	17.3774	5.04323	1.09781	4.59389	4.35053e-06	2.08697e-05	Spray_R2_vs_S1_12h	yes	UP
maker-VaccDscaff11-augustus-gene-39.20	2.47994	4.68044	1.86997	2.50295	0.0123161	0.0297141	Spray_R2_vs_S1_12h	yes	UP
augustus_masked-VaccDscaff11-processed-gene-43.4	265.264	2.88599	0.254592	11.3357	8.73146e-30	2.40554e-28	Spray_R2_vs_S1_12h	yes	UP
maker-VaccDscaff11-snap-gene-60.24	435.1	-2.44108	0.155095	-15.7393	8.1337e-56	5.46747e-54	Spray_R2_vs_S1_12h	yes	DOWN
snap_masked-VaccDscaff11-processed-gene-63.11	142.205	2.94655	0.253483	11.6243	3.10299e-31	9.10222e-30	Spray_R2_vs_S1_12h	yes	UP
augustus_masked-VaccDscaff11-processed-gene-71.4	45.3812	3.05175	0.493301	6.18638	6.15625e-10	4.65893e-09	Spray_R2_vs_S1_12h	yes	UP
maker-VaccDscaff11-snap-gene-72.30	20.9687	-2.1414	0.583459	-3.67018	0.000242379	0.000865317	Spray_R2_vs_S1_12h	yes	DOWN
maker-VaccDscaff11-snap-gene-72.31	31.3084	3.41623	0.657523	5.19561	2.0405e-07	1.1626e-06	Spray_R2_vs_S1_12h	yes	UP
augustus_masked-VaccDscaff11-processed-gene-72.9	26.9067	8.11846	1.26113	6.43747	1.21485e-10	9.84578e-10	Spray_R2_vs_S1_12h	yes	UP
maker-VaccDscaff11-snap-gene-73.25	13060.8	2.9574	0.123796	23.8893	3.95874e-126	1.35127e-123	Spray_R2_vs_S1_12h	yes	UP
augustus_masked-VaccDscaff11-processed-gene-76.5	84.6645	6.57726	0.707245	9.29983	1.40669e-20	2.41647e-19	Spray_R2_vs_S1_12h	yes	UP
augustus_masked-VaccDscaff11-processed-gene-77.2	5.86915	5.92371	1.5604	3.79627	0.000146887	0.000545979	Spray_R2_vs_S1_12h	yes	UP
maker-VaccDscaff11-augustus-gene-84.32	1689.36	-2.2321	0.17076	-13.0716	4.78605e-39	1.89731e-37	Spray_R2_vs_S1_12h	yes	DOWN
snap_masked-VaccDscaff11-processed-gene-85.21	28.4469	-2.11373	0.473415	-4.46486	8.01216e-06	3.70615e-05	Spray_R2_vs_S1_12h	yes	DOWN
snap_masked-VaccDscaff11-processed-gene-88.13	3.84923	-5.47291	1.74206	-3.14163	0.00168012	0.00500663	Spray_R2_vs_S1_12h	yes	DOWN
snap_masked-VaccDscaff11-processed-gene-90.13	7.00462	-2.4454	1.00806	-2.42585	0.0152726	0.0359172	Spray_R2_vs_S1_12h	yes	DOWN
maker-VaccDscaff11-snap-gene-92.36	275.585	3.08277	0.197709	15.5925	8.1882e-55	5.28773e-53	Spray_R2_vs_S1_12h	yes	UP
augustus_masked-VaccDscaff11-processed-gene-102.8	21.9233	-4.72548	0.87339	-5.41051	6.28466e-08	3.83337e-07	Spray_R2_vs_S1_12h	yes	DOWN
maker-VaccDscaff11-snap-gene-108.17	788.932	-4.80628	0.158032	-30.4134	3.65721e-203	2.9128e-200	Spray_R2_vs_S1_12h	yes	DOWN
maker-VaccDscaff11-snap-gene-109.21	7.39252	2.97126	1.22655	2.42246	0.0154158	0.0361892	Spray_R2_vs_S1_12h	yes	UP
snap_masked-VaccDscaff11-processed-gene-109.18	12.7558	2.26651	0.798246	2.83937	0.0045203	0.0121244	Spray_R2_vs_S1_12h	yes	UP
augustus_masked-VaccDscaff11-processed-gene-113.8	4.55779	-5.72395	1.59357	-3.5919	0.000328277	0.00114189	Spray_R2_vs_S1_12h	yes	DOWN
augustus_masked-VaccDscaff11-processed-gene-113.5	668.235	4.14549	0.178765	23.1896	5.79739e-119	1.65623e-116	Spray_R2_vs_S1_12h	yes	UP
maker-VaccDscaff11-augustus-gene-115.21	54.6617	2.49738	0.517292	4.8278	1.3805e-06	7.04676e-06	Spray_R2_vs_S1_12h	yes	UP
maker-VaccDscaff11-augustus-gene-124.27	301.64	-4.56954	0.292906	-15.6007	7.19869e-55	4.67168e-53	Spray_R2_vs_S1_12h	yes	DOWN
maker-VaccDscaff11-snap-gene-124.40	22.63	2.77489	0.664447	4.17624	2.96369e-05	0.000124811	Spray_R2_vs_S1_12h	yes	UP
augustus_masked-VaccDscaff11-processed-gene-124.5	10.7636	2.21631	0.808302	2.74193	0.00610796	0.0159056	Spray_R2_vs_S1_12h	yes	UP
maker-VaccDscaff11-augustus-gene-125.28	3790.28	2.86183	0.180867	15.8228	2.16545e-56	1.47447e-54	Spray_R2_vs_S1_12h	yes	UP
augustus_masked-VaccDscaff11-processed-gene-127.6	155.989	-2.02511	0.278277	-7.27733	3.40489e-13	3.48213e-12	Spray_R2_vs_S1_12h	yes	DOWN
maker-VaccDscaff11-augustus-gene-127.21	140.758	-2.05454	0.301314	-6.81861	9.19267e-12	8.24048e-11	Spray_R2_vs_S1_12h	yes	DOWN
maker-VaccDscaff11-augustus-gene-130.24	5286.52	-2.12683	0.132598	-16.0397	6.75141e-58	4.78295e-56	Spray_R2_vs_S1_12h	yes	DOWN
augustus_masked-VaccDscaff11-processed-gene-130.7	2.29397	4.57011	1.95574	2.33677	0.0194511	0.0444083	Spray_R2_vs_S1_12h	yes	UP
maker-VaccDscaff11-augustus-gene-132.16	57.3488	-2.14807	0.461018	-4.6594	3.17136e-06	1.54902e-05	Spray_R2_vs_S1_12h	yes	DOWN
augustus_masked-VaccDscaff11-processed-gene-134.2	19.4091	3.49547	0.697867	5.0088	5.47714e-07	2.96266e-06	Spray_R2_vs_S1_12h	yes	UP
maker-VaccDscaff11-augustus-gene-134.24	22.633	3.44444	0.673266	5.11602	3.12042e-07	1.74313e-06	Spray_R2_vs_S1_12h	yes	UP
maker-VaccDscaff11-augustus-gene-135.23	844.34	2.46624	0.205481	12.0023	3.45574e-33	1.09167e-31	Spray_R2_vs_S1_12h	yes	UP
augustus_masked-VaccDscaff11-processed-gene-136.2	94.4977	-4.08283	0.414104	-9.85944	6.23933e-23	1.22654e-21	Spray_R2_vs_S1_12h	yes	DOWN
maker-VaccDscaff11-augustus-gene-137.25	82.5389	-5.70106	0.578531	-9.85438	6.56191e-23	1.28899e-21	Spray_R2_vs_S1_12h	yes	DOWN
maker-VaccDscaff11-snap-gene-140.23	22.8958	6.91449	1.26665	5.45887	4.79176e-08	2.96683e-07	Spray_R2_vs_S1_12h	yes	UP
snap_masked-VaccDscaff11-processed-gene-141.15	3.19501	-4.16818	1.70292	-2.44767	0.0143784	0.0340549	Spray_R2_vs_S1_12h	yes	DOWN
maker-VaccDscaff11-snap-gene-157.27	251.735	2.65155	0.209637	12.6483	1.14304e-36	4.11542e-35	Spray_R2_vs_S1_12h	yes	UP
augustus_masked-VaccDscaff11-processed-gene-163.9	8.52202	6.46137	1.42182	4.54443	5.50851e-06	2.60443e-05	Spray_R2_vs_S1_12h	yes	UP
snap_masked-VaccDscaff11-processed-gene-163.22	95.9792	-2.2053	0.338627	-6.51248	7.39208e-11	6.11924e-10	Spray_R2_vs_S1_12h	yes	DOWN
maker-VaccDscaff11-snap-gene-168.23	194.192	-4.54609	0.293975	-15.4642	6.04932e-54	3.77658e-52	Spray_R2_vs_S1_12h	yes	DOWN
maker-VaccDscaff11-snap-gene-170.26	194.574	10.9727	1.22017	8.99276	2.41101e-19	3.85689e-18	Spray_R2_vs_S1_12h	yes	UP
snap_masked-VaccDscaff11-processed-gene-170.12	5.18911	-3.98366	1.46015	-2.72826	0.00636694	0.0165097	Spray_R2_vs_S1_12h	yes	DOWN
augustus_masked-VaccDscaff11-processed-gene-171.1	150.075	2.1306	0.222817	9.56213	1.15354e-21	2.12612e-20	Spray_R2_vs_S1_12h	yes	UP
maker-VaccDscaff11-snap-gene-179.25	13.8823	2.79408	0.838234	3.33329	0.000858256	0.00272073	Spray_R2_vs_S1_12h	yes	UP
maker-VaccDscaff11-snap-gene-179.22	4.9501	5.67787	1.5738	3.60775	0.000308869	0.00108096	Spray_R2_vs_S1_12h	yes	UP
maker-VaccDscaff11-snap-gene-182.41	3293.21	-2.07198	0.110812	-18.6982	5.12068e-78	6.17371e-76	Spray_R2_vs_S1_12h	yes	DOWN
maker-VaccDscaff11-augustus-gene-185.38	29.2038	2.41456	0.517412	4.66662	3.062e-06	1.49811e-05	Spray_R2_vs_S1_12h	yes	UP
maker-VaccDscaff11-snap-gene-186.37	326.259	-2.46921	0.201151	-12.2754	1.22787e-34	4.07476e-33	Spray_R2_vs_S1_12h	yes	DOWN
maker-VaccDscaff11-snap-gene-187.24	5.18872	4.72636	1.51627	3.11709	0.00182646	0.00539442	Spray_R2_vs_S1_12h	yes	UP
maker-VaccDscaff11-augustus-gene-188.30	62.2613	2.16515	0.363042	5.96392	2.46263e-09	1.74933e-08	Spray_R2_vs_S1_12h	yes	UP
maker-VaccDscaff11-augustus-gene-189.23	91.1902	2.75084	0.305539	9.00324	2.19154e-19	3.51436e-18	Spray_R2_vs_S1_12h	yes	UP
maker-VaccDscaff11-augustus-gene-189.24	21.9148	-2.21196	0.552792	-4.00142	6.29629e-05	0.00025047	Spray_R2_vs_S1_12h	yes	DOWN
maker-VaccDscaff11-augustus-gene-190.17	649.535	-2.51031	0.134296	-18.6924	5.7092e-78	6.85182e-76	Spray_R2_vs_S1_12h	yes	DOWN
maker-VaccDscaff11-augustus-gene-190.18	1498.35	-4.93943	0.149707	-32.9939	9.94394e-239	1.04543e-235	Spray_R2_vs_S1_12h	yes	DOWN
maker-VaccDscaff11-snap-gene-190.25	2.78922	-5.01637	1.81864	-2.75832	0.00581	0.0152005	Spray_R2_vs_S1_12h	yes	DOWN
maker-VaccDscaff11-augustus-gene-191.38	7.14336	-3.39284	1.10959	-3.05774	0.00223012	0.00645461	Spray_R2_vs_S1_12h	yes	DOWN
snap_masked-VaccDscaff11-processed-gene-196.8	149.079	4.89268	0.339895	14.3947	5.58812e-47	2.82991e-45	Spray_R2_vs_S1_12h	yes	UP
maker-VaccDscaff11-snap-gene-198.40	23.5569	-3.66867	0.69465	-5.28133	1.28249e-07	7.51398e-07	Spray_R2_vs_S1_12h	yes	DOWN
snap_masked-VaccDscaff11-processed-gene-199.10	5.26033	-5.92484	1.58059	-3.7485	0.000177894	0.000651469	Spray_R2_vs_S1_12h	yes	DOWN
maker-VaccDscaff11-augustus-gene-200.25	47.9174	8.9523	1.23513	7.24807	4.22759e-13	4.28349e-12	Spray_R2_vs_S1_12h	yes	UP
maker-VaccDscaff11-snap-gene-202.30	29.3217	2.96019	0.703373	4.20856	2.57003e-05	0.000109213	Spray_R2_vs_S1_12h	yes	UP
maker-VaccDscaff11-augustus-gene-202.26	4.00984	-3.59246	1.52534	-2.35519	0.0185131	0.0425742	Spray_R2_vs_S1_12h	yes	DOWN
augustus_masked-VaccDscaff11-processed-gene-202.6	1157.35	2.12262	0.101045	21.0067	5.70073e-98	1.10171e-95	Spray_R2_vs_S1_12h	yes	UP
snap_masked-VaccDscaff11-processed-gene-202.13	201.463	2.41132	0.199231	12.1031	1.01657e-33	3.29451e-32	Spray_R2_vs_S1_12h	yes	UP
snap_masked-VaccDscaff11-processed-gene-202.16	16.0525	-2.67053	0.663716	-4.02361	5.73134e-05	0.000229524	Spray_R2_vs_S1_12h	yes	DOWN
augustus_masked-VaccDscaff11-processed-gene-205.7	79.7459	-3.66784	0.360194	-10.183	2.36253e-24	5.00358e-23	Spray_R2_vs_S1_12h	yes	DOWN
maker-VaccDscaff11-augustus-gene-209.24	38.9487	-2.51707	0.42852	-5.87389	4.25698e-09	2.95683e-08	Spray_R2_vs_S1_12h	yes	DOWN
augustus_masked-VaccDscaff11-processed-gene-212.3	24.4241	-2.7912	0.757522	-3.68464	0.000229025	0.000821771	Spray_R2_vs_S1_12h	yes	DOWN
maker-VaccDscaff11-snap-gene-213.28	24.1459	2.39135	0.559184	4.2765	1.89852e-05	8.28059e-05	Spray_R2_vs_S1_12h	yes	UP
maker-VaccDscaff11-augustus-gene-214.31	32.705	-2.71344	0.557536	-4.86684	1.13397e-06	5.86351e-06	Spray_R2_vs_S1_12h	yes	DOWN
maker-VaccDscaff11-augustus-gene-215.29	290.869	-2.15555	0.216289	-9.96604	2.14624e-23	4.36945e-22	Spray_R2_vs_S1_12h	yes	DOWN
snap_masked-VaccDscaff11-processed-gene-215.20	18.0428	3.55585	0.727	4.89112	1.00261e-06	5.22644e-06	Spray_R2_vs_S1_12h	yes	UP
augustus_masked-VaccDscaff11-processed-gene-216.6	78.5384	6.46927	0.710639	9.10345	8.75095e-20	1.43751e-18	Spray_R2_vs_S1_12h	yes	UP
maker-VaccDscaff11-snap-gene-217.37	107.187	4.68487	0.384639	12.1799	3.97671e-34	1.30324e-32	Spray_R2_vs_S1_12h	yes	UP
maker-VaccDscaff11-snap-gene-219.46	100.852	8.17253	1.04812	7.79734	6.32257e-15	7.3856e-14	Spray_R2_vs_S1_12h	yes	UP
maker-VaccDscaff11-augustus-gene-220.22	25.4216	-2.80891	0.611875	-4.59065	4.41861e-06	2.11769e-05	Spray_R2_vs_S1_12h	yes	DOWN
maker-VaccDscaff11-snap-gene-220.32	95.4185	-10.1124	1.20212	-8.41214	4.02594e-17	5.55162e-16	Spray_R2_vs_S1_12h	yes	DOWN
maker-VaccDscaff11-augustus-gene-222.35	18.1414	-4.22167	0.832989	-5.06809	4.0182e-07	2.21313e-06	Spray_R2_vs_S1_12h	yes	DOWN
augustus_masked-VaccDscaff11-processed-gene-223.7	33.5769	7.46912	1.23984	6.02429	1.69856e-09	1.22883e-08	Spray_R2_vs_S1_12h	yes	UP
augustus_masked-VaccDscaff11-processed-gene-225.8	17.92	-7.70459	1.33915	-5.75333	8.7503e-09	5.88797e-08	Spray_R2_vs_S1_12h	yes	DOWN
snap_masked-VaccDscaff11-processed-gene-225.35	21.7175	-6.08742	1.15287	-5.28025	1.2901e-07	7.55686e-07	Spray_R2_vs_S1_12h	yes	DOWN
maker-VaccDscaff11-augustus-gene-226.29	128.253	-2.11667	0.262274	-8.07045	7.0038e-16	8.78248e-15	Spray_R2_vs_S1_12h	yes	DOWN
maker-VaccDscaff11-augustus-gene-226.31	15.6572	2.46377	0.711384	3.46334	0.000533506	0.00176423	Spray_R2_vs_S1_12h	yes	UP
snap_masked-VaccDscaff11-processed-gene-230.10	113.859	-3.25076	0.289222	-11.2397	2.60305e-29	7.0674e-28	Spray_R2_vs_S1_12h	yes	DOWN
maker-VaccDscaff11-snap-gene-231.43	33.5128	-4.68782	0.669308	-7.00398	2.48797e-12	2.35814e-11	Spray_R2_vs_S1_12h	yes	DOWN
augustus_masked-VaccDscaff11-processed-gene-233.0	19.9193	3.7153	0.73672	5.04303	4.58213e-07	2.5043e-06	Spray_R2_vs_S1_12h	yes	UP
maker-VaccDscaff11-snap-gene-234.58	17.0818	2.16248	0.606792	3.56379	0.00036554	0.00125809	Spray_R2_vs_S1_12h	yes	UP
augustus_masked-VaccDscaff11-processed-gene-235.2	36.7354	2.60865	0.465522	5.60372	2.09804e-08	1.3532e-07	Spray_R2_vs_S1_12h	yes	UP
maker-VaccDscaff11-augustus-gene-235.22	200.357	2.42311	0.222499	10.8904	1.28059e-27	3.2055e-26	Spray_R2_vs_S1_12h	yes	UP
snap_masked-VaccDscaff11-processed-gene-236.19	17.4952	-3.89424	0.796349	-4.89011	1.00777e-06	5.25021e-06	Spray_R2_vs_S1_12h	yes	DOWN
augustus_masked-VaccDscaff11-processed-gene-236.5	1053.93	4.61441	0.442148	10.4364	1.69169e-25	3.82311e-24	Spray_R2_vs_S1_12h	yes	UP
snap_masked-VaccDscaff11-processed-gene-237.19	11.204	6.85534	1.37068	5.00143	5.69068e-07	3.07184e-06	Spray_R2_vs_S1_12h	yes	UP
snap_masked-VaccDscaff11-processed-gene-237.20	5.71636	4.86933	1.5	3.24622	0.00116948	0.00360768	Spray_R2_vs_S1_12h	yes	UP
augustus_masked-VaccDscaff11-processed-gene-237.8	5.26303	3.73942	1.41919	2.6349	0.00841615	0.0211737	Spray_R2_vs_S1_12h	yes	UP
augustus_masked-VaccDscaff11-processed-gene-239.1	9.25644	-3.15483	0.909495	-3.46877	0.00052284	0.00173245	Spray_R2_vs_S1_12h	yes	DOWN
augustus_masked-VaccDscaff11-processed-gene-239.8	8.51878	-3.33297	1.04687	-3.18376	0.00145377	0.00439289	Spray_R2_vs_S1_12h	yes	DOWN
augustus_masked-VaccDscaff11-processed-gene-240.5	86.3549	7.94406	1.05291	7.54486	4.52762e-14	4.91937e-13	Spray_R2_vs_S1_12h	yes	UP
maker-VaccDscaff11-snap-gene-244.26	3973.94	-3.66431	0.540441	-6.78023	1.19984e-11	1.06719e-10	Spray_R2_vs_S1_12h	yes	DOWN
maker-VaccDscaff11-augustus-gene-245.18	1305.82	-2.44381	0.106305	-22.9887	6.04812e-117	1.63879e-114	Spray_R2_vs_S1_12h	yes	DOWN
augustus_masked-VaccDscaff11-processed-gene-246.8	6305.85	-2.54758	0.168943	-15.0796	2.207e-51	1.26929e-49	Spray_R2_vs_S1_12h	yes	DOWN
augustus_masked-VaccDscaff11-processed-gene-247.0	188.841	-3.85858	0.250299	-15.4159	1.28007e-53	7.87917e-52	Spray_R2_vs_S1_12h	yes	DOWN
maker-VaccDscaff11-snap-gene-249.28	139.985	-2.86332	0.429942	-6.65977	2.74262e-11	2.35955e-10	Spray_R2_vs_S1_12h	yes	DOWN
maker-VaccDscaff11-snap-gene-249.30	41.3507	-2.20387	0.595377	-3.70163	0.000214215	0.00077285	Spray_R2_vs_S1_12h	yes	DOWN
maker-VaccDscaff11-snap-gene-250.44	1355.69	2.83095	0.166386	17.0143	6.42994e-65	5.50483e-63	Spray_R2_vs_S1_12h	yes	UP
maker-VaccDscaff11-snap-gene-252.32	107.917	-6.52985	1.53303	-4.25944	2.04942e-05	8.87981e-05	Spray_R2_vs_S1_12h	yes	DOWN
maker-VaccDscaff11-snap-gene-253.35	114.725	-4.60177	1.19181	-3.86116	0.000112852	0.000428564	Spray_R2_vs_S1_12h	yes	DOWN
maker-VaccDscaff11-snap-gene-253.36	21.2328	-4.23173	0.863758	-4.8992	9.62265e-07	5.03207e-06	Spray_R2_vs_S1_12h	yes	DOWN
maker-VaccDscaff11-augustus-gene-253.30	282.892	-4.23484	0.570949	-7.41719	1.1963e-13	1.26275e-12	Spray_R2_vs_S1_12h	yes	DOWN
snap_masked-VaccDscaff11-processed-gene-255.22	106.482	4.54777	0.365908	12.4287	1.82538e-35	6.28788e-34	Spray_R2_vs_S1_12h	yes	UP
maker-VaccDscaff11-augustus-gene-256.29	42.8938	-3.60609	0.557958	-6.46302	1.02632e-10	8.36688e-10	Spray_R2_vs_S1_12h	yes	DOWN
maker-VaccDscaff11-augustus-gene-260.46	175.082	2.15617	0.231216	9.32538	1.1059e-20	1.90849e-19	Spray_R2_vs_S1_12h	yes	UP
maker-VaccDscaff11-augustus-gene-261.30	99.6838	-2.2436	0.364943	-6.1478	7.85629e-10	5.88449e-09	Spray_R2_vs_S1_12h	yes	DOWN
maker-VaccDscaff11-augustus-gene-261.31	18.636	-4.52266	0.818879	-5.52299	3.33287e-08	2.10016e-07	Spray_R2_vs_S1_12h	yes	DOWN
maker-VaccDscaff11-snap-gene-262.43	33.9464	-4.91767	0.672458	-7.31298	2.61291e-13	2.68787e-12	Spray_R2_vs_S1_12h	yes	DOWN
maker-VaccDscaff11-snap-gene-264.46	572.921	3.16059	0.183243	17.2481	1.15716e-66	1.05603e-64	Spray_R2_vs_S1_12h	yes	UP
maker-VaccDscaff11-augustus-gene-264.43	194.612	9.11943	1.03541	8.80759	1.27868e-18	1.94601e-17	Spray_R2_vs_S1_12h	yes	UP
maker-VaccDscaff11-augustus-gene-265.27	96.1148	4.88872	0.423663	11.5392	8.3726e-31	2.40499e-29	Spray_R2_vs_S1_12h	yes	UP
augustus_masked-VaccDscaff11-processed-gene-265.4	7.93057	6.35943	1.50918	4.21383	2.51074e-05	0.000106953	Spray_R2_vs_S1_12h	yes	UP
maker-VaccDscaff11-snap-gene-266.42	17.5647	-4.13305	0.826028	-5.00353	5.62907e-07	3.04046e-06	Spray_R2_vs_S1_12h	yes	DOWN
maker-VaccDscaff11-snap-gene-267.31	8.48958	-2.32431	0.928692	-2.50277	0.0123225	0.0297218	Spray_R2_vs_S1_12h	yes	DOWN
maker-VaccDscaff11-snap-gene-268.25	1602.76	6.08946	0.161199	37.7761	0	0	Spray_R2_vs_S1_12h	yes	UP
maker-VaccDscaff11-snap-gene-269.36	141.175	-3.68812	0.282141	-13.0719	4.76694e-39	1.89465e-37	Spray_R2_vs_S1_12h	yes	DOWN
maker-VaccDscaff11-augustus-gene-270.39	38.0271	7.64761	1.23926	6.17111	6.78137e-10	5.10847e-09	Spray_R2_vs_S1_12h	yes	UP
augustus_masked-VaccDscaff11-processed-gene-272.4	38.3148	3.31007	0.481664	6.87217	6.32345e-12	5.78285e-11	Spray_R2_vs_S1_12h	yes	UP
snap_masked-VaccDscaff11-processed-gene-273.7	6.98696	6.17448	1.47927	4.17401	2.99288e-05	0.00012594	Spray_R2_vs_S1_12h	yes	UP
maker-VaccDscaff11-augustus-gene-274.24	2.4669	4.67344	1.9498	2.39689	0.0165349	0.0385136	Spray_R2_vs_S1_12h	yes	UP
augustus_masked-VaccDscaff11-processed-gene-277.8	52.515	2.01849	0.44115	4.57552	4.75046e-06	2.26682e-05	Spray_R2_vs_S1_12h	yes	UP
snap_masked-VaccDscaff11-processed-gene-278.18	30.0165	-3.3795	0.690224	-4.89624	9.76882e-07	5.1004e-06	Spray_R2_vs_S1_12h	yes	DOWN
snap_masked-VaccDscaff11-processed-gene-279.26	18.4959	3.05796	0.70441	4.34117	1.41726e-05	6.29645e-05	Spray_R2_vs_S1_12h	yes	UP
augustus_masked-VaccDscaff11-processed-gene-281.8	57.4661	-3.15544	0.384544	-8.20566	2.29326e-16	2.9809e-15	Spray_R2_vs_S1_12h	yes	DOWN
maker-VaccDscaff11-snap-gene-283.37	8.27547	-4.68711	1.29455	-3.62065	0.000293859	0.00103297	Spray_R2_vs_S1_12h	yes	DOWN
maker-VaccDscaff11-snap-gene-285.34	11.132	-2.33034	0.846277	-2.75363	0.00589375	0.0154043	Spray_R2_vs_S1_12h	yes	DOWN
maker-VaccDscaff11-augustus-gene-289.18	19.6347	2.39527	0.573794	4.17444	2.98714e-05	0.000125738	Spray_R2_vs_S1_12h	yes	UP
snap_masked-VaccDscaff11-processed-gene-290.13	17.7686	7.51784	1.32075	5.69209	1.25497e-08	8.28337e-08	Spray_R2_vs_S1_12h	yes	UP
maker-VaccDscaff11-augustus-gene-293.29	553.231	-2.28544	0.15088	-15.1474	7.88051e-52	4.613e-50	Spray_R2_vs_S1_12h	yes	DOWN
snap_masked-VaccDscaff11-processed-gene-295.19	5.40237	3.25187	1.28145	2.53765	0.0111601	0.02723	Spray_R2_vs_S1_12h	yes	UP
maker-VaccDscaff11-augustus-gene-295.25	15.5469	-5.61816	1.20249	-4.6721	2.98131e-06	1.46135e-05	Spray_R2_vs_S1_12h	yes	DOWN
maker-VaccDscaff11-snap-gene-295.29	413.88	-2.98112	0.153398	-19.4339	3.98678e-84	5.42925e-82	Spray_R2_vs_S1_12h	yes	DOWN
maker-VaccDscaff11-augustus-gene-296.21	3.96466	-3.55033	1.54306	-2.30084	0.0214005	0.0482144	Spray_R2_vs_S1_12h	yes	DOWN
maker-VaccDscaff11-augustus-gene-296.18	587.013	-2.52553	0.41941	-6.02162	1.72679e-09	1.24856e-08	Spray_R2_vs_S1_12h	yes	DOWN
maker-VaccDscaff11-augustus-gene-298.41	26.3974	-3.07088	0.577125	-5.321	1.03198e-07	6.11443e-07	Spray_R2_vs_S1_12h	yes	DOWN
maker-VaccDscaff11-augustus-gene-298.42	2285.34	3.78597	0.174848	21.6529	5.71325e-104	1.23083e-101	Spray_R2_vs_S1_12h	yes	UP
maker-VaccDscaff11-augustus-gene-299.28	340.571	-3.54098	0.20093	-17.623	1.64134e-69	1.62178e-67	Spray_R2_vs_S1_12h	yes	DOWN
snap_masked-VaccDscaff11-processed-gene-301.10	16.4869	-4.67112	0.948161	-4.92651	8.3713e-07	4.43237e-06	Spray_R2_vs_S1_12h	yes	DOWN
augustus_masked-VaccDscaff11-processed-gene-302.6	2717.55	-2.68365	0.13341	-20.1159	5.35827e-90	8.63996e-88	Spray_R2_vs_S1_12h	yes	DOWN
snap_masked-VaccDscaff11-processed-gene-304.8	95.1234	9.94036	1.20821	8.22734	1.91424e-16	2.50933e-15	Spray_R2_vs_S1_12h	yes	UP
maker-VaccDscaff11-augustus-gene-304.24	4.82622	3.69113	1.45502	2.53682	0.0111864	0.027284	Spray_R2_vs_S1_12h	yes	UP
maker-VaccDscaff11-snap-gene-304.34	9.29496	5.59708	1.39986	3.99831	6.37975e-05	0.000253444	Spray_R2_vs_S1_12h	yes	UP
maker-VaccDscaff11-augustus-gene-304.26	39.2644	8.66372	1.23659	7.00613	2.45007e-12	2.32473e-11	Spray_R2_vs_S1_12h	yes	UP
maker-VaccDscaff11-augustus-gene-305.23	51.9677	2.68329	0.433914	6.18392	6.25301e-10	4.72671e-09	Spray_R2_vs_S1_12h	yes	UP
maker-VaccDscaff11-snap-gene-307.49	70.0195	-6.19598	0.65708	-9.42957	4.11788e-21	7.31285e-20	Spray_R2_vs_S1_12h	yes	DOWN
snap_masked-VaccDscaff11-processed-gene-307.25	37.1822	-6.29418	0.91156	-6.90484	5.026e-12	4.63015e-11	Spray_R2_vs_S1_12h	yes	DOWN
maker-VaccDscaff11-snap-gene-309.26	53.1022	-4.77695	0.537529	-8.88687	6.28565e-19	9.80449e-18	Spray_R2_vs_S1_12h	yes	DOWN
snap_masked-VaccDscaff11-processed-gene-310.13	50.3993	-9.19321	1.22379	-7.5121	5.81852e-14	6.26755e-13	Spray_R2_vs_S1_12h	yes	DOWN
maker-VaccDscaff11-augustus-gene-315.23	22.4289	-4.49403	1.07557	-4.17826	2.93745e-05	0.000123825	Spray_R2_vs_S1_12h	yes	DOWN
maker-VaccDscaff11-augustus-gene-320.29	102.865	-4.14591	0.368866	-11.2396	2.6056e-29	7.0674e-28	Spray_R2_vs_S1_12h	yes	DOWN
augustus_masked-VaccDscaff11-processed-gene-321.1	8.34201	-4.0943	1.14454	-3.57726	0.00034722	0.00120126	Spray_R2_vs_S1_12h	yes	DOWN
maker-VaccDscaff11-snap-gene-323.41	11.8904	-3.82036	0.910712	-4.19492	2.72969e-05	0.000115586	Spray_R2_vs_S1_12h	yes	DOWN
snap_masked-VaccDscaff11-processed-gene-323.20	466.522	-5.68492	0.285823	-19.8897	4.99944e-88	7.68422e-86	Spray_R2_vs_S1_12h	yes	DOWN
maker-VaccDscaff11-snap-gene-323.42	28.2676	-2.23774	0.653558	-3.42394	0.000617201	0.0020169	Spray_R2_vs_S1_12h	yes	DOWN
snap_masked-VaccDscaff11-processed-gene-323.31	1263.26	-4.35532	0.134272	-32.4366	8.37393e-231	8.46508e-228	Spray_R2_vs_S1_12h	yes	DOWN
maker-VaccDscaff11-augustus-gene-326.31	17.6879	2.42585	0.616129	3.93724	8.24244e-05	0.000320942	Spray_R2_vs_S1_12h	yes	UP
maker-VaccDscaff11-augustus-gene-326.28	58.7274	2.35772	0.344553	6.84286	7.76283e-12	7.02584e-11	Spray_R2_vs_S1_12h	yes	UP
maker-VaccDscaff11-augustus-gene-326.34	35.1862	2.3626	0.574377	4.11332	3.90017e-05	0.000160949	Spray_R2_vs_S1_12h	yes	UP
snap_masked-VaccDscaff11-processed-gene-327.34	1480.7	-12.2118	1.02804	-11.8787	1.52691e-32	4.70478e-31	Spray_R2_vs_S1_12h	yes	DOWN
maker-VaccDscaff11-snap-gene-329.70	5.05596	5.70964	1.61459	3.53628	0.000405801	0.00138138	Spray_R2_vs_S1_12h	yes	UP
maker-VaccDscaff11-augustus-gene-329.61	290.726	2.97881	0.184012	16.1881	6.11702e-59	4.46594e-57	Spray_R2_vs_S1_12h	yes	UP
snap_masked-VaccDscaff11-processed-gene-328.19	5.3471	3.8642	1.38508	2.78989	0.00527266	0.0139152	Spray_R2_vs_S1_12h	yes	UP
maker-VaccDscaff11-snap-gene-329.75	19.7653	4.765	0.884766	5.3856	7.22024e-08	4.36452e-07	Spray_R2_vs_S1_12h	yes	UP
maker-VaccDscaff11-snap-gene-329.69	36.0062	-3.95922	0.561361	-7.0529	1.75228e-12	1.68207e-11	Spray_R2_vs_S1_12h	yes	DOWN
maker-VaccDscaff11-augustus-gene-330.51	112.524	10.1834	1.20994	8.41641	3.88182e-17	5.35569e-16	Spray_R2_vs_S1_12h	yes	UP
snap_masked-VaccDscaff11-processed-gene-331.13	29.412	-5.52241	0.843303	-6.54855	5.80992e-11	4.85385e-10	Spray_R2_vs_S1_12h	yes	DOWN
snap_masked-VaccDscaff11-processed-gene-331.25	7.36386	2.53504	1.02999	2.46122	0.0138466	0.03294	Spray_R2_vs_S1_12h	yes	UP
augustus_masked-VaccDscaff11-processed-gene-331.10	5.17757	2.72679	1.18731	2.2966	0.0216413	0.0486735	Spray_R2_vs_S1_12h	yes	UP
snap_masked-VaccDscaff11-processed-gene-332.9	229.263	-2.18855	0.267568	-8.17944	2.85166e-16	3.67402e-15	Spray_R2_vs_S1_12h	yes	DOWN
snap_masked-VaccDscaff11-processed-gene-332.10	175.071	-6.95313	0.528862	-13.1474	1.76236e-39	7.07178e-38	Spray_R2_vs_S1_12h	yes	DOWN
augustus_masked-VaccDscaff11-processed-gene-333.0	473.527	2.23196	0.173147	12.8905	5.0912e-38	1.95632e-36	Spray_R2_vs_S1_12h	yes	UP
maker-VaccDscaff11-augustus-gene-333.39	3113.02	-6.25487	0.541826	-11.5441	7.91052e-31	2.28475e-29	Spray_R2_vs_S1_12h	yes	DOWN
augustus_masked-VaccDscaff11-processed-gene-333.2	8.85569	-2.82342	1.03157	-2.73702	0.00619979	0.0161256	Spray_R2_vs_S1_12h	yes	DOWN
snap_masked-VaccDscaff11-processed-gene-335.15	36.3473	-4.46996	0.615457	-7.26283	3.79074e-13	3.86049e-12	Spray_R2_vs_S1_12h	yes	DOWN
maker-VaccDscaff11-snap-gene-335.38	11.939	2.24071	0.722764	3.10019	0.00193393	0.00567231	Spray_R2_vs_S1_12h	yes	UP
snap_masked-VaccDscaff11-processed-gene-336.12	14.7044	2.27219	0.72496	3.13422	0.00172309	0.00512249	Spray_R2_vs_S1_12h	yes	UP
snap_masked-VaccDscaff11-processed-gene-337.32	26.6654	2.34516	0.538546	4.35461	1.33307e-05	5.95057e-05	Spray_R2_vs_S1_12h	yes	UP
snap_masked-VaccDscaff11-processed-gene-337.33	38.0628	3.46002	0.519474	6.66063	2.72653e-11	2.34648e-10	Spray_R2_vs_S1_12h	yes	UP
maker-VaccDscaff11-snap-gene-338.50	7.63523	-3.49412	1.12243	-3.113	0.00185197	0.00546115	Spray_R2_vs_S1_12h	yes	DOWN
maker-VaccDscaff11-snap-gene-338.47	9.04086	-4.2041	1.12693	-3.73058	0.000191037	0.00069601	Spray_R2_vs_S1_12h	yes	DOWN
maker-VaccDscaff11-snap-gene-338.51	49.3959	2.20096	0.373301	5.89595	3.72521e-09	2.6026e-08	Spray_R2_vs_S1_12h	yes	UP
snap_masked-VaccDscaff11-processed-gene-339.13	5.43972	-4.058	1.41796	-2.86185	0.00421172	0.0113956	Spray_R2_vs_S1_12h	yes	DOWN
maker-VaccDscaff11-augustus-gene-339.39	442.245	3.51537	0.223644	15.7186	1.12765e-55	7.54148e-54	Spray_R2_vs_S1_12h	yes	UP
augustus_masked-VaccDscaff11-processed-gene-340.8	2.43175	-4.81927	1.88833	-2.55214	0.0107064	0.026251	Spray_R2_vs_S1_12h	yes	DOWN
maker-VaccDscaff11-augustus-gene-340.37	299.504	-5.10616	0.260885	-19.5725	2.6537e-85	3.70996e-83	Spray_R2_vs_S1_12h	yes	DOWN
maker-VaccDscaff11-augustus-gene-340.43	76.9208	-7.35426	0.875808	-8.39711	4.57585e-17	6.27044e-16	Spray_R2_vs_S1_12h	yes	DOWN
snap_masked-VaccDscaff11-processed-gene-340.19	137.127	-5.21781	0.366624	-14.2321	5.7949e-46	2.8522e-44	Spray_R2_vs_S1_12h	yes	DOWN
snap_masked-VaccDscaff11-processed-gene-340.20	156.466	-7.37274	0.627377	-11.7517	6.9217e-32	2.08388e-30	Spray_R2_vs_S1_12h	yes	DOWN
snap_masked-VaccDscaff11-processed-gene-340.21	5.54423	-6.00901	1.54397	-3.89193	9.94499e-05	0.000381193	Spray_R2_vs_S1_12h	yes	DOWN
maker-VaccDscaff11-augustus-gene-340.44	3.04963	4.98116	1.83102	2.72044	0.00651959	0.0168739	Spray_R2_vs_S1_12h	yes	UP
maker-VaccDscaff11-augustus-gene-341.40	63.7702	2.44326	0.400715	6.09725	1.07912e-09	7.98042e-09	Spray_R2_vs_S1_12h	yes	UP
snap_masked-VaccDscaff11-processed-gene-341.21	5.7343	-6.06198	1.55732	-3.89256	9.9191e-05	0.000380367	Spray_R2_vs_S1_12h	yes	DOWN
maker-VaccDscaff11-augustus-gene-342.36	49.3125	-5.7043	0.714797	-7.98031	1.45966e-15	1.78604e-14	Spray_R2_vs_S1_12h	yes	DOWN
maker-VaccDscaff11-augustus-gene-342.41	31.0836	-3.33134	0.553577	-6.01784	1.76762e-09	1.27563e-08	Spray_R2_vs_S1_12h	yes	DOWN
maker-VaccDscaff11-snap-gene-342.44	1100.76	-3.13168	0.166907	-18.763	1.5165e-78	1.86253e-76	Spray_R2_vs_S1_12h	yes	DOWN
maker-VaccDscaff11-snap-gene-343.46	1329.81	2.39647	0.0999482	23.9771	4.81868e-127	1.68866e-124	Spray_R2_vs_S1_12h	yes	UP
maker-VaccDscaff11-augustus-gene-344.27	34.338	3.59552	0.524634	6.85338	7.21254e-12	6.55261e-11	Spray_R2_vs_S1_12h	yes	UP
maker-VaccDscaff11-snap-gene-346.39	122.491	2.39236	0.255312	9.37037	7.22815e-21	1.26063e-19	Spray_R2_vs_S1_12h	yes	UP
augustus_masked-VaccDscaff11-processed-gene-346.3	15.9922	-5.05926	1.04409	-4.84561	1.26225e-06	6.47961e-06	Spray_R2_vs_S1_12h	yes	DOWN
snap_masked-VaccDscaff11-processed-gene-346.15	9.84625	-6.83787	1.39163	-4.91356	8.94364e-07	4.71074e-06	Spray_R2_vs_S1_12h	yes	DOWN
snap_masked-VaccDscaff11-processed-gene-346.16	4.78057	-5.79107	1.58824	-3.64622	0.000266123	0.000943038	Spray_R2_vs_S1_12h	yes	DOWN
augustus_masked-VaccDscaff11-processed-gene-347.4	3.02125	-4.10206	1.7491	-2.34524	0.0190148	0.0435792	Spray_R2_vs_S1_12h	yes	DOWN
snap_masked-VaccDscaff11-processed-gene-348.12	18.6618	-2.17068	0.604137	-3.59302	0.000326872	0.00113775	Spray_R2_vs_S1_12h	yes	DOWN
maker-VaccDscaff11-snap-gene-349.44	4.98677	-3.85856	1.57773	-2.44563	0.0144599	0.0342203	Spray_R2_vs_S1_12h	yes	DOWN
maker-VaccDscaff11-snap-gene-349.54	33.8674	-2.6336	0.493934	-5.33189	9.71982e-08	5.77977e-07	Spray_R2_vs_S1_12h	yes	DOWN
snap_masked-VaccDscaff11-processed-gene-350.9	22.7997	-4.82132	0.793977	-6.07237	1.2604e-09	9.27148e-09	Spray_R2_vs_S1_12h	yes	DOWN
snap_masked-VaccDscaff11-processed-gene-350.23	513.377	-3.56224	0.162788	-21.8826	3.80166e-106	8.61371e-104	Spray_R2_vs_S1_12h	yes	DOWN
maker-VaccDscaff11-augustus-gene-351.34	82.4953	5.04067	0.462268	10.9042	1.10041e-27	2.76766e-26	Spray_R2_vs_S1_12h	yes	UP
augustus_masked-VaccDscaff11-processed-gene-351.8	753.07	-6.33503	0.220256	-28.762	6.4025e-182	4.20692e-179	Spray_R2_vs_S1_12h	yes	DOWN
maker-VaccDscaff11-augustus-gene-352.34	691.926	-2.87463	0.125478	-22.9093	3.74969e-116	9.85531e-114	Spray_R2_vs_S1_12h	yes	DOWN
maker-VaccDscaff11-augustus-gene-353.31	55.5392	2.2134	0.359998	6.14836	7.829e-10	5.86572e-09	Spray_R2_vs_S1_12h	yes	UP
augustus_masked-VaccDscaff11-processed-gene-354.2	8.42838	3.10604	0.985901	3.15046	0.00163016	0.00487102	Spray_R2_vs_S1_12h	yes	UP
maker-VaccDscaff11-augustus-gene-355.43	11.8899	2.58062	1.04209	2.4764	0.0132716	0.0317394	Spray_R2_vs_S1_12h	yes	UP
augustus_masked-VaccDscaff11-processed-gene-356.0	243.382	3.942	0.23176	17.009	7.04489e-65	6.01172e-63	Spray_R2_vs_S1_12h	yes	UP
maker-VaccDscaff11-snap-gene-357.56	102.788	-5.52461	0.457571	-12.0738	1.45321e-33	4.65223e-32	Spray_R2_vs_S1_12h	yes	DOWN
maker-VaccDscaff11-augustus-gene-357.50	407.826	-2.12891	0.159468	-13.3501	1.183e-40	4.93538e-39	Spray_R2_vs_S1_12h	yes	DOWN
maker-VaccDscaff11-snap-gene-357.64	189.117	3.13316	0.297396	10.5353	5.93945e-26	1.36908e-24	Spray_R2_vs_S1_12h	yes	UP
maker-VaccDscaff11-snap-gene-358.28	9.64074	-6.80488	1.3919	-4.88892	1.01391e-06	5.27902e-06	Spray_R2_vs_S1_12h	yes	DOWN
maker-VaccDscaff11-snap-gene-360.37	486.087	2.5382	0.249181	10.1862	2.28621e-24	4.85368e-23	Spray_R2_vs_S1_12h	yes	UP
augustus_masked-VaccDscaff11-processed-gene-360.7	11.9679	-2.30851	0.865139	-2.66837	0.0076221	0.0193857	Spray_R2_vs_S1_12h	yes	DOWN
snap_masked-VaccDscaff11-processed-gene-362.16	23.7851	-2.03188	0.565557	-3.59271	0.000327258	0.0011388	Spray_R2_vs_S1_12h	yes	DOWN
maker-VaccDscaff11-snap-gene-362.59	3.04316	-5.14686	1.86089	-2.76581	0.00567809	0.014888	Spray_R2_vs_S1_12h	yes	DOWN
maker-VaccDscaff11-augustus-gene-363.33	77.6141	-2.22682	0.294685	-7.55661	4.13703e-14	4.50802e-13	Spray_R2_vs_S1_12h	yes	DOWN
maker-VaccDscaff11-augustus-gene-363.36	179.516	-2.02971	0.212332	-9.55916	1.18711e-21	2.18492e-20	Spray_R2_vs_S1_12h	yes	DOWN
maker-VaccDscaff11-snap-gene-364.56	348.504	-3.59828	0.231698	-15.5301	2.17187e-54	1.3755e-52	Spray_R2_vs_S1_12h	yes	DOWN
maker-VaccDscaff11-augustus-gene-364.41	146.976	2.04534	0.254331	8.04204	8.83577e-16	1.10114e-14	Spray_R2_vs_S1_12h	yes	UP
maker-VaccDscaff11-snap-gene-364.55	69.149	-9.64895	1.21205	-7.96085	1.70855e-15	2.08574e-14	Spray_R2_vs_S1_12h	yes	DOWN
augustus_masked-VaccDscaff11-processed-gene-364.7	9.89677	-2.80818	0.867354	-3.23764	0.00120521	0.00371007	Spray_R2_vs_S1_12h	yes	DOWN
snap_masked-VaccDscaff11-processed-gene-364.33	527.592	-12.5795	1.18449	-10.6202	2.3999e-26	5.66216e-25	Spray_R2_vs_S1_12h	yes	DOWN
augustus_masked-VaccDscaff11-processed-gene-365.1	18.9655	3.39301	1.0057	3.37377	0.00074147	0.00238095	Spray_R2_vs_S1_12h	yes	UP
snap_masked-VaccDscaff11-processed-gene-365.25	3.5761	5.20791	1.70691	3.05108	0.00228021	0.00658434	Spray_R2_vs_S1_12h	yes	UP
snap_masked-VaccDscaff11-processed-gene-365.20	749.336	10.4826	0.845683	12.3954	2.7673e-35	9.50758e-34	Spray_R2_vs_S1_12h	yes	UP
snap_masked-VaccDscaff11-processed-gene-366.10	153.259	9.6653	1.19423	8.0933	5.80694e-16	7.31657e-15	Spray_R2_vs_S1_12h	yes	UP
maker-VaccDscaff11-snap-gene-368.41	546.423	-7.25393	1.13969	-6.36482	1.95514e-10	1.55107e-09	Spray_R2_vs_S1_12h	yes	DOWN
snap_masked-VaccDscaff11-processed-gene-368.14	14.7014	-2.90824	0.717169	-4.05517	5.00988e-05	0.000202763	Spray_R2_vs_S1_12h	yes	DOWN
maker-VaccDscaff11-snap-gene-368.43	6.79073	2.75054	1.01923	2.69863	0.00696247	0.0178968	Spray_R2_vs_S1_12h	yes	UP
maker-VaccDscaff11-augustus-gene-368.37	26.5046	-2.11489	0.830385	-2.54688	0.010869	0.0266132	Spray_R2_vs_S1_12h	yes	DOWN
snap_masked-VaccDscaff11-processed-gene-369.30	138.405	-2.9647	0.309199	-9.58833	8.95211e-22	1.66047e-20	Spray_R2_vs_S1_12h	yes	DOWN
augustus_masked-VaccDscaff11-processed-gene-370.2	41.2717	-2.51781	0.459927	-5.47437	4.39059e-08	2.73066e-07	Spray_R2_vs_S1_12h	yes	DOWN
maker-VaccDscaff11-augustus-gene-371.27	567.705	-12.6852	1.18394	-10.7144	8.71141e-27	2.11025e-25	Spray_R2_vs_S1_12h	yes	DOWN
maker-VaccDscaff11-augustus-gene-373.22	11.1178	-4.52175	1.15839	-3.90348	9.48176e-05	0.000364928	Spray_R2_vs_S1_12h	yes	DOWN
maker-VaccDscaff11-snap-gene-377.38	153.67	2.50411	0.256839	9.74975	1.84918e-22	3.55019e-21	Spray_R2_vs_S1_12h	yes	UP
maker-VaccDscaff11-augustus-gene-380.32	3082.62	-2.25411	0.115021	-19.5973	1.63106e-85	2.3048e-83	Spray_R2_vs_S1_12h	yes	DOWN
augustus_masked-VaccDscaff11-processed-gene-385.7	80.6866	-3.5386	0.422884	-8.36777	5.87185e-17	7.9757e-16	Spray_R2_vs_S1_12h	yes	DOWN
augustus_masked-VaccDscaff11-processed-gene-386.2	3.29615	5.08872	1.73392	2.93481	0.0033375	0.00925409	Spray_R2_vs_S1_12h	yes	UP
augustus_masked-VaccDscaff11-processed-gene-389.5	2.64242	-4.93652	1.83993	-2.683	0.00729653	0.0186406	Spray_R2_vs_S1_12h	yes	DOWN
maker-VaccDscaff11-augustus-gene-389.41	3.17062	-5.19179	1.90566	-2.72441	0.00644169	0.0166904	Spray_R2_vs_S1_12h	yes	DOWN
maker-VaccDscaff11-augustus-gene-392.28	94.5986	-4.11821	0.362628	-11.3566	6.87988e-30	1.90944e-28	Spray_R2_vs_S1_12h	yes	DOWN
augustus_masked-VaccDscaff11-processed-gene-394.9	27.3328	8.13973	1.27191	6.39961	1.55771e-10	1.24897e-09	Spray_R2_vs_S1_12h	yes	UP
maker-VaccDscaff11-snap-gene-396.32	277.575	2.44452	0.238434	10.2524	1.15475e-24	2.50828e-23	Spray_R2_vs_S1_12h	yes	UP
maker-VaccDscaff11-snap-gene-397.35	10.6873	6.78807	1.37136	4.9499	7.42512e-07	3.9569e-06	Spray_R2_vs_S1_12h	yes	UP
maker-VaccDscaff11-augustus-gene-400.41	27.3862	-2.5767	0.537675	-4.7923	1.64879e-06	8.33366e-06	Spray_R2_vs_S1_12h	yes	DOWN
snap_masked-VaccDscaff12-processed-gene-1.13	19.8041	-2.55241	0.708838	-3.60084	0.00031719	0.00110728	Spray_R2_vs_S1_12h	yes	DOWN
snap_masked-VaccDscaff12-processed-gene-2.19	1399.04	-3.0675	0.179397	-17.099	1.51017e-65	1.32306e-63	Spray_R2_vs_S1_12h	yes	DOWN
maker-VaccDscaff12-snap-gene-4.39	8.18553	-4.66275	1.34997	-3.45398	0.000552385	0.00182322	Spray_R2_vs_S1_12h	yes	DOWN
snap_masked-VaccDscaff12-processed-gene-5.21	11.0802	-3.44757	0.902979	-3.818	0.00013454	0.000503507	Spray_R2_vs_S1_12h	yes	DOWN
maker-VaccDscaff12-snap-gene-7.51	9.841	-3.22123	1.0302	-3.12681	0.00176713	0.00524037	Spray_R2_vs_S1_12h	yes	DOWN
maker-VaccDscaff12-augustus-gene-8.30	157.378	3.99928	0.295277	13.5442	8.57455e-42	3.73121e-40	Spray_R2_vs_S1_12h	yes	UP
augustus_masked-VaccDscaff12-processed-gene-8.3	9.085	-6.72334	1.41682	-4.74538	2.0812e-06	1.03894e-05	Spray_R2_vs_S1_12h	yes	DOWN
maker-VaccDscaff12-augustus-gene-8.28	68.4633	-2.53528	0.333506	-7.6019	2.91818e-14	3.20851e-13	Spray_R2_vs_S1_12h	yes	DOWN
maker-VaccDscaff12-augustus-gene-10.36	348.902	-2.08355	0.168511	-12.3644	4.07041e-35	1.39119e-33	Spray_R2_vs_S1_12h	yes	DOWN
maker-VaccDscaff12-snap-gene-10.45	45.0122	-3.14288	0.486447	-6.46088	1.04094e-10	8.48076e-10	Spray_R2_vs_S1_12h	yes	DOWN
maker-VaccDscaff12-augustus-gene-12.32	81.4707	8.75342	1.209	7.24022	4.47944e-13	4.52994e-12	Spray_R2_vs_S1_12h	yes	UP
maker-VaccDscaff12-augustus-gene-12.37	1377.5	-4.43164	0.129623	-34.1888	3.54755e-256	5.18002e-253	Spray_R2_vs_S1_12h	yes	DOWN
augustus_masked-VaccDscaff12-processed-gene-12.12	323.613	-6.92287	0.391225	-17.6954	4.55197e-70	4.60151e-68	Spray_R2_vs_S1_12h	yes	DOWN
augustus_masked-VaccDscaff12-processed-gene-13.0	38.9534	-8.81834	1.24252	-7.09713	1.27376e-12	1.24316e-11	Spray_R2_vs_S1_12h	yes	DOWN
maker-VaccDscaff12-augustus-gene-13.28	49.3482	8.02835	1.22652	6.54564	5.92395e-11	4.9444e-10	Spray_R2_vs_S1_12h	yes	UP
augustus_masked-VaccDscaff12-processed-gene-13.4	23.8197	-2.65224	0.579301	-4.57833	4.68696e-06	2.23855e-05	Spray_R2_vs_S1_12h	yes	DOWN
snap_masked-VaccDscaff12-processed-gene-14.12	67.6646	-4.5344	1.36569	-3.32023	0.000899417	0.00284025	Spray_R2_vs_S1_12h	yes	DOWN
maker-VaccDscaff12-snap-gene-16.36	3.70605	-5.42433	1.82999	-2.96414	0.00303534	0.00850419	Spray_R2_vs_S1_12h	yes	DOWN
maker-VaccDscaff12-augustus-gene-18.36	257.657	-2.09641	0.182131	-11.5104	1.16918e-30	3.32931e-29	Spray_R2_vs_S1_12h	yes	DOWN
snap_masked-VaccDscaff12-processed-gene-18.16	351.43	-11.0305	1.18659	-9.29593	1.45929e-20	2.49866e-19	Spray_R2_vs_S1_12h	yes	DOWN
snap_masked-VaccDscaff12-processed-gene-21.8	70.9287	-2.40348	0.323776	-7.42326	1.14268e-13	1.20712e-12	Spray_R2_vs_S1_12h	yes	DOWN
augustus_masked-VaccDscaff12-processed-gene-21.6	147.797	3.34388	0.292126	11.4467	2.44241e-30	6.88038e-29	Spray_R2_vs_S1_12h	yes	UP
augustus_masked-VaccDscaff12-processed-gene-23.8	4.79934	-5.79576	1.59586	-3.63175	0.000281502	0.000992583	Spray_R2_vs_S1_12h	yes	DOWN
maker-VaccDscaff12-snap-gene-23.38	29.5556	-4.32526	0.633114	-6.83171	8.39058e-12	7.55022e-11	Spray_R2_vs_S1_12h	yes	DOWN
maker-VaccDscaff12-augustus-gene-24.21	10.0293	2.47114	0.881609	2.80299	0.00506319	0.0134176	Spray_R2_vs_S1_12h	yes	UP
maker-VaccDscaff12-snap-gene-25.43	29.7068	5.81837	0.958809	6.06833	1.29246e-09	9.49402e-09	Spray_R2_vs_S1_12h	yes	UP
snap_masked-VaccDscaff12-processed-gene-25.22	21.5051	3.35693	0.693672	4.83936	1.30258e-06	6.66975e-06	Spray_R2_vs_S1_12h	yes	UP
maker-VaccDscaff12-augustus-gene-26.27	98.0477	2.65425	0.363031	7.31136	2.64456e-13	2.71937e-12	Spray_R2_vs_S1_12h	yes	UP
snap_masked-VaccDscaff12-processed-gene-28.19	5.86997	4.90947	1.5596	3.14791	0.00164442	0.00491195	Spray_R2_vs_S1_12h	yes	UP
augustus_masked-VaccDscaff12-processed-gene-29.5	8.11028	3.06053	0.990633	3.08947	0.00200514	0.00585958	Spray_R2_vs_S1_12h	yes	UP
maker-VaccDscaff12-augustus-gene-32.44	36.241	-7.74855	1.241	-6.24379	4.27087e-10	3.28893e-09	Spray_R2_vs_S1_12h	yes	DOWN
maker-VaccDscaff12-augustus-gene-32.46	3.14371	5.02018	1.76764	2.84004	0.00451078	0.0121013	Spray_R2_vs_S1_12h	yes	UP
maker-VaccDscaff12-augustus-gene-32.47	2.21187	4.5121	1.94399	2.32105	0.0202843	0.0460908	Spray_R2_vs_S1_12h	yes	UP
snap_masked-VaccDscaff12-processed-gene-34.14	18.779	7.60096	1.29067	5.88916	3.88163e-09	2.70756e-08	Spray_R2_vs_S1_12h	yes	UP
snap_masked-VaccDscaff12-processed-gene-34.16	2090.09	-2.48756	0.128482	-19.3611	1.64223e-83	2.20218e-81	Spray_R2_vs_S1_12h	yes	DOWN
maker-VaccDscaff12-augustus-gene-34.33	181.743	-2.79552	0.218768	-12.7785	2.16318e-37	8.01901e-36	Spray_R2_vs_S1_12h	yes	DOWN
maker-VaccDscaff12-snap-gene-35.42	17.4234	7.49246	1.2966	5.77853	7.53549e-09	5.10058e-08	Spray_R2_vs_S1_12h	yes	UP
maker-VaccDscaff12-snap-gene-35.43	21.9902	7.82678	1.28886	6.07266	1.25811e-09	9.25725e-09	Spray_R2_vs_S1_12h	yes	UP
maker-VaccDscaff12-snap-gene-36.37	23.1804	2.52431	0.581852	4.33841	1.43519e-05	6.37258e-05	Spray_R2_vs_S1_12h	yes	UP
maker-VaccDscaff12-snap-gene-37.40	23.7891	2.00421	0.665884	3.00985	0.00261374	0.00743483	Spray_R2_vs_S1_12h	yes	UP
maker-VaccDscaff12-augustus-gene-43.23	405.033	6.99377	0.368787	18.9642	3.36945e-80	4.25765e-78	Spray_R2_vs_S1_12h	yes	UP
augustus_masked-VaccDscaff12-processed-gene-43.7	183.335	10.8878	1.19492	9.11178	8.10405e-20	1.33458e-18	Spray_R2_vs_S1_12h	yes	UP
augustus_masked-VaccDscaff12-processed-gene-43.8	32.4813	4.09559	1.53862	2.66185	0.00777116	0.0197323	Spray_R2_vs_S1_12h	yes	UP
maker-VaccDscaff12-augustus-gene-46.45	108.882	-2.31094	0.27249	-8.48083	2.23597e-17	3.1511e-16	Spray_R2_vs_S1_12h	yes	DOWN
augustus_masked-VaccDscaff12-processed-gene-48.0	43.3245	5.31838	0.693119	7.67311	1.67872e-14	1.88959e-13	Spray_R2_vs_S1_12h	yes	UP
maker-VaccDscaff12-snap-gene-48.26	53.8346	4.7473	0.549125	8.6452	5.37114e-18	7.90424e-17	Spray_R2_vs_S1_12h	yes	UP
maker-VaccDscaff12-snap-gene-49.20	37.3487	3.35527	0.530484	6.32491	2.53373e-10	1.99264e-09	Spray_R2_vs_S1_12h	yes	UP
maker-VaccDscaff12-augustus-gene-50.32	34.6774	2.19867	0.549828	3.99884	6.36532e-05	0.000252971	Spray_R2_vs_S1_12h	yes	UP
maker-VaccDscaff12-augustus-gene-51.41	345.247	2.61332	0.244344	10.6952	1.07149e-26	2.58367e-25	Spray_R2_vs_S1_12h	yes	UP
snap_masked-VaccDscaff12-processed-gene-52.33	122.448	-2.40187	0.263624	-9.11096	8.16547e-20	1.34385e-18	Spray_R2_vs_S1_12h	yes	DOWN
maker-VaccDscaff12-snap-gene-53.42	2437.77	-4.33941	0.110422	-39.2983	0	0	Spray_R2_vs_S1_12h	yes	DOWN
snap_masked-VaccDscaff12-processed-gene-54.22	959.565	-11.0002	0.839189	-13.1081	2.95867e-39	1.1836e-37	Spray_R2_vs_S1_12h	yes	DOWN
maker-VaccDscaff12-augustus-gene-54.38	14.0206	-3.14126	0.786103	-3.996	6.44227e-05	0.000255696	Spray_R2_vs_S1_12h	yes	DOWN
maker-VaccDscaff12-augustus-gene-60.44	7.99165	-5.53709	1.74772	-3.16819	0.00153393	0.00461021	Spray_R2_vs_S1_12h	yes	DOWN
snap_masked-VaccDscaff12-processed-gene-60.24	3.26261	-5.24561	1.74174	-3.0117	0.00259786	0.00739196	Spray_R2_vs_S1_12h	yes	DOWN
maker-VaccDscaff12-augustus-gene-60.46	11.0683	3.53537	0.98421	3.59209	0.00032804	0.00114136	Spray_R2_vs_S1_12h	yes	UP
maker-VaccDscaff12-snap-gene-61.36	8.97929	2.03357	0.845437	2.40535	0.0161569	0.0377355	Spray_R2_vs_S1_12h	yes	UP
maker-VaccDscaff12-snap-gene-63.43	9.52582	2.97014	0.947172	3.1358	0.00171389	0.00509802	Spray_R2_vs_S1_12h	yes	UP
maker-VaccDscaff12-snap-gene-68.49	317.247	2.28603	0.223295	10.2377	1.34403e-24	2.90025e-23	Spray_R2_vs_S1_12h	yes	UP
maker-VaccDscaff12-augustus-gene-73.41	14.4771	-2.34975	0.701651	-3.34889	0.000811372	0.00258708	Spray_R2_vs_S1_12h	yes	DOWN
maker-VaccDscaff12-augustus-gene-73.42	7.58835	3.28763	1.06797	3.07839	0.00208121	0.00606032	Spray_R2_vs_S1_12h	yes	UP
maker-VaccDscaff12-augustus-gene-74.34	77.1829	-2.63304	0.38839	-6.77938	1.2069e-11	1.07311e-10	Spray_R2_vs_S1_12h	yes	DOWN
maker-VaccDscaff12-snap-gene-74.40	10.873	-6.9757	1.42195	-4.90574	9.30753e-07	4.88186e-06	Spray_R2_vs_S1_12h	yes	DOWN
maker-VaccDscaff12-augustus-gene-77.25	141.307	-4.98084	0.412198	-12.0836	1.28906e-33	4.13756e-32	Spray_R2_vs_S1_12h	yes	DOWN
maker-VaccDscaff12-augustus-gene-78.39	2040.96	-3.37252	0.0961991	-35.0577	2.97393e-269	4.59786e-266	Spray_R2_vs_S1_12h	yes	DOWN
maker-VaccDscaff12-augustus-gene-79.24	66.3966	-2.39017	0.394614	-6.057	1.38683e-09	1.01447e-08	Spray_R2_vs_S1_12h	yes	DOWN
maker-VaccDscaff12-augustus-gene-80.32	5.5082	-6.00508	1.60911	-3.73193	0.000190022	0.000692698	Spray_R2_vs_S1_12h	yes	DOWN
snap_masked-VaccDscaff12-processed-gene-81.11	13.2848	-7.26563	1.34763	-5.39142	6.99045e-08	4.23829e-07	Spray_R2_vs_S1_12h	yes	DOWN
augustus_masked-VaccDscaff12-processed-gene-83.4	12187.9	5.60275	0.105616	53.0485	0	0	Spray_R2_vs_S1_12h	yes	UP
maker-VaccDscaff12-augustus-gene-84.47	2.32216	4.58577	1.95903	2.34083	0.0192407	0.0439895	Spray_R2_vs_S1_12h	yes	UP
maker-VaccDscaff12-augustus-gene-84.46	102.329	-3.40747	0.363341	-9.37814	6.7145e-21	1.17573e-19	Spray_R2_vs_S1_12h	yes	DOWN
maker-VaccDscaff12-augustus-gene-86.25	5.38356	3.90177	1.44525	2.69972	0.00693978	0.0178437	Spray_R2_vs_S1_12h	yes	UP
maker-VaccDscaff12-snap-gene-86.37	18.2061	-2.76499	0.702122	-3.93805	8.21453e-05	0.00031995	Spray_R2_vs_S1_12h	yes	DOWN
maker-VaccDscaff12-augustus-gene-88.30	28.2195	2.02497	0.469427	4.31371	1.60538e-05	7.07007e-05	Spray_R2_vs_S1_12h	yes	UP
maker-VaccDscaff12-augustus-gene-92.31	12.6678	-5.31918	1.20762	-4.40469	1.05933e-05	4.80703e-05	Spray_R2_vs_S1_12h	yes	DOWN
maker-VaccDscaff12-augustus-gene-92.40	5525.93	2.14422	0.108878	19.6937	2.44013e-86	3.52384e-84	Spray_R2_vs_S1_12h	yes	UP
augustus_masked-VaccDscaff12-processed-gene-93.1	3.97422	-5.52917	1.65764	-3.33558	0.000851226	0.00270137	Spray_R2_vs_S1_12h	yes	DOWN
maker-VaccDscaff12-augustus-gene-96.26	42.2535	8.76891	1.23393	7.10649	1.1903e-12	1.16387e-11	Spray_R2_vs_S1_12h	yes	UP
augustus_masked-VaccDscaff12-processed-gene-97.0	851.658	2.38683	0.374103	6.38014	1.76928e-10	1.41129e-09	Spray_R2_vs_S1_12h	yes	UP
maker-VaccDscaff12-snap-gene-99.25	1157.98	-2.11469	0.126054	-16.7761	3.64754e-63	2.94074e-61	Spray_R2_vs_S1_12h	yes	DOWN
maker-VaccDscaff12-augustus-gene-100.19	65510	2.09815	0.0968109	21.6726	3.71739e-104	8.14201e-102	Spray_R2_vs_S1_12h	yes	UP
augustus_masked-VaccDscaff12-processed-gene-105.9	6.43452	-3.25856	1.23609	-2.63619	0.00838426	0.0211056	Spray_R2_vs_S1_12h	yes	DOWN
augustus_masked-VaccDscaff12-processed-gene-107.11	19.242	-3.67446	0.699788	-5.25082	1.51425e-07	8.7973e-07	Spray_R2_vs_S1_12h	yes	DOWN
maker-VaccDscaff12-snap-gene-108.29	42.6769	4.72583	0.601005	7.86322	3.74376e-15	4.45639e-14	Spray_R2_vs_S1_12h	yes	UP
maker-VaccDscaff12-augustus-gene-111.25	2.90818	-5.06921	1.8267	-2.77506	0.00551913	0.0145016	Spray_R2_vs_S1_12h	yes	DOWN
augustus_masked-VaccDscaff12-processed-gene-111.6	6.92183	-4.36654	1.37983	-3.16455	0.00155323	0.00466183	Spray_R2_vs_S1_12h	yes	DOWN
maker-VaccDscaff12-augustus-gene-111.26	15.439	-7.47895	1.35484	-5.52016	3.38694e-08	2.1327e-07	Spray_R2_vs_S1_12h	yes	DOWN
maker-VaccDscaff12-augustus-gene-111.27	249.997	-5.97434	0.346113	-17.2612	9.21628e-67	8.44012e-65	Spray_R2_vs_S1_12h	yes	DOWN
augustus_masked-VaccDscaff12-processed-gene-112.2	14.7653	-2.1017	0.88012	-2.38797	0.0169418	0.0393706	Spray_R2_vs_S1_12h	yes	DOWN
maker-VaccDscaff12-snap-gene-115.34	212.628	-2.58057	0.220136	-11.7226	9.76158e-32	2.92547e-30	Spray_R2_vs_S1_12h	yes	DOWN
maker-VaccDscaff12-snap-gene-115.35	118.229	-2.7492	0.360398	-7.62824	2.37987e-14	2.63702e-13	Spray_R2_vs_S1_12h	yes	DOWN
maker-VaccDscaff12-snap-gene-116.46	2.62698	-4.92943	1.85648	-2.65525	0.00792488	0.0200819	Spray_R2_vs_S1_12h	yes	DOWN
maker-VaccDscaff12-augustus-gene-117.18	378.097	-3.56915	0.514474	-6.93747	3.99171e-12	3.71904e-11	Spray_R2_vs_S1_12h	yes	DOWN
maker-VaccDscaff12-augustus-gene-121.31	145.648	10.5556	1.19481	8.83457	1.00488e-18	1.53813e-17	Spray_R2_vs_S1_12h	yes	UP
maker-VaccDscaff12-snap-gene-123.31	9.33585	4.11329	1.21826	3.37636	0.000734505	0.0023606	Spray_R2_vs_S1_12h	yes	UP
maker-VaccDscaff12-augustus-gene-125.22	133.942	-7.74032	0.753493	-10.2726	9.36585e-25	2.04965e-23	Spray_R2_vs_S1_12h	yes	DOWN
maker-VaccDscaff12-augustus-gene-125.25	417.176	2.15101	0.208454	10.3189	5.78999e-25	1.28204e-23	Spray_R2_vs_S1_12h	yes	UP
maker-VaccDscaff12-augustus-gene-126.33	61.3578	2.37092	0.434851	5.45225	4.97352e-08	3.07285e-07	Spray_R2_vs_S1_12h	yes	UP
maker-VaccDscaff12-snap-gene-128.61	3.12792	-5.18273	1.7751	-2.91968	0.00350393	0.00966052	Spray_R2_vs_S1_12h	yes	DOWN
snap_masked-VaccDscaff12-processed-gene-132.6	65.9856	6.5481	0.773558	8.46491	2.56349e-17	3.58958e-16	Spray_R2_vs_S1_12h	yes	UP
snap_masked-VaccDscaff12-processed-gene-132.8	51.7878	3.45257	0.480353	7.18757	6.59544e-13	6.58867e-12	Spray_R2_vs_S1_12h	yes	UP
maker-VaccDscaff12-augustus-gene-132.20	70.7276	3.76271	0.493165	7.62973	2.35254e-14	2.60894e-13	Spray_R2_vs_S1_12h	yes	UP
snap_masked-VaccDscaff12-processed-gene-133.17	283.32	-2.67405	0.214258	-12.4805	9.53382e-36	3.3189e-34	Spray_R2_vs_S1_12h	yes	DOWN
maker-VaccDscaff12-snap-gene-134.39	7.24889	-2.2794	0.924352	-2.46594	0.0136654	0.0325641	Spray_R2_vs_S1_12h	yes	DOWN
maker-VaccDscaff12-augustus-gene-135.43	12.6969	-3.01315	0.865425	-3.4817	0.000498237	0.00165888	Spray_R2_vs_S1_12h	yes	DOWN
snap_masked-VaccDscaff12-processed-gene-135.41	3.69606	-5.42112	1.69807	-3.19253	0.00141034	0.00427543	Spray_R2_vs_S1_12h	yes	DOWN
snap_masked-VaccDscaff12-processed-gene-137.18	167.627	-4.76644	0.344899	-13.8198	1.9361e-43	8.86523e-42	Spray_R2_vs_S1_12h	yes	DOWN
augustus_masked-VaccDscaff12-processed-gene-138.6	13236.4	-2.74201	0.0861258	-31.8372	1.9781e-222	1.92557e-219	Spray_R2_vs_S1_12h	yes	DOWN
maker-VaccDscaff12-snap-gene-139.44	891.478	-3.04092	0.118889	-25.5779	2.68702e-144	1.197e-141	Spray_R2_vs_S1_12h	yes	DOWN
augustus_masked-VaccDscaff12-processed-gene-142.0	22.93	2.04912	0.549892	3.72641	0.000194225	0.000706547	Spray_R2_vs_S1_12h	yes	UP
maker-VaccDscaff12-snap-gene-142.40	3.58588	5.21144	1.68381	3.09503	0.00196794	0.00576048	Spray_R2_vs_S1_12h	yes	UP
maker-VaccDscaff12-augustus-gene-143.32	82.4539	-2.87276	0.326208	-8.80654	1.29068e-18	1.96313e-17	Spray_R2_vs_S1_12h	yes	DOWN
maker-VaccDscaff12-augustus-gene-143.33	27.4857	2.66691	0.575532	4.63381	3.58989e-06	1.74083e-05	Spray_R2_vs_S1_12h	yes	UP
maker-VaccDscaff12-augustus-gene-148.23	43.1621	-3.14605	0.493981	-6.36878	1.90542e-10	1.51482e-09	Spray_R2_vs_S1_12h	yes	DOWN
augustus_masked-VaccDscaff12-processed-gene-148.6	13.1315	-2.60593	0.749925	-3.47491	0.000511017	0.0016982	Spray_R2_vs_S1_12h	yes	DOWN
snap_masked-VaccDscaff12-processed-gene-149.13	17.5977	4.61421	0.974265	4.73609	2.17878e-06	1.08477e-05	Spray_R2_vs_S1_12h	yes	UP
snap_masked-VaccDscaff12-processed-gene-150.10	10.4504	-6.91915	1.37788	-5.02161	5.12406e-07	2.78141e-06	Spray_R2_vs_S1_12h	yes	DOWN
maker-VaccDscaff12-snap-gene-153.27	13.3445	7.10956	1.3724	5.18039	2.21424e-07	1.25505e-06	Spray_R2_vs_S1_12h	yes	UP
augustus_masked-VaccDscaff12-processed-gene-153.5	24.436	2.31451	0.603801	3.83323	0.000126472	0.000475953	Spray_R2_vs_S1_12h	yes	UP
snap_masked-VaccDscaff12-processed-gene-155.8	91.3243	8.91725	1.20288	7.41324	1.23251e-13	1.29888e-12	Spray_R2_vs_S1_12h	yes	UP
maker-VaccDscaff12-snap-gene-161.27	1559.8	6.43605	0.188603	34.1248	3.15944e-255	4.3705e-252	Spray_R2_vs_S1_12h	yes	UP
maker-VaccDscaff12-snap-gene-174.23	2.99656	-5.11814	1.79395	-2.85301	0.00433079	0.0116712	Spray_R2_vs_S1_12h	yes	DOWN
maker-VaccDscaff12-snap-gene-176.26	6.1338	-5.16016	1.48716	-3.46982	0.000520815	0.00172618	Spray_R2_vs_S1_12h	yes	DOWN
augustus_masked-VaccDscaff12-processed-gene-176.2	231.079	-10.4252	1.19097	-8.75349	2.06856e-18	3.1103e-17	Spray_R2_vs_S1_12h	yes	DOWN
maker-VaccDscaff12-snap-gene-179.45	4.67064	-4.75201	1.56466	-3.03709	0.00238876	0.00686386	Spray_R2_vs_S1_12h	yes	DOWN
augustus_masked-VaccDscaff12-processed-gene-179.8	7.83917	-6.50734	1.44362	-4.50766	6.5545e-06	3.06479e-05	Spray_R2_vs_S1_12h	yes	DOWN
augustus_masked-VaccDscaff12-processed-gene-188.6	3.39701	-5.29612	1.73014	-3.06109	0.00220534	0.00639062	Spray_R2_vs_S1_12h	yes	DOWN
maker-VaccDscaff12-snap-gene-188.39	69.5991	-8.69255	1.21053	-7.18079	6.93082e-13	6.91058e-12	Spray_R2_vs_S1_12h	yes	DOWN
maker-VaccDscaff12-snap-gene-196.34	291.736	2.23264	0.163824	13.6283	2.71749e-42	1.20853e-40	Spray_R2_vs_S1_12h	yes	UP
maker-VaccDscaff12-augustus-gene-197.23	3.97671	-3.56795	1.52321	-2.34238	0.0191609	0.0438453	Spray_R2_vs_S1_12h	yes	DOWN
maker-VaccDscaff12-augustus-gene-209.27	48.1435	3.63962	0.528689	6.88424	5.80975e-12	5.3279e-11	Spray_R2_vs_S1_12h	yes	UP
snap_masked-VaccDscaff12-processed-gene-212.15	12.5524	2.58152	0.809149	3.19041	0.00142072	0.00430093	Spray_R2_vs_S1_12h	yes	UP
snap_masked-VaccDscaff12-processed-gene-212.16	2.82161	4.86474	1.81548	2.6796	0.00737108	0.0188055	Spray_R2_vs_S1_12h	yes	UP
maker-VaccDscaff12-augustus-gene-216.25	68.8143	4.97246	0.518766	9.58516	9.23117e-22	1.70982e-20	Spray_R2_vs_S1_12h	yes	UP
augustus_masked-VaccDscaff12-processed-gene-217.3	18.9273	7.61232	1.29912	5.8596	4.6398e-09	3.21254e-08	Spray_R2_vs_S1_12h	yes	UP
augustus_masked-VaccDscaff12-processed-gene-221.5	13.2117	-6.28509	1.33689	-4.70129	2.58528e-06	1.2758e-05	Spray_R2_vs_S1_12h	yes	DOWN
maker-VaccDscaff12-snap-gene-225.14	6.53872	-3.72121	1.27013	-2.92978	0.00339205	0.00938752	Spray_R2_vs_S1_12h	yes	DOWN
augustus_masked-VaccDscaff12-processed-gene-230.9	15.2201	-4.5617	0.929507	-4.90766	9.21698e-07	4.83919e-06	Spray_R2_vs_S1_12h	yes	DOWN
maker-VaccDscaff12-augustus-gene-239.19	20.1156	7.69713	1.30801	5.8846	3.99013e-09	2.78029e-08	Spray_R2_vs_S1_12h	yes	UP
maker-VaccDscaff12-snap-gene-240.24	160.334	4.51316	0.316797	14.2462	4.73444e-46	2.34342e-44	Spray_R2_vs_S1_12h	yes	UP
snap_masked-VaccDscaff12-processed-gene-242.6	11.0248	6.83243	1.39378	4.90208	9.48274e-07	4.96286e-06	Spray_R2_vs_S1_12h	yes	UP
maker-VaccDscaff12-augustus-gene-242.15	14.5344	-3.03353	0.757336	-4.00553	6.18794e-05	0.000246421	Spray_R2_vs_S1_12h	yes	DOWN
maker-VaccDscaff12-snap-gene-244.24	17.9951	2.23075	0.744115	2.99785	0.00271887	0.00769879	Spray_R2_vs_S1_12h	yes	UP
maker-VaccDscaff12-augustus-gene-246.27	2.97263	-5.11686	1.90408	-2.68732	0.00720287	0.0184192	Spray_R2_vs_S1_12h	yes	DOWN
maker-VaccDscaff12-snap-gene-246.37	23.9213	-2.82586	0.629781	-4.48705	7.22158e-06	3.36414e-05	Spray_R2_vs_S1_12h	yes	DOWN
maker-VaccDscaff12-snap-gene-247.30	20.1614	3.29353	0.726448	4.53375	5.79467e-06	2.73088e-05	Spray_R2_vs_S1_12h	yes	UP
maker-VaccDscaff12-snap-gene-247.31	10.1684	-2.65554	0.828113	-3.20674	0.00134249	0.00408861	Spray_R2_vs_S1_12h	yes	DOWN
maker-VaccDscaff12-snap-gene-248.32	14.7908	-2.423	0.666094	-3.63762	0.000275166	0.000971939	Spray_R2_vs_S1_12h	yes	DOWN
augustus_masked-VaccDscaff12-processed-gene-248.7	201.836	2.72381	0.2779	9.80141	1.11024e-22	2.15194e-21	Spray_R2_vs_S1_12h	yes	UP
maker-VaccDscaff12-augustus-gene-249.14	21.4571	-4.22647	0.727822	-5.80701	6.35975e-09	4.34051e-08	Spray_R2_vs_S1_12h	yes	DOWN
maker-VaccDscaff12-snap-gene-255.32	540.282	-5.97555	0.253837	-23.5409	1.55637e-122	4.81248e-120	Spray_R2_vs_S1_12h	yes	DOWN
maker-VaccDscaff12-snap-gene-257.34	340.257	-8.08306	0.529947	-15.2526	1.58286e-52	9.47658e-51	Spray_R2_vs_S1_12h	yes	DOWN
maker-VaccDscaff12-snap-gene-259.40	3.6012	-4.35814	1.65128	-2.63926	0.00830877	0.0209336	Spray_R2_vs_S1_12h	yes	DOWN
augustus_masked-VaccDscaff12-processed-gene-262.5	3.40526	5.13798	1.74924	2.93726	0.00331129	0.0091882	Spray_R2_vs_S1_12h	yes	UP
maker-VaccDscaff12-augustus-gene-264.21	57.2819	-4.12619	0.517001	-7.98101	1.45138e-15	1.77674e-14	Spray_R2_vs_S1_12h	yes	DOWN
augustus_masked-VaccDscaff12-processed-gene-265.3	4.7839	-5.79171	1.58228	-3.66036	0.00025186	0.000896361	Spray_R2_vs_S1_12h	yes	DOWN
augustus_masked-VaccDscaff12-processed-gene-268.6	341.117	-2.53278	0.168885	-14.9971	7.67163e-51	4.36436e-49	Spray_R2_vs_S1_12h	yes	DOWN
snap_masked-VaccDscaff12-processed-gene-268.28	45.8219	2.63707	0.471645	5.59122	2.2548e-08	1.44897e-07	Spray_R2_vs_S1_12h	yes	UP
maker-VaccDscaff12-augustus-gene-269.40	184.738	-10.1024	1.19155	-8.47834	2.28438e-17	3.21588e-16	Spray_R2_vs_S1_12h	yes	DOWN
snap_masked-VaccDscaff12-processed-gene-274.12	12.5403	7.01881	1.34844	5.20514	1.93847e-07	1.10879e-06	Spray_R2_vs_S1_12h	yes	UP
maker-VaccDscaff12-snap-gene-279.27	465.788	4.48305	0.1922	23.325	2.47451e-120	7.30759e-118	Spray_R2_vs_S1_12h	yes	UP
augustus_masked-VaccDscaff12-processed-gene-283.3	21.0398	-3.79176	0.732823	-5.17418	2.28908e-07	1.29524e-06	Spray_R2_vs_S1_12h	yes	DOWN
maker-VaccDscaff12-augustus-gene-284.31	28.0443	2.41624	0.556743	4.33995	1.42512e-05	6.32925e-05	Spray_R2_vs_S1_12h	yes	UP
augustus_masked-VaccDscaff12-processed-gene-285.8	71.1966	-8.72703	1.21273	-7.19617	6.19291e-13	6.2007e-12	Spray_R2_vs_S1_12h	yes	DOWN
maker-VaccDscaff12-augustus-gene-296.28	3.54593	5.19074	1.81585	2.85857	0.00425553	0.0115047	Spray_R2_vs_S1_12h	yes	UP
augustus_masked-VaccDscaff12-processed-gene-296.8	3414.39	-5.87973	0.173418	-33.9049	5.64125e-252	7.06043e-249	Spray_R2_vs_S1_12h	yes	DOWN
augustus_masked-VaccDscaff12-processed-gene-296.10	74.2695	2.30265	0.388525	5.92666	3.09166e-09	2.175e-08	Spray_R2_vs_S1_12h	yes	UP
augustus_masked-VaccDscaff12-processed-gene-297.1	149.651	-2.21596	0.264086	-8.39103	4.819e-17	6.58647e-16	Spray_R2_vs_S1_12h	yes	DOWN
maker-VaccDscaff12-augustus-gene-298.27	6.18655	3.44411	1.28798	2.67404	0.00749434	0.019081	Spray_R2_vs_S1_12h	yes	UP
maker-VaccDscaff12-snap-gene-299.33	39.9603	2.51772	0.445803	5.64761	1.62697e-08	1.06192e-07	Spray_R2_vs_S1_12h	yes	UP
maker-VaccDscaff12-augustus-gene-299.32	165.226	3.39008	0.276471	12.2619	1.44979e-34	4.80516e-33	Spray_R2_vs_S1_12h	yes	UP
augustus_masked-VaccDscaff12-processed-gene-300.7	104.652	3.76239	0.32252	11.6656	1.91009e-31	5.65348e-30	Spray_R2_vs_S1_12h	yes	UP
augustus_masked-VaccDscaff12-processed-gene-301.1	392.226	4.14601	0.186932	22.1793	5.4438e-109	1.26619e-106	Spray_R2_vs_S1_12h	yes	UP
augustus_masked-VaccDscaff12-processed-gene-301.2	375.122	4.5427	0.248243	18.2994	8.36653e-75	9.51937e-73	Spray_R2_vs_S1_12h	yes	UP
augustus_masked-VaccDscaff12-processed-gene-301.6	4606.65	6.2989	0.124844	50.4543	0	0	Spray_R2_vs_S1_12h	yes	UP
snap_masked-VaccDscaff12-processed-gene-301.11	1953.18	6.03979	0.155112	38.9383	0	0	Spray_R2_vs_S1_12h	yes	UP
maker-VaccDscaff12-snap-gene-305.20	14.7753	-5.54745	1.18771	-4.67073	3.00137e-06	1.47036e-05	Spray_R2_vs_S1_12h	yes	DOWN
maker-VaccDscaff12-augustus-gene-306.16	20.3902	3.76026	0.806296	4.66362	3.10689e-06	1.51951e-05	Spray_R2_vs_S1_12h	yes	UP
maker-VaccDscaff12-snap-gene-307.43	23.4616	-2.53659	0.538379	-4.71154	2.4585e-06	1.21689e-05	Spray_R2_vs_S1_12h	yes	DOWN
augustus_masked-VaccDscaff12-processed-gene-310.3	5.34596	-5.96148	1.64982	-3.61342	0.000302182	0.00105967	Spray_R2_vs_S1_12h	yes	DOWN
snap_masked-VaccDscaff12-processed-gene-313.19	109.644	3.36392	0.292228	11.5113	1.15752e-30	3.30328e-29	Spray_R2_vs_S1_12h	yes	UP
snap_masked-VaccDscaff12-processed-gene-314.13	48.5331	-2.01384	0.392742	-5.12765	2.93378e-07	1.64166e-06	Spray_R2_vs_S1_12h	yes	DOWN
maker-VaccDscaff12-snap-gene-316.33	47.8447	3.86631	0.579387	6.6731	2.50447e-11	2.16103e-10	Spray_R2_vs_S1_12h	yes	UP
maker-VaccDscaff12-snap-gene-317.31	20.1915	5.21169	0.993749	5.24447	1.56735e-07	9.08169e-07	Spray_R2_vs_S1_12h	yes	UP
maker-VaccDscaff12-snap-gene-317.32	5.50791	5.83351	1.57214	3.71055	0.00020681	0.000748291	Spray_R2_vs_S1_12h	yes	UP
snap_masked-VaccDscaff12-processed-gene-317.15	10.3143	4.81775	1.22304	3.93916	8.17688e-05	0.000318625	Spray_R2_vs_S1_12h	yes	UP
maker-VaccDscaff12-augustus-gene-319.26	6.48214	-5.23518	1.46202	-3.58079	0.000342556	0.00118653	Spray_R2_vs_S1_12h	yes	DOWN
snap_masked-VaccDscaff12-processed-gene-319.21	82.3192	-6.21616	0.615328	-10.1022	5.40233e-24	1.12511e-22	Spray_R2_vs_S1_12h	yes	DOWN
snap_masked-VaccDscaff12-processed-gene-319.22	34.9255	-4.41276	0.6437	-6.8553	7.11617e-12	6.47178e-11	Spray_R2_vs_S1_12h	yes	DOWN
maker-VaccDscaff12-augustus-gene-328.28	28.7486	4.50789	0.702696	6.41513	1.40701e-10	1.13263e-09	Spray_R2_vs_S1_12h	yes	UP
maker-VaccDscaff12-snap-gene-329.48	140.386	7.65343	0.792444	9.65802	4.54569e-22	8.58293e-21	Spray_R2_vs_S1_12h	yes	UP
maker-VaccDscaff12-augustus-gene-329.33	5.64741	5.86569	1.55787	3.76519	0.000166421	0.000612783	Spray_R2_vs_S1_12h	yes	UP
snap_masked-VaccDscaff12-processed-gene-331.34	3.19778	-4.18925	1.73931	-2.40857	0.0160151	0.0374356	Spray_R2_vs_S1_12h	yes	DOWN
maker-VaccDscaff12-augustus-gene-332.30	419.17	-6.46663	0.294091	-21.9886	3.70617e-107	8.54467e-105	Spray_R2_vs_S1_12h	yes	DOWN
maker-VaccDscaff12-augustus-gene-333.34	227.059	-5.83879	0.335451	-17.4058	7.45628e-68	6.99905e-66	Spray_R2_vs_S1_12h	yes	DOWN
snap_masked-VaccDscaff12-processed-gene-333.31	111.147	4.7293	0.373708	12.6551	1.04882e-36	3.79176e-35	Spray_R2_vs_S1_12h	yes	UP
maker-VaccDscaff12-augustus-gene-335.34	226.958	6.32448	0.396981	15.9315	3.83355e-57	2.67261e-55	Spray_R2_vs_S1_12h	yes	UP
snap_masked-VaccDscaff12-processed-gene-335.18	8.12937	-2.70493	0.929476	-2.91017	0.00361234	0.00992402	Spray_R2_vs_S1_12h	yes	DOWN
snap_masked-VaccDscaff12-processed-gene-336.10	349.886	-2.75721	0.25361	-10.8718	1.57032e-27	3.90102e-26	Spray_R2_vs_S1_12h	yes	DOWN
snap_masked-VaccDscaff12-processed-gene-336.16	442.582	-2.58184	0.219391	-11.7682	5.69141e-32	1.71742e-30	Spray_R2_vs_S1_12h	yes	DOWN
maker-VaccDscaff12-snap-gene-340.41	63.3391	-4.56735	1.57985	-2.89101	0.00384012	0.0104938	Spray_R2_vs_S1_12h	yes	DOWN
maker-VaccDscaff12-snap-gene-340.40	116.08	2.98831	0.302217	9.88796	4.69476e-23	9.34792e-22	Spray_R2_vs_S1_12h	yes	UP
maker-VaccDscaff12-augustus-gene-341.21	86.114	-2.00477	0.297673	-6.7348	1.64156e-11	1.44154e-10	Spray_R2_vs_S1_12h	yes	DOWN
augustus_masked-VaccDscaff12-processed-gene-342.4	11.8306	-2.91921	0.828408	-3.52387	0.000425286	0.0014397	Spray_R2_vs_S1_12h	yes	DOWN
augustus_masked-VaccDscaff12-processed-gene-344.3	41.0682	-3.20135	0.518379	-6.17569	6.58736e-10	4.96802e-09	Spray_R2_vs_S1_12h	yes	DOWN
snap_masked-VaccDscaff12-processed-gene-347.14	2.64961	4.77484	1.96879	2.42526	0.0152974	0.0359659	Spray_R2_vs_S1_12h	yes	UP
maker-VaccDscaff12-augustus-gene-347.47	78.4437	3.09879	0.322206	9.61741	6.75118e-22	1.26383e-20	Spray_R2_vs_S1_12h	yes	UP
maker-VaccDscaff12-snap-gene-348.44	82.6853	4.42057	0.447289	9.88302	4.93255e-23	9.81394e-22	Spray_R2_vs_S1_12h	yes	UP
maker-VaccDscaff12-augustus-gene-349.36	20.6483	-6.93436	1.28472	-5.39756	6.75544e-08	4.10149e-07	Spray_R2_vs_S1_12h	yes	DOWN
snap_masked-VaccDscaff12-processed-gene-350.23	32.3354	2.4722	0.470627	5.25299	1.49649e-07	8.69988e-07	Spray_R2_vs_S1_12h	yes	UP
maker-VaccDscaff12-snap-gene-351.35	18.8093	-3.78284	0.784867	-4.81972	1.43761e-06	7.31981e-06	Spray_R2_vs_S1_12h	yes	DOWN
maker-VaccDscaff12-augustus-gene-354.38	4.48153	-5.69544	1.62314	-3.50891	0.000449946	0.00151362	Spray_R2_vs_S1_12h	yes	DOWN
augustus_masked-VaccDscaff12-processed-gene-359.6	59.3781	3.40659	0.448672	7.59261	3.13525e-14	3.44066e-13	Spray_R2_vs_S1_12h	yes	UP
maker-VaccDscaff12-augustus-gene-362.34	484.2	2.63521	0.162782	16.1886	6.0737e-59	4.44666e-57	Spray_R2_vs_S1_12h	yes	UP
augustus_masked-VaccDscaff12-processed-gene-367.2	72.2338	-3.39033	0.395392	-8.57462	9.94112e-18	1.42777e-16	Spray_R2_vs_S1_12h	yes	DOWN
maker-VaccDscaff12-augustus-gene-367.26	62.896	2.52146	0.34362	7.33793	2.16928e-13	2.24381e-12	Spray_R2_vs_S1_12h	yes	UP
maker-VaccDscaff12-augustus-gene-368.32	94.4269	2.45592	0.381372	6.43971	1.19703e-10	9.70733e-10	Spray_R2_vs_S1_12h	yes	UP
maker-VaccDscaff12-augustus-gene-368.26	413.836	-2.06146	0.151827	-13.5777	5.43175e-42	2.37542e-40	Spray_R2_vs_S1_12h	yes	DOWN
augustus_masked-VaccDscaff12-processed-gene-371.3	12.8462	3.31572	0.918452	3.61012	0.000306059	0.00107198	Spray_R2_vs_S1_12h	yes	UP
snap_masked-VaccDscaff12-processed-gene-376.12	19.9866	6.71699	1.29347	5.19302	2.06913e-07	1.17712e-06	Spray_R2_vs_S1_12h	yes	UP
augustus_masked-VaccDscaff12-processed-gene-376.2	31.1574	2.26978	0.483609	4.69342	2.6867e-06	1.3241e-05	Spray_R2_vs_S1_12h	yes	UP
maker-VaccDscaff12-snap-gene-377.25	1297.46	2.09396	0.123865	16.9052	4.1211e-64	3.41688e-62	Spray_R2_vs_S1_12h	yes	UP
maker-VaccDscaff12-snap-gene-379.34	6.0428	2.88971	1.1438	2.52642	0.0115231	0.0280245	Spray_R2_vs_S1_12h	yes	UP
maker-VaccDscaff12-snap-gene-380.40	9.48998	2.47876	0.911596	2.71914	0.00654511	0.0169333	Spray_R2_vs_S1_12h	yes	UP
snap_masked-VaccDscaff12-processed-gene-381.14	328.443	-2.26169	0.154615	-14.6279	1.86524e-48	1.00049e-46	Spray_R2_vs_S1_12h	yes	DOWN
augustus_masked-VaccDscaff12-processed-gene-381.5	324.393	11.7102	1.196	9.79115	1.22893e-22	2.375e-21	Spray_R2_vs_S1_12h	yes	UP
augustus_masked-VaccDscaff12-processed-gene-382.8	11582.5	7.1229	0.365741	19.4753	1.78021e-84	2.44969e-82	Spray_R2_vs_S1_12h	yes	UP
maker-VaccDscaff12-snap-gene-382.45	30.185	4.36012	0.678529	6.42584	1.31142e-10	1.05958e-09	Spray_R2_vs_S1_12h	yes	UP
maker-VaccDscaff12-augustus-gene-382.41	58773.9	6.80658	0.527065	12.9141	3.74737e-38	1.45055e-36	Spray_R2_vs_S1_12h	yes	UP
snap_masked-VaccDscaff12-processed-gene-383.15	719.168	2.38006	0.166461	14.298	2.25247e-46	1.12551e-44	Spray_R2_vs_S1_12h	yes	UP
augustus_masked-VaccDscaff12-processed-gene-383.4	7.77673	-5.49576	1.4592	-3.76629	0.000165691	0.000610436	Spray_R2_vs_S1_12h	yes	DOWN
snap_masked-VaccDscaff12-processed-gene-383.30	761.869	-9.66738	0.600646	-16.095	2.76699e-58	1.97622e-56	Spray_R2_vs_S1_12h	yes	DOWN
snap_masked-VaccDscaff12-processed-gene-384.16	714.703	-2.57978	0.130895	-19.7088	1.81224e-86	2.64617e-84	Spray_R2_vs_S1_12h	yes	DOWN
snap_masked-VaccDscaff12-processed-gene-384.17	288.432	-2.85734	0.173423	-16.4761	5.44699e-61	4.17385e-59	Spray_R2_vs_S1_12h	yes	DOWN
maker-VaccDscaff12-augustus-gene-384.37	91.3057	2.56887	0.312104	8.23081	1.85953e-16	2.44004e-15	Spray_R2_vs_S1_12h	yes	UP
maker-VaccDscaff12-snap-gene-384.51	153.072	-4.51492	0.339905	-13.2829	2.90884e-40	1.20209e-38	Spray_R2_vs_S1_12h	yes	DOWN
maker-VaccDscaff12-augustus-gene-386.21	7.97014	2.72565	0.979102	2.78383	0.00537212	0.0141521	Spray_R2_vs_S1_12h	yes	UP
maker-VaccDscaff12-augustus-gene-386.22	15.2364	-5.58594	1.23051	-4.53953	5.63809e-06	2.66091e-05	Spray_R2_vs_S1_12h	yes	DOWN
augustus_masked-VaccDscaff12-processed-gene-390.1	2.58254	4.74163	1.95638	2.42368	0.0153642	0.0360808	Spray_R2_vs_S1_12h	yes	UP
augustus_masked-VaccDscaff12-processed-gene-391.5	22.8616	-2.04008	0.564535	-3.61374	0.000301812	0.00105852	Spray_R2_vs_S1_12h	yes	DOWN
maker-VaccDscaff13-augustus-gene-2.28	237.845	3.65602	0.217025	16.8461	1.12052e-63	9.2033e-62	Spray_R2_vs_S1_12h	yes	UP
maker-VaccDscaff13-snap-gene-3.41	4.01617	5.37646	1.67515	3.20953	0.00132951	0.00405331	Spray_R2_vs_S1_12h	yes	UP
maker-VaccDscaff13-augustus-gene-3.33	251.433	3.2366	0.220243	14.6956	6.88e-49	3.72839e-47	Spray_R2_vs_S1_12h	yes	UP
maker-VaccDscaff13-augustus-gene-6.26	6528.9	-2.01841	0.140135	-14.4034	4.92806e-47	2.50047e-45	Spray_R2_vs_S1_12h	yes	DOWN
maker-VaccDscaff13-snap-gene-8.37	61.2636	2.2978	0.368328	6.23847	4.41864e-10	3.39378e-09	Spray_R2_vs_S1_12h	yes	UP
snap_masked-VaccDscaff13-processed-gene-10.21	9.06486	2.45376	0.858104	2.85951	0.00424296	0.011473	Spray_R2_vs_S1_12h	yes	UP
maker-VaccDscaff13-augustus-gene-12.18	6432.39	-2.92638	0.181449	-16.1278	1.62686e-58	1.17469e-56	Spray_R2_vs_S1_12h	yes	DOWN
snap_masked-VaccDscaff13-processed-gene-13.16	8.69909	-3.30053	1.22083	-2.70351	0.00686113	0.0176691	Spray_R2_vs_S1_12h	yes	DOWN
maker-VaccDscaff13-snap-gene-14.29	10.3506	4.24472	1.11194	3.81741	0.000134859	0.000504626	Spray_R2_vs_S1_12h	yes	UP
maker-VaccDscaff13-augustus-gene-14.22	67.8586	-3.35094	0.391314	-8.56331	1.09672e-17	1.57257e-16	Spray_R2_vs_S1_12h	yes	DOWN
maker-VaccDscaff13-augustus-gene-14.28	13.4009	2.40471	0.776274	3.09775	0.00194993	0.00571413	Spray_R2_vs_S1_12h	yes	UP
augustus_masked-VaccDscaff13-processed-gene-15.7	5.745	-4.12803	1.46264	-2.82232	0.00476779	0.012699	Spray_R2_vs_S1_12h	yes	DOWN
augustus_masked-VaccDscaff13-processed-gene-16.9	69.3328	-2.61705	0.468858	-5.58176	2.38099e-08	1.52639e-07	Spray_R2_vs_S1_12h	yes	DOWN
snap_masked-VaccDscaff13-processed-gene-16.26	7.35075	5.24615	1.44976	3.61863	0.000296166	0.00104038	Spray_R2_vs_S1_12h	yes	UP
augustus_masked-VaccDscaff13-processed-gene-17.7	18.3431	-2.31059	0.870809	-2.65339	0.0079688	0.0201738	Spray_R2_vs_S1_12h	yes	DOWN
maker-VaccDscaff13-snap-gene-21.39	6.66578	6.10688	1.47365	4.14406	3.41211e-05	0.000142395	Spray_R2_vs_S1_12h	yes	UP
maker-VaccDscaff13-snap-gene-21.43	12.295	6.98942	1.36395	5.12441	2.98466e-07	1.66942e-06	Spray_R2_vs_S1_12h	yes	UP
snap_masked-VaccDscaff13-processed-gene-21.23	177.157	9.87419	1.1948	8.26431	1.40508e-16	1.86231e-15	Spray_R2_vs_S1_12h	yes	UP
snap_masked-VaccDscaff13-processed-gene-21.24	225.182	11.1834	1.19267	9.37678	6.8017e-21	1.19021e-19	Spray_R2_vs_S1_12h	yes	UP
snap_masked-VaccDscaff13-processed-gene-23.13	24.1069	-5.66411	0.956012	-5.92472	3.12829e-09	2.199e-08	Spray_R2_vs_S1_12h	yes	DOWN
snap_masked-VaccDscaff13-processed-gene-23.22	16.8429	2.92911	0.694952	4.21484	2.49957e-05	0.000106529	Spray_R2_vs_S1_12h	yes	UP
augustus_masked-VaccDscaff13-processed-gene-24.4	11.788	-2.92476	1.00224	-2.91822	0.00352033	0.00970167	Spray_R2_vs_S1_12h	yes	DOWN
maker-VaccDscaff13-snap-gene-28.30	22.3346	-3.21846	0.605946	-5.31147	1.08744e-07	6.42565e-07	Spray_R2_vs_S1_12h	yes	DOWN
maker-VaccDscaff13-augustus-gene-29.39	13.5471	-7.29837	1.40516	-5.19397	2.05861e-07	1.1719e-06	Spray_R2_vs_S1_12h	yes	DOWN
augustus_masked-VaccDscaff13-processed-gene-29.9	47.3139	2.54509	0.407289	6.24885	4.13481e-10	3.19445e-09	Spray_R2_vs_S1_12h	yes	UP
snap_masked-VaccDscaff13-processed-gene-30.15	53.8771	-3.86925	0.449147	-8.61465	7.0153e-18	1.02095e-16	Spray_R2_vs_S1_12h	yes	DOWN
maker-VaccDscaff13-augustus-gene-30.43	302.394	-2.31157	0.159581	-14.4853	1.50159e-47	7.78427e-46	Spray_R2_vs_S1_12h	yes	DOWN
augustus_masked-VaccDscaff13-processed-gene-30.2	21.8722	-2.34783	0.753523	-3.1158	0.00183446	0.0054144	Spray_R2_vs_S1_12h	yes	DOWN
maker-VaccDscaff13-snap-gene-30.67	41.4987	-2.36081	0.445518	-5.29903	1.1642e-07	6.85453e-07	Spray_R2_vs_S1_12h	yes	DOWN
maker-VaccDscaff13-snap-gene-31.59	79.1041	-5.79359	0.569394	-10.175	2.5636e-24	5.41632e-23	Spray_R2_vs_S1_12h	yes	DOWN
maker-VaccDscaff13-augustus-gene-33.38	6.82102	-4.39047	1.34671	-3.26014	0.00111358	0.00344872	Spray_R2_vs_S1_12h	yes	DOWN
maker-VaccDscaff13-augustus-gene-33.43	89.0299	-2.06818	0.379119	-5.45522	4.89117e-08	3.02553e-07	Spray_R2_vs_S1_12h	yes	DOWN
maker-VaccDscaff13-augustus-gene-33.44	23.0839	-3.5028	0.612751	-5.71652	1.08728e-08	7.23466e-08	Spray_R2_vs_S1_12h	yes	DOWN
snap_masked-VaccDscaff13-processed-gene-33.34	142.041	-2.36369	0.361017	-6.54732	5.85796e-11	4.89088e-10	Spray_R2_vs_S1_12h	yes	DOWN
maker-VaccDscaff13-augustus-gene-34.35	45.9249	2.6988	0.416864	6.47406	9.54046e-11	7.81889e-10	Spray_R2_vs_S1_12h	yes	UP
snap_masked-VaccDscaff13-processed-gene-35.14	17.8877	-5.80085	1.15432	-5.02535	5.02527e-07	2.73399e-06	Spray_R2_vs_S1_12h	yes	DOWN
maker-VaccDscaff13-augustus-gene-36.39	17495.9	3.73688	0.144521	25.857	2.03056e-147	9.7035e-145	Spray_R2_vs_S1_12h	yes	UP
maker-VaccDscaff13-snap-gene-41.43	208.226	-2.26683	0.229178	-9.89113	4.54853e-23	9.07737e-22	Spray_R2_vs_S1_12h	yes	DOWN
augustus_masked-VaccDscaff13-processed-gene-41.4	20.3105	-3.54809	0.764933	-4.63844	3.5105e-06	1.70485e-05	Spray_R2_vs_S1_12h	yes	DOWN
snap_masked-VaccDscaff13-processed-gene-44.17	786.122	-2.68386	0.135205	-19.8503	1.09607e-87	1.65563e-85	Spray_R2_vs_S1_12h	yes	DOWN
maker-VaccDscaff13-augustus-gene-45.48	145.537	-2.63887	0.241175	-10.9417	7.28101e-28	1.84361e-26	Spray_R2_vs_S1_12h	yes	DOWN
maker-VaccDscaff13-augustus-gene-47.31	16.7244	-3.64581	0.745362	-4.89134	1.00153e-06	5.22184e-06	Spray_R2_vs_S1_12h	yes	DOWN
maker-VaccDscaff13-snap-gene-47.43	4.65283	-5.7568	1.59891	-3.60045	0.000317668	0.0011088	Spray_R2_vs_S1_12h	yes	DOWN
maker-VaccDscaff13-snap-gene-48.65	3.26913	5.07829	1.72684	2.94079	0.00327372	0.00909642	Spray_R2_vs_S1_12h	yes	UP
maker-VaccDscaff13-augustus-gene-48.56	14.2787	-7.37669	1.34927	-5.46718	4.57257e-08	2.83981e-07	Spray_R2_vs_S1_12h	yes	DOWN
maker-VaccDscaff13-snap-gene-48.68	83.4252	9.75231	1.20932	8.06432	7.36444e-16	9.21713e-15	Spray_R2_vs_S1_12h	yes	UP
snap_masked-VaccDscaff13-processed-gene-53.14	15.0754	6.30679	1.31062	4.81208	1.49369e-06	7.59064e-06	Spray_R2_vs_S1_12h	yes	UP
maker-VaccDscaff13-augustus-gene-53.47	13.9977	7.17665	1.33499	5.37581	7.62371e-08	4.59362e-07	Spray_R2_vs_S1_12h	yes	UP
snap_masked-VaccDscaff13-processed-gene-53.39	91.1481	2.75164	0.316916	8.68254	3.87014e-18	5.73064e-17	Spray_R2_vs_S1_12h	yes	UP
maker-VaccDscaff13-snap-gene-54.33	102.681	-6.53312	0.596354	-10.9551	6.2801e-28	1.59478e-26	Spray_R2_vs_S1_12h	yes	DOWN
maker-VaccDscaff13-augustus-gene-54.27	10.5775	-4.0157	0.997726	-4.02485	5.70114e-05	0.000228454	Spray_R2_vs_S1_12h	yes	DOWN
snap_masked-VaccDscaff13-processed-gene-55.10	493.975	-2.77831	0.225127	-12.3411	5.44086e-35	1.84519e-33	Spray_R2_vs_S1_12h	yes	DOWN
maker-VaccDscaff13-augustus-gene-55.27	2734.96	-2.52714	0.29635	-8.52756	1.49472e-17	2.12815e-16	Spray_R2_vs_S1_12h	yes	DOWN
augustus_masked-VaccDscaff13-processed-gene-55.2	5.35431	4.76875	1.61468	2.95337	0.00314324	0.0087747	Spray_R2_vs_S1_12h	yes	UP
snap_masked-VaccDscaff13-processed-gene-56.14	5.40457	-2.57363	1.11567	-2.3068	0.021066	0.0475996	Spray_R2_vs_S1_12h	yes	DOWN
snap_masked-VaccDscaff13-processed-gene-56.29	2.59399	-4.91264	1.97134	-2.49203	0.0127014	0.0305286	Spray_R2_vs_S1_12h	yes	DOWN
maker-VaccDscaff13-augustus-gene-58.34	61.1502	-4.87763	0.521582	-9.35162	8.6316e-21	1.50142e-19	Spray_R2_vs_S1_12h	yes	DOWN
augustus_masked-VaccDscaff13-processed-gene-59.6	8.94254	-3.7166	1.48515	-2.50251	0.0123317	0.0297353	Spray_R2_vs_S1_12h	yes	DOWN
maker-VaccDscaff13-augustus-gene-62.59	56.758	2.08307	0.387622	5.37396	7.70258e-08	4.63371e-07	Spray_R2_vs_S1_12h	yes	UP
maker-VaccDscaff13-augustus-gene-63.37	376.874	2.00104	0.14862	13.4642	2.54206e-41	1.08816e-39	Spray_R2_vs_S1_12h	yes	UP
augustus_masked-VaccDscaff13-processed-gene-64.5	45.1396	-2.25733	0.387333	-5.82787	5.61401e-09	3.85256e-08	Spray_R2_vs_S1_12h	yes	DOWN
maker-VaccDscaff13-augustus-gene-65.36	268.894	-2.09125	0.180563	-11.5819	5.09331e-31	1.4792e-29	Spray_R2_vs_S1_12h	yes	DOWN
snap_masked-VaccDscaff13-processed-gene-65.13	7.41573	5.25755	1.43073	3.67472	0.000238106	0.00085168	Spray_R2_vs_S1_12h	yes	UP
augustus_masked-VaccDscaff13-processed-gene-65.1	11.9925	2.16395	0.799703	2.70594	0.00681114	0.0175593	Spray_R2_vs_S1_12h	yes	UP
maker-VaccDscaff13-snap-gene-66.42	92.0182	3.44217	0.389036	8.84795	8.91421e-19	1.37334e-17	Spray_R2_vs_S1_12h	yes	UP
maker-VaccDscaff13-snap-gene-66.50	4.62195	-5.74867	1.60562	-3.58035	0.000343135	0.00118838	Spray_R2_vs_S1_12h	yes	DOWN
maker-VaccDscaff13-augustus-gene-67.34	10.8935	-6.9862	1.39573	-5.00542	5.57394e-07	3.01316e-06	Spray_R2_vs_S1_12h	yes	DOWN
maker-VaccDscaff13-augustus-gene-67.33	14.3594	-3.03005	0.737248	-4.10995	3.95749e-05	0.000163135	Spray_R2_vs_S1_12h	yes	DOWN
augustus_masked-VaccDscaff13-processed-gene-68.1	61.5987	-4.93679	1.8477	-2.67185	0.00754338	0.0191985	Spray_R2_vs_S1_12h	yes	DOWN
snap_masked-VaccDscaff13-processed-gene-68.13	43.985	-2.64187	0.436304	-6.0551	1.40332e-09	1.02568e-08	Spray_R2_vs_S1_12h	yes	DOWN
augustus_masked-VaccDscaff13-processed-gene-69.0	29.8309	-4.50728	0.667625	-6.75121	1.46617e-11	1.29444e-10	Spray_R2_vs_S1_12h	yes	DOWN
maker-VaccDscaff13-augustus-gene-69.37	11.0498	-2.54481	1.03569	-2.45711	0.014006	0.0332749	Spray_R2_vs_S1_12h	yes	DOWN
maker-VaccDscaff13-augustus-gene-69.39	376.017	2.65238	0.201987	13.1314	2.17509e-39	8.71463e-38	Spray_R2_vs_S1_12h	yes	UP
maker-VaccDscaff13-snap-gene-69.54	6.07594	-5.13549	1.50632	-3.4093	0.000651298	0.00211648	Spray_R2_vs_S1_12h	yes	DOWN
snap_masked-VaccDscaff13-processed-gene-70.16	24.2789	2.69704	0.637705	4.2293	2.34425e-05	0.000100299	Spray_R2_vs_S1_12h	yes	UP
maker-VaccDscaff13-snap-gene-70.46	58.6645	2.21561	0.378092	5.85997	4.62945e-09	3.20791e-08	Spray_R2_vs_S1_12h	yes	UP
maker-VaccDscaff13-snap-gene-70.47	338.839	-3.5371	0.243559	-14.5225	8.72482e-48	4.57713e-46	Spray_R2_vs_S1_12h	yes	DOWN
snap_masked-VaccDscaff13-processed-gene-70.25	1036.59	5.64606	0.168473	33.513	3.11244e-246	3.71837e-243	Spray_R2_vs_S1_12h	yes	UP
maker-VaccDscaff13-snap-gene-70.48	7.26076	-6.3942	1.47739	-4.32802	1.50453e-05	6.65716e-05	Spray_R2_vs_S1_12h	yes	DOWN
augustus_masked-VaccDscaff13-processed-gene-71.3	54.9072	-5.08958	0.571152	-8.91108	5.05375e-19	7.92055e-18	Spray_R2_vs_S1_12h	yes	DOWN
augustus_masked-VaccDscaff13-processed-gene-72.3	189.329	-2.1307	0.201442	-10.5773	3.79816e-26	8.86564e-25	Spray_R2_vs_S1_12h	yes	DOWN
maker-VaccDscaff13-augustus-gene-73.31	6.41837	-6.22431	1.52781	-4.074	4.62123e-05	0.000188427	Spray_R2_vs_S1_12h	yes	DOWN
snap_masked-VaccDscaff13-processed-gene-73.12	17.1447	-2.57611	0.943064	-2.73164	0.00630208	0.0163625	Spray_R2_vs_S1_12h	yes	DOWN
maker-VaccDscaff13-snap-gene-73.41	14.5504	6.25288	1.33476	4.68465	2.80445e-06	1.37981e-05	Spray_R2_vs_S1_12h	yes	UP
maker-VaccDscaff13-snap-gene-75.31	9.94723	-3.27209	0.952273	-3.43608	0.00059019	0.00193827	Spray_R2_vs_S1_12h	yes	DOWN
maker-VaccDscaff13-augustus-gene-78.37	14.5216	4.23132	1.03809	4.07607	4.58038e-05	0.000186935	Spray_R2_vs_S1_12h	yes	UP
augustus_masked-VaccDscaff13-processed-gene-78.5	1006.16	-5.38032	0.48699	-11.0481	2.23868e-28	5.80269e-27	Spray_R2_vs_S1_12h	yes	DOWN
augustus_masked-VaccDscaff13-processed-gene-78.6	14.1289	-7.35471	1.33143	-5.52392	3.31517e-08	2.0899e-07	Spray_R2_vs_S1_12h	yes	DOWN
maker-VaccDscaff13-augustus-gene-79.24	7.57608	-2.56996	0.918166	-2.79902	0.00512581	0.0135658	Spray_R2_vs_S1_12h	yes	DOWN
augustus_masked-VaccDscaff13-processed-gene-80.3	189.669	-3.33441	0.261444	-12.7538	2.96807e-37	1.09719e-35	Spray_R2_vs_S1_12h	yes	DOWN
maker-VaccDscaff13-augustus-gene-83.24	10.6874	6.78556	1.37187	4.94621	7.5672e-07	4.0269e-06	Spray_R2_vs_S1_12h	yes	UP
maker-VaccDscaff13-augustus-gene-83.25	229.277	2.22091	0.265224	8.37373	5.58245e-17	7.59046e-16	Spray_R2_vs_S1_12h	yes	UP
maker-VaccDscaff13-snap-gene-84.32	60.8798	-2.61953	0.368558	-7.1075	1.18162e-12	1.15623e-11	Spray_R2_vs_S1_12h	yes	DOWN
maker-VaccDscaff13-augustus-gene-87.19	118.216	-3.16993	0.389274	-8.1432	3.84979e-16	4.90232e-15	Spray_R2_vs_S1_12h	yes	DOWN
augustus_masked-VaccDscaff13-processed-gene-87.6	170.523	8.92861	1.04257	8.56402	1.09001e-17	1.56379e-16	Spray_R2_vs_S1_12h	yes	UP
maker-VaccDscaff13-snap-gene-93.42	357.405	2.52176	0.230596	10.9359	7.76634e-28	1.96461e-26	Spray_R2_vs_S1_12h	yes	UP
snap_masked-VaccDscaff13-processed-gene-93.23	76.8099	-9.80113	1.21355	-8.07643	6.66908e-16	8.37475e-15	Spray_R2_vs_S1_12h	yes	DOWN
maker-VaccDscaff13-snap-gene-95.53	301.592	2.77879	0.260346	10.6734	1.3551e-26	3.24669e-25	Spray_R2_vs_S1_12h	yes	UP
snap_masked-VaccDscaff13-processed-gene-97.14	2228.11	2.44405	0.0944525	25.876	1.24107e-147	6.04057e-145	Spray_R2_vs_S1_12h	yes	UP
maker-VaccDscaff13-snap-gene-100.34	45.3234	4.25967	0.522542	8.15181	3.58511e-16	4.5875e-15	Spray_R2_vs_S1_12h	yes	UP
maker-VaccDscaff13-snap-gene-100.32	4.55126	5.55423	1.60132	3.46853	0.000523305	0.00173377	Spray_R2_vs_S1_12h	yes	UP
maker-VaccDscaff13-augustus-gene-100.26	12.1799	-2.10061	0.773223	-2.71669	0.00659383	0.0170476	Spray_R2_vs_S1_12h	yes	DOWN
maker-VaccDscaff13-snap-gene-102.29	17.4442	7.49397	1.31078	5.71718	1.08304e-08	7.20828e-08	Spray_R2_vs_S1_12h	yes	UP
maker-VaccDscaff13-augustus-gene-104.25	41.7939	2.34656	0.448015	5.23769	1.62601e-07	9.38435e-07	Spray_R2_vs_S1_12h	yes	UP
augustus_masked-VaccDscaff13-processed-gene-104.7	496.733	-2.34383	0.208881	-11.2209	3.22016e-29	8.68949e-28	Spray_R2_vs_S1_12h	yes	DOWN
snap_masked-VaccDscaff13-processed-gene-106.17	120.239	-2.09788	0.250119	-8.38754	4.96436e-17	6.77457e-16	Spray_R2_vs_S1_12h	yes	DOWN
maker-VaccDscaff13-snap-gene-106.34	3.8011	5.29758	2.1116	2.50879	0.0121144	0.0292892	Spray_R2_vs_S1_12h	yes	UP
augustus_masked-VaccDscaff13-processed-gene-107.7	7.526	-4.48754	1.38808	-3.2329	0.00122538	0.00376643	Spray_R2_vs_S1_12h	yes	DOWN
augustus_masked-VaccDscaff13-processed-gene-107.8	271.117	-2.10968	0.212601	-9.92321	3.29973e-23	6.64065e-22	Spray_R2_vs_S1_12h	yes	DOWN
augustus_masked-VaccDscaff13-processed-gene-109.4	9421.14	-16.7379	1.1821	-14.1595	1.63088e-45	7.92319e-44	Spray_R2_vs_S1_12h	yes	DOWN
maker-VaccDscaff13-snap-gene-113.23	40.9033	3.20373	0.535437	5.98339	2.1854e-09	1.56126e-08	Spray_R2_vs_S1_12h	yes	UP
augustus_masked-VaccDscaff13-processed-gene-114.6	15.3509	2.48874	0.702923	3.54056	0.000399279	0.00136048	Spray_R2_vs_S1_12h	yes	UP
snap_masked-VaccDscaff13-processed-gene-119.19	39.0872	-3.11785	0.496155	-6.28404	3.29889e-10	2.56979e-09	Spray_R2_vs_S1_12h	yes	DOWN
maker-VaccDscaff13-snap-gene-120.30	5.36229	4.78168	1.51396	3.15839	0.00158645	0.00475067	Spray_R2_vs_S1_12h	yes	UP
augustus_masked-VaccDscaff13-processed-gene-121.7	272.542	3.98302	0.262781	15.1571	6.79551e-52	3.98675e-50	Spray_R2_vs_S1_12h	yes	UP
snap_masked-VaccDscaff13-processed-gene-123.25	26.7287	-3.26943	0.552393	-5.91867	3.24552e-09	2.27836e-08	Spray_R2_vs_S1_12h	yes	DOWN
maker-VaccDscaff13-augustus-gene-124.25	175.638	10.8258	1.19772	9.03867	1.5859e-19	2.56506e-18	Spray_R2_vs_S1_12h	yes	UP
maker-VaccDscaff13-snap-gene-126.31	10.7806	6.79708	1.40675	4.83177	1.35322e-06	6.91591e-06	Spray_R2_vs_S1_12h	yes	UP
maker-VaccDscaff13-augustus-gene-133.24	161.047	-4.01618	0.27277	-14.7237	4.54036e-49	2.47582e-47	Spray_R2_vs_S1_12h	yes	DOWN
[truncated: 10,149 more rows]

## Sheet: Table S2
GeneID	baseMean	log2FoldChange	lfcSE	stat	pvalue	padj	comparison	DEG	Direction
maker-VaccDscaff1-snap-gene-0.37	9.19013	-2.79341	0.931212	-2.99976	0.00270193	0.00912756	Mock_R2_vs_S1_0h	yes	DOWN
maker-VaccDscaff1-snap-gene-4.44	49.0217	2.75932	0.41392	6.66631	2.62307e-11	3.85472e-10	Mock_R2_vs_S1_0h	yes	UP
augustus_masked-VaccDscaff1-processed-gene-7.6	40.5289	-7.99365	1.24984	-6.39572	1.59795e-10	2.11609e-09	Mock_R2_vs_S1_0h	yes	DOWN
maker-VaccDscaff1-augustus-gene-7.44	3703.19	-5.19941	0.270028	-19.2551	1.28003e-82	6.3305e-80	Mock_R2_vs_S1_0h	yes	DOWN
maker-VaccDscaff1-snap-gene-9.49	11.3937	2.15795	0.758143	2.84636	0.00442219	0.0140562	Mock_R2_vs_S1_0h	yes	UP
augustus_masked-VaccDscaff1-processed-gene-10.8	15.3433	3.92208	0.86214	4.54924	5.38397e-06	3.45136e-05	Mock_R2_vs_S1_0h	yes	UP
maker-VaccDscaff1-snap-gene-11.44	9.46373	2.94012	0.991422	2.96555	0.00302138	0.0100724	Mock_R2_vs_S1_0h	yes	UP
maker-VaccDscaff1-augustus-gene-11.37	18.5252	3.33023	0.720805	4.62015	3.83461e-06	2.52728e-05	Mock_R2_vs_S1_0h	yes	UP
maker-VaccDscaff1-augustus-gene-11.39	261.295	6.18972	1.53493	4.03257	5.51698e-05	0.000285416	Mock_R2_vs_S1_0h	yes	UP
augustus_masked-VaccDscaff1-processed-gene-13.4	10.8544	4.1831	1.05249	3.97448	7.05321e-05	0.000357484	Mock_R2_vs_S1_0h	yes	UP
maker-VaccDscaff1-augustus-gene-18.51	67.8615	-2.78724	0.414409	-6.72581	1.74616e-11	2.6169e-10	Mock_R2_vs_S1_0h	yes	DOWN
maker-VaccDscaff1-augustus-gene-18.52	52.448	-6.45149	0.803352	-8.03072	9.69049e-16	2.38023e-14	Mock_R2_vs_S1_0h	yes	DOWN
snap_masked-VaccDscaff1-processed-gene-20.9	568.405	-2.94063	0.387254	-7.59354	3.11291e-14	6.38903e-13	Mock_R2_vs_S1_0h	yes	DOWN
maker-VaccDscaff1-augustus-gene-21.23	12.5835	-2.12103	0.751645	-2.82185	0.00477482	0.0150317	Mock_R2_vs_S1_0h	yes	DOWN
maker-VaccDscaff1-augustus-gene-22.44	186.288	4.36152	0.430738	10.1257	4.24952e-24	2.14284e-22	Mock_R2_vs_S1_0h	yes	UP
maker-VaccDscaff1-snap-gene-22.47	2234.7	3.61311	0.55892	6.46446	1.01663e-10	1.38993e-09	Mock_R2_vs_S1_0h	yes	UP
maker-VaccDscaff1-augustus-gene-22.35	1711.72	3.04365	0.311303	9.77713	1.41157e-22	6.3133e-21	Mock_R2_vs_S1_0h	yes	UP
maker-VaccDscaff1-augustus-gene-22.45	66.5366	-5.99917	0.633048	-9.47664	2.62601e-21	1.06017e-19	Mock_R2_vs_S1_0h	yes	DOWN
snap_masked-VaccDscaff1-processed-gene-23.10	14.4749	-7.47343	1.35295	-5.5238	3.31749e-08	3.15634e-07	Mock_R2_vs_S1_0h	yes	DOWN
maker-VaccDscaff1-augustus-gene-23.22	55.392	-9.41511	1.23519	-7.62237	2.49056e-14	5.1653e-13	Mock_R2_vs_S1_0h	yes	DOWN
maker-VaccDscaff1-snap-gene-23.33	15.5561	-2.21306	0.687578	-3.21864	0.00128801	0.00478321	Mock_R2_vs_S1_0h	yes	DOWN
snap_masked-VaccDscaff1-processed-gene-24.20	23.9539	-2.62288	0.554652	-4.72889	2.25755e-06	1.55109e-05	Mock_R2_vs_S1_0h	yes	DOWN
augustus_masked-VaccDscaff1-processed-gene-25.8	19.0432	-2.28918	0.630126	-3.63289	0.000280266	0.00122557	Mock_R2_vs_S1_0h	yes	DOWN
snap_masked-VaccDscaff1-processed-gene-27.14	6.76952	-2.76417	1.03382	-2.67375	0.00750082	0.0222387	Mock_R2_vs_S1_0h	yes	DOWN
maker-VaccDscaff1-snap-gene-30.41	178.549	3.84676	0.275406	13.9676	2.45818e-44	3.83133e-42	Mock_R2_vs_S1_0h	yes	UP
snap_masked-VaccDscaff1-processed-gene-30.28	12.4777	-6.28908	1.37823	-4.56316	5.03904e-06	3.2454e-05	Mock_R2_vs_S1_0h	yes	DOWN
augustus_masked-VaccDscaff1-processed-gene-30.7	50.597	2.64362	0.483006	5.47326	4.4182e-08	4.09452e-07	Mock_R2_vs_S1_0h	yes	UP
maker-VaccDscaff1-snap-gene-31.32	2.85583	-5.14354	1.82871	-2.81266	0.00491338	0.0154015	Mock_R2_vs_S1_0h	yes	DOWN
augustus_masked-VaccDscaff1-processed-gene-33.2	74.429	2.50399	0.51908	4.82389	1.40783e-06	1.0018e-05	Mock_R2_vs_S1_0h	yes	UP
augustus_masked-VaccDscaff1-processed-gene-33.8	8.89681	-3.76064	1.15688	-3.25068	0.00115129	0.00433177	Mock_R2_vs_S1_0h	yes	DOWN
maker-VaccDscaff1-augustus-gene-34.22	17.4088	2.06686	0.602041	3.43309	0.000596749	0.00240958	Mock_R2_vs_S1_0h	yes	UP
augustus_masked-VaccDscaff1-processed-gene-36.3	13.797	-2.33402	0.997301	-2.34034	0.0192664	0.0492665	Mock_R2_vs_S1_0h	yes	DOWN
snap_masked-VaccDscaff1-processed-gene-37.17	42.7512	-2.49471	0.402125	-6.20382	5.51101e-10	6.77794e-09	Mock_R2_vs_S1_0h	yes	DOWN
augustus_masked-VaccDscaff1-processed-gene-39.6	110.132	-3.72971	0.374341	-9.9634	2.20402e-23	1.05159e-21	Mock_R2_vs_S1_0h	yes	DOWN
maker-VaccDscaff1-augustus-gene-39.41	31.0322	-2.14371	0.486605	-4.40545	1.05563e-05	6.36403e-05	Mock_R2_vs_S1_0h	yes	DOWN
augustus_masked-VaccDscaff1-processed-gene-40.4	198.173	-4.25833	0.300653	-14.1636	1.53861e-45	2.58618e-43	Mock_R2_vs_S1_0h	yes	DOWN
maker-VaccDscaff1-augustus-gene-42.29	36.4273	-2.5844	0.518936	-4.98019	6.35211e-07	4.82734e-06	Mock_R2_vs_S1_0h	yes	DOWN
maker-VaccDscaff1-augustus-gene-44.36	16.2285	3.09438	0.749188	4.13032	3.62265e-05	0.000196424	Mock_R2_vs_S1_0h	yes	UP
maker-VaccDscaff1-snap-gene-44.49	23.6963	2.28501	0.717297	3.18558	0.00144463	0.00529678	Mock_R2_vs_S1_0h	yes	UP
augustus_masked-VaccDscaff1-processed-gene-45.0	45.6778	-3.64531	0.550526	-6.62151	3.55544e-11	5.13555e-10	Mock_R2_vs_S1_0h	yes	DOWN
augustus_masked-VaccDscaff1-processed-gene-46.4	7.35485	6.15971	1.48366	4.15169	3.30034e-05	0.000180393	Mock_R2_vs_S1_0h	yes	UP
snap_masked-VaccDscaff1-processed-gene-47.17	8.91291	3.88578	1.11474	3.48583	0.000490616	0.00202425	Mock_R2_vs_S1_0h	yes	UP
maker-VaccDscaff1-snap-gene-48.42	20.8288	-2.63392	0.734269	-3.58713	0.000334342	0.0014376	Mock_R2_vs_S1_0h	yes	DOWN
maker-VaccDscaff1-augustus-gene-52.46	39.4822	-4.54253	0.585415	-7.75951	8.52577e-15	1.87239e-13	Mock_R2_vs_S1_0h	yes	DOWN
snap_masked-VaccDscaff1-processed-gene-53.19	10.6102	-5.10331	1.29871	-3.92953	8.51104e-05	0.000421325	Mock_R2_vs_S1_0h	yes	DOWN
snap_masked-VaccDscaff1-processed-gene-55.18	19.077	-7.87955	1.31459	-5.9939	2.04862e-09	2.33117e-08	Mock_R2_vs_S1_0h	yes	DOWN
maker-VaccDscaff1-augustus-gene-55.30	13.4554	4.57233	1.05115	4.34982	1.36249e-05	8.06238e-05	Mock_R2_vs_S1_0h	yes	UP
augustus_masked-VaccDscaff1-processed-gene-55.4	497.076	-2.5413	0.631434	-4.02465	5.70592e-05	0.000293713	Mock_R2_vs_S1_0h	yes	DOWN
snap_masked-VaccDscaff1-processed-gene-56.11	5.4317	5.71985	1.50832	3.7922	0.000149317	0.000698689	Mock_R2_vs_S1_0h	yes	UP
snap_masked-VaccDscaff1-processed-gene-56.27	447.378	8.89049	1.28928	6.89571	5.35981e-12	8.62028e-11	Mock_R2_vs_S1_0h	yes	UP
maker-VaccDscaff1-augustus-gene-56.31	49154.5	4.90554	0.330245	14.8542	6.53031e-50	1.25328e-47	Mock_R2_vs_S1_0h	yes	UP
maker-VaccDscaff1-snap-gene-57.42	4578.32	3.58946	0.256679	13.9843	1.94502e-44	3.06872e-42	Mock_R2_vs_S1_0h	yes	UP
maker-VaccDscaff1-augustus-gene-57.40	23846	2.95353	0.33835	8.7292	2.5649e-18	8.11335e-17	Mock_R2_vs_S1_0h	yes	UP
maker-VaccDscaff1-snap-gene-58.32	24.555	2.50769	0.58458	4.28973	1.78891e-05	0.000103383	Mock_R2_vs_S1_0h	yes	UP
snap_masked-VaccDscaff1-processed-gene-60.18	592.326	-10.9767	1.06442	-10.3123	6.19996e-25	3.34967e-23	Mock_R2_vs_S1_0h	yes	DOWN
maker-VaccDscaff1-snap-gene-62.33	1396.76	-2.93616	0.270438	-10.857	1.84634e-27	1.20513e-25	Mock_R2_vs_S1_0h	yes	DOWN
snap_masked-VaccDscaff1-processed-gene-62.14	8.85821	-2.16221	0.835074	-2.58925	0.00961858	0.0274907	Mock_R2_vs_S1_0h	yes	DOWN
maker-VaccDscaff1-snap-gene-69.31	179.957	4.40243	0.323618	13.6038	3.80317e-42	5.37396e-40	Mock_R2_vs_S1_0h	yes	UP
maker-VaccDscaff1-augustus-gene-69.25	186.32	2.45492	0.40188	6.10859	1.00512e-09	1.19064e-08	Mock_R2_vs_S1_0h	yes	UP
maker-VaccDscaff1-snap-gene-69.36	17.7248	6.44667	1.298	4.9666	6.81361e-07	5.14915e-06	Mock_R2_vs_S1_0h	yes	UP
snap_masked-VaccDscaff1-processed-gene-72.23	2.52507	4.61273	1.83312	2.51632	0.0118586	0.0328452	Mock_R2_vs_S1_0h	yes	UP
maker-VaccDscaff1-snap-gene-74.34	16.2613	-3.67917	0.729343	-5.0445	4.54714e-07	3.55653e-06	Mock_R2_vs_S1_0h	yes	DOWN
snap_masked-VaccDscaff1-processed-gene-77.23	507.296	-8.45335	0.779748	-10.8411	2.19757e-27	1.41997e-25	Mock_R2_vs_S1_0h	yes	DOWN
maker-VaccDscaff1-augustus-gene-79.40	124.294	2.17342	0.423528	5.13171	2.87127e-07	2.32262e-06	Mock_R2_vs_S1_0h	yes	UP
augustus_masked-VaccDscaff1-processed-gene-80.3	18.9349	7.5203	1.31278	5.72853	1.01304e-08	1.04126e-07	Mock_R2_vs_S1_0h	yes	UP
maker-VaccDscaff1-augustus-gene-86.29	88.4412	2.34609	0.336399	6.97415	3.07727e-12	5.1355e-11	Mock_R2_vs_S1_0h	yes	UP
augustus_masked-VaccDscaff1-processed-gene-88.3	13.6455	3.00806	0.771275	3.90011	9.61487e-05	0.000469284	Mock_R2_vs_S1_0h	yes	UP
augustus_masked-VaccDscaff1-processed-gene-90.7	663.738	2.42691	0.311059	7.80209	6.08924e-15	1.36409e-13	Mock_R2_vs_S1_0h	yes	UP
snap_masked-VaccDscaff1-processed-gene-94.19	8.82583	-2.91345	0.956545	-3.04581	0.00232058	0.00799442	Mock_R2_vs_S1_0h	yes	DOWN
maker-VaccDscaff1-augustus-gene-94.34	3.55534	4.06764	1.61247	2.52262	0.0116486	0.0323436	Mock_R2_vs_S1_0h	yes	UP
maker-VaccDscaff1-snap-gene-97.38	15.4524	3.51151	0.868379	4.04376	5.26018e-05	0.00027334	Mock_R2_vs_S1_0h	yes	UP
snap_masked-VaccDscaff1-processed-gene-98.18	11.3674	-7.12831	1.35222	-5.27156	1.35266e-07	1.16226e-06	Mock_R2_vs_S1_0h	yes	DOWN
maker-VaccDscaff1-augustus-gene-100.23	79.5487	3.55142	0.379263	9.36399	7.67796e-21	2.96033e-19	Mock_R2_vs_S1_0h	yes	UP
maker-VaccDscaff1-augustus-gene-100.26	4.025	-4.62708	1.71227	-2.7023	0.00688613	0.0206592	Mock_R2_vs_S1_0h	yes	DOWN
augustus_masked-VaccDscaff1-processed-gene-102.7	22.7835	-3.36196	0.807677	-4.16251	3.14773e-05	0.000172988	Mock_R2_vs_S1_0h	yes	DOWN
augustus_masked-VaccDscaff1-processed-gene-103.3	216.748	6.26203	0.429475	14.5806	3.73007e-48	6.70813e-46	Mock_R2_vs_S1_0h	yes	UP
maker-VaccDscaff1-snap-gene-105.32	25.1036	-2.67944	0.613103	-4.3703	1.24074e-05	7.39985e-05	Mock_R2_vs_S1_0h	yes	DOWN
maker-VaccDscaff1-snap-gene-106.34	7.74117	3.13963	1.22292	2.56732	0.0102488	0.0290178	Mock_R2_vs_S1_0h	yes	UP
snap_masked-VaccDscaff1-processed-gene-108.15	13.7457	3.85676	0.968329	3.9829	6.80788e-05	0.00034621	Mock_R2_vs_S1_0h	yes	UP
augustus_masked-VaccDscaff1-processed-gene-110.8	7.22292	2.76751	0.976748	2.83339	0.00460575	0.0145583	Mock_R2_vs_S1_0h	yes	UP
snap_masked-VaccDscaff1-processed-gene-112.12	219.702	2.19689	0.422432	5.20056	1.98686e-07	1.64826e-06	Mock_R2_vs_S1_0h	yes	UP
augustus_masked-VaccDscaff1-processed-gene-113.0	10.4138	-2.3187	0.813914	-2.84883	0.00438805	0.0139576	Mock_R2_vs_S1_0h	yes	DOWN
augustus_masked-VaccDscaff1-processed-gene-113.6	334.395	4.52584	0.279534	16.1907	5.86608e-59	1.60921e-56	Mock_R2_vs_S1_0h	yes	UP
snap_masked-VaccDscaff1-processed-gene-113.23	8.56856	-6.72056	1.40832	-4.77205	1.82356e-06	1.27575e-05	Mock_R2_vs_S1_0h	yes	DOWN
snap_masked-VaccDscaff1-processed-gene-116.42	693.221	3.64081	0.192275	18.9354	5.82515e-80	2.72373e-77	Mock_R2_vs_S1_0h	yes	UP
maker-VaccDscaff1-augustus-gene-119.35	93.6403	4.75622	0.423373	11.2341	2.77265e-29	1.98619e-27	Mock_R2_vs_S1_0h	yes	UP
snap_masked-VaccDscaff1-processed-gene-119.26	6.19775	4.91284	1.51621	3.24022	0.00119437	0.00447816	Mock_R2_vs_S1_0h	yes	UP
maker-VaccDscaff1-snap-gene-119.43	35.3158	4.55021	0.684626	6.64627	3.00623e-11	4.38272e-10	Mock_R2_vs_S1_0h	yes	UP
maker-VaccDscaff1-snap-gene-120.42	72.4113	2.90601	0.355815	8.16717	3.15699e-16	8.09456e-15	Mock_R2_vs_S1_0h	yes	UP
maker-VaccDscaff1-snap-gene-121.30	2.82673	4.77527	1.77431	2.69134	0.00711667	0.021269	Mock_R2_vs_S1_0h	yes	UP
maker-VaccDscaff1-snap-gene-123.37	149.229	4.67555	0.347353	13.4605	2.67043e-41	3.53997e-39	Mock_R2_vs_S1_0h	yes	UP
maker-VaccDscaff1-snap-gene-123.39	58.0814	-3.32597	0.401248	-8.28905	1.14154e-16	3.05484e-15	Mock_R2_vs_S1_0h	yes	DOWN
maker-VaccDscaff1-snap-gene-123.40	7.15077	-3.90828	1.16773	-3.34691	0.000817166	0.00318798	Mock_R2_vs_S1_0h	yes	DOWN
maker-VaccDscaff1-augustus-gene-124.43	8.01144	-3.67187	1.16187	-3.16031	0.00157601	0.00571572	Mock_R2_vs_S1_0h	yes	DOWN
maker-VaccDscaff1-snap-gene-128.41	37.3244	-4.44821	0.649408	-6.84963	7.40431e-12	1.17252e-10	Mock_R2_vs_S1_0h	yes	DOWN
maker-VaccDscaff1-snap-gene-129.27	68.2294	-6.52531	0.726581	-8.98084	2.68703e-19	9.09243e-18	Mock_R2_vs_S1_0h	yes	DOWN
maker-VaccDscaff1-snap-gene-129.32	72.4547	-2.89788	0.54405	-5.3265	1.00126e-07	8.74937e-07	Mock_R2_vs_S1_0h	yes	DOWN
augustus_masked-VaccDscaff1-processed-gene-130.3	2.88307	4.80129	1.86224	2.57824	0.00993061	0.0282537	Mock_R2_vs_S1_0h	yes	UP
maker-VaccDscaff1-augustus-gene-130.20	1289.57	7.32032	0.262325	27.9055	2.28572e-171	4.89848e-168	Mock_R2_vs_S1_0h	yes	UP
maker-VaccDscaff1-snap-gene-132.23	85.6482	3.77683	1.14146	3.30876	0.000937101	0.00361256	Mock_R2_vs_S1_0h	yes	UP
maker-VaccDscaff1-augustus-gene-132.21	47.6723	5.98475	0.798393	7.49599	6.57996e-14	1.3138e-12	Mock_R2_vs_S1_0h	yes	UP
snap_masked-VaccDscaff1-processed-gene-132.13	15.5171	3.94143	0.85707	4.59873	4.25081e-06	2.77568e-05	Mock_R2_vs_S1_0h	yes	UP
maker-VaccDscaff1-snap-gene-133.17	622.299	3.44328	0.263856	13.0498	6.36858e-39	7.21501e-37	Mock_R2_vs_S1_0h	yes	UP
maker-VaccDscaff1-snap-gene-134.22	23.0136	-2.24251	0.600483	-3.73451	0.000188083	0.000858938	Mock_R2_vs_S1_0h	yes	DOWN
augustus_masked-VaccDscaff1-processed-gene-134.3	14.8746	7.17269	1.31511	5.45406	4.92315e-08	4.53795e-07	Mock_R2_vs_S1_0h	yes	UP
maker-VaccDscaff1-snap-gene-136.24	11.2065	6.76613	1.36124	4.97055	6.67641e-07	5.05289e-06	Mock_R2_vs_S1_0h	yes	UP
snap_masked-VaccDscaff1-processed-gene-136.17	8.88472	3.42971	1.14119	3.00538	0.00265251	0.00898153	Mock_R2_vs_S1_0h	yes	UP
augustus_masked-VaccDscaff1-processed-gene-136.3	69.1312	4.90023	0.509525	9.61725	6.76155e-22	2.86942e-20	Mock_R2_vs_S1_0h	yes	UP
maker-VaccDscaff1-augustus-gene-137.17	197.087	10.9007	1.19548	9.11823	7.63643e-20	2.70504e-18	Mock_R2_vs_S1_0h	yes	UP
maker-VaccDscaff1-snap-gene-137.22	64.4943	-3.36594	0.386608	-8.70632	3.1389e-18	9.82031e-17	Mock_R2_vs_S1_0h	yes	DOWN
snap_masked-VaccDscaff1-processed-gene-138.9	6.58406	-6.33889	1.47727	-4.29094	1.77921e-05	0.000102892	Mock_R2_vs_S1_0h	yes	DOWN
maker-VaccDscaff1-snap-gene-138.42	3.97126	4.2298	1.63224	2.59141	0.00955832	0.027357	Mock_R2_vs_S1_0h	yes	UP
maker-VaccDscaff1-augustus-gene-140.18	24.7251	-2.0348	0.618368	-3.2906	0.000999751	0.00382314	Mock_R2_vs_S1_0h	yes	DOWN
augustus_masked-VaccDscaff1-processed-gene-140.4	71.0209	-4.98256	0.547685	-9.09748	9.24524e-20	3.24809e-18	Mock_R2_vs_S1_0h	yes	DOWN
maker-VaccDscaff1-snap-gene-141.14	61.0578	-2.58296	0.474419	-5.44447	5.19611e-08	4.77074e-07	Mock_R2_vs_S1_0h	yes	DOWN
maker-VaccDscaff1-snap-gene-144.29	378.328	-2.48363	0.417071	-5.95493	2.60184e-09	2.92804e-08	Mock_R2_vs_S1_0h	yes	DOWN
maker-VaccDscaff1-snap-gene-147.26	12.5343	2.96068	0.899323	3.29213	0.000994334	0.00380502	Mock_R2_vs_S1_0h	yes	UP
maker-VaccDscaff1-augustus-gene-147.21	161.835	2.33153	0.429041	5.43428	5.50189e-08	5.02994e-07	Mock_R2_vs_S1_0h	yes	UP
maker-VaccDscaff1-snap-gene-148.35	54.6576	2.66943	0.419487	6.36354	1.97154e-10	2.5842e-09	Mock_R2_vs_S1_0h	yes	UP
maker-VaccDscaff1-snap-gene-148.40	20.134	-6.05763	1.15643	-5.23823	1.62127e-07	1.36568e-06	Mock_R2_vs_S1_0h	yes	DOWN
maker-VaccDscaff1-augustus-gene-150.13	111.342	-5.36681	0.435883	-12.3125	7.75579e-35	7.47025e-33	Mock_R2_vs_S1_0h	yes	DOWN
maker-VaccDscaff1-snap-gene-151.23	4.19905	5.35056	1.65176	3.23931	0.0011982	0.00449055	Mock_R2_vs_S1_0h	yes	UP
maker-VaccDscaff1-snap-gene-152.34	126.978	4.01841	0.32957	12.1929	3.39155e-34	3.18323e-32	Mock_R2_vs_S1_0h	yes	UP
maker-VaccDscaff1-augustus-gene-153.16	354.848	2.37272	0.305713	7.76129	8.40702e-15	1.84947e-13	Mock_R2_vs_S1_0h	yes	UP
augustus_masked-VaccDscaff1-processed-gene-154.1	42.7597	-4.30291	0.549435	-7.83151	4.8204e-15	1.09511e-13	Mock_R2_vs_S1_0h	yes	DOWN
maker-VaccDscaff1-snap-gene-155.33	9.21329	-6.82341	1.3981	-4.88048	1.05828e-06	7.72079e-06	Mock_R2_vs_S1_0h	yes	DOWN
maker-VaccDscaff1-snap-gene-155.40	15.3432	6.23769	1.30171	4.79192	1.65193e-06	1.16486e-05	Mock_R2_vs_S1_0h	yes	UP
augustus_masked-VaccDscaff1-processed-gene-155.5	12.8605	4.44921	1.11249	3.99933	6.3521e-05	0.00032483	Mock_R2_vs_S1_0h	yes	UP
augustus_masked-VaccDscaff1-processed-gene-155.9	126.277	3.49184	0.312112	11.1878	4.68056e-29	3.30687e-27	Mock_R2_vs_S1_0h	yes	UP
augustus_masked-VaccDscaff1-processed-gene-158.0	27.7975	3.91658	0.689421	5.68097	1.33937e-08	1.35236e-07	Mock_R2_vs_S1_0h	yes	UP
augustus_masked-VaccDscaff1-processed-gene-158.3	52.4398	3.12549	0.525126	5.9519	2.6505e-09	2.97395e-08	Mock_R2_vs_S1_0h	yes	UP
maker-VaccDscaff1-augustus-gene-162.24	275.552	3.13881	0.406917	7.71362	1.22296e-14	2.63408e-13	Mock_R2_vs_S1_0h	yes	UP
maker-VaccDscaff1-augustus-gene-169.17	5.79426	5.81514	1.52653	3.80938	0.000139318	0.0006568	Mock_R2_vs_S1_0h	yes	UP
maker-VaccDscaff1-snap-gene-170.36	4.57619	3.52313	1.41381	2.49194	0.0127048	0.0348847	Mock_R2_vs_S1_0h	yes	UP
maker-VaccDscaff1-augustus-gene-174.30	321.267	2.13764	0.22574	9.46946	2.81306e-21	1.13214e-19	Mock_R2_vs_S1_0h	yes	UP
maker-VaccDscaff1-snap-gene-185.31	61.3367	9.21709	1.23807	7.44474	9.71376e-14	1.91131e-12	Mock_R2_vs_S1_0h	yes	UP
snap_masked-VaccDscaff1-processed-gene-186.14	5.1579	-2.95486	1.15224	-2.56445	0.0103339	0.0292072	Mock_R2_vs_S1_0h	yes	DOWN
augustus_masked-VaccDscaff1-processed-gene-188.0	4.36652	4.37118	1.59792	2.73554	0.00622776	0.0189515	Mock_R2_vs_S1_0h	yes	UP
augustus_masked-VaccDscaff1-processed-gene-188.7	8.08403	2.9422	1.07313	2.7417	0.00611222	0.0186323	Mock_R2_vs_S1_0h	yes	UP
maker-VaccDscaff1-augustus-gene-192.22	519.946	2.21419	0.168573	13.1349	2.07666e-39	2.4386e-37	Mock_R2_vs_S1_0h	yes	UP
maker-VaccDscaff1-augustus-gene-193.18	117.04	4.32368	0.477163	9.06121	1.29012e-19	4.47748e-18	Mock_R2_vs_S1_0h	yes	UP
snap_masked-VaccDscaff1-processed-gene-199.23	11.7408	6.83196	1.34538	5.0781	3.81226e-07	3.01661e-06	Mock_R2_vs_S1_0h	yes	UP
maker-VaccDscaff1-augustus-gene-216.19	16.4838	7.32098	1.29749	5.64243	1.67669e-08	1.66807e-07	Mock_R2_vs_S1_0h	yes	UP
maker-VaccDscaff1-augustus-gene-217.16	20.2268	2.54798	0.607831	4.19192	2.766e-05	0.000153868	Mock_R2_vs_S1_0h	yes	UP
augustus_masked-VaccDscaff1-processed-gene-223.15	43.581	7.75651	1.24275	6.24143	4.33599e-10	5.41304e-09	Mock_R2_vs_S1_0h	yes	UP
maker-VaccDscaff1-augustus-gene-229.27	142.109	5.56905	0.500206	11.1335	8.61757e-29	6.02223e-27	Mock_R2_vs_S1_0h	yes	UP
augustus_masked-VaccDscaff1-processed-gene-231.4	19.6634	2.12513	0.586626	3.62262	0.00029163	0.00127073	Mock_R2_vs_S1_0h	yes	UP
maker-VaccDscaff1-augustus-gene-234.22	96.2498	8.00926	1.05636	7.58192	3.40476e-14	6.96581e-13	Mock_R2_vs_S1_0h	yes	UP
augustus_masked-VaccDscaff1-processed-gene-234.4	2448.81	2.76424	0.141422	19.546	4.46209e-85	2.34187e-82	Mock_R2_vs_S1_0h	yes	UP
maker-VaccDscaff1-augustus-gene-236.27	997.219	7.24878	0.367051	19.7487	8.23188e-87	4.58642e-84	Mock_R2_vs_S1_0h	yes	UP
maker-VaccDscaff1-augustus-gene-237.24	224.763	3.09601	0.309792	9.99385	1.62165e-23	7.79515e-22	Mock_R2_vs_S1_0h	yes	UP
maker-VaccDscaff1-snap-gene-239.34	109.223	2.33493	0.363623	6.4213	1.35118e-10	1.81263e-09	Mock_R2_vs_S1_0h	yes	UP
snap_masked-VaccDscaff1-processed-gene-246.8	4.29928	5.38084	1.59279	3.37825	0.000729493	0.00288222	Mock_R2_vs_S1_0h	yes	UP
maker-VaccDscaff1-snap-gene-247.18	199.907	3.46168	0.439149	7.88269	3.20397e-15	7.44323e-14	Mock_R2_vs_S1_0h	yes	UP
maker-VaccDscaff1-snap-gene-247.19	28.0261	4.85175	0.818154	5.93012	3.02716e-09	3.37303e-08	Mock_R2_vs_S1_0h	yes	UP
maker-VaccDscaff1-augustus-gene-247.16	464.552	3.93844	0.237574	16.5778	1.00883e-61	2.88267e-59	Mock_R2_vs_S1_0h	yes	UP
maker-VaccDscaff1-snap-gene-251.34	3.0003	4.86001	1.77496	2.73809	0.00617965	0.018814	Mock_R2_vs_S1_0h	yes	UP
maker-VaccDscaff1-augustus-gene-252.32	27.8792	3.66756	0.623415	5.88302	4.02855e-09	4.40861e-08	Mock_R2_vs_S1_0h	yes	UP
maker-VaccDscaff1-augustus-gene-256.29	17.3481	-2.7895	0.841673	-3.31423	0.000918962	0.00354796	Mock_R2_vs_S1_0h	yes	DOWN
snap_masked-VaccDscaff1-processed-gene-258.15	30.3458	7.2308	1.24802	5.79381	6.88085e-09	7.2587e-08	Mock_R2_vs_S1_0h	yes	UP
maker-VaccDscaff1-snap-gene-261.28	2.36395	4.51851	1.88185	2.4011	0.0163461	0.0429345	Mock_R2_vs_S1_0h	yes	UP
maker-VaccDscaff1-snap-gene-266.35	47.2019	8.83943	1.22643	7.20743	5.70163e-13	1.02609e-11	Mock_R2_vs_S1_0h	yes	UP
maker-VaccDscaff1-augustus-gene-270.27	147.541	6.46147	0.542623	11.9078	1.07721e-32	9.34092e-31	Mock_R2_vs_S1_0h	yes	UP
augustus_masked-VaccDscaff1-processed-gene-270.9	93.1976	6.35794	0.65104	9.76582	1.57832e-22	7.02243e-21	Mock_R2_vs_S1_0h	yes	UP
maker-VaccDscaff1-augustus-gene-278.26	18.0896	-3.4978	0.698428	-5.00811	5.49676e-07	4.23361e-06	Mock_R2_vs_S1_0h	yes	DOWN
maker-VaccDscaff1-augustus-gene-282.20	3.54274	-5.45531	1.75692	-3.10504	0.0019025	0.0067207	Mock_R2_vs_S1_0h	yes	DOWN
maker-VaccDscaff1-snap-gene-285.32	35.9051	8.44474	1.25764	6.71475	1.8839e-11	2.81185e-10	Mock_R2_vs_S1_0h	yes	UP
snap_masked-VaccDscaff1-processed-gene-285.9	16.4526	-5.17443	1.07932	-4.79418	1.63343e-06	1.15308e-05	Mock_R2_vs_S1_0h	yes	DOWN
maker-VaccDscaff1-augustus-gene-286.15	2576.5	2.19519	0.240619	9.12307	7.30248e-20	2.59748e-18	Mock_R2_vs_S1_0h	yes	UP
augustus_masked-VaccDscaff1-processed-gene-288.3	5.17499	-5.98453	1.70359	-3.5129	0.000443242	0.00184986	Mock_R2_vs_S1_0h	yes	DOWN
snap_masked-VaccDscaff1-processed-gene-289.25	24.5259	3.61432	0.687443	5.25763	1.45921e-07	1.2426e-06	Mock_R2_vs_S1_0h	yes	UP
snap_masked-VaccDscaff1-processed-gene-293.14	7.25579	2.79667	1.01721	2.74936	0.00597116	0.0182462	Mock_R2_vs_S1_0h	yes	UP
snap_masked-VaccDscaff1-processed-gene-294.24	20.8513	-4.7975	0.907266	-5.28786	1.23756e-07	1.06872e-06	Mock_R2_vs_S1_0h	yes	DOWN
maker-VaccDscaff1-augustus-gene-295.30	5.18909	5.65229	1.54165	3.66639	0.000246002	0.00109058	Mock_R2_vs_S1_0h	yes	UP
snap_masked-VaccDscaff1-processed-gene-295.9	49.1287	2.12716	0.390361	5.44921	5.05938e-08	4.65518e-07	Mock_R2_vs_S1_0h	yes	UP
snap_masked-VaccDscaff1-processed-gene-297.18	25.2376	-6.39415	1.12121	-5.70288	1.17801e-08	1.19837e-07	Mock_R2_vs_S1_0h	yes	DOWN
augustus_masked-VaccDscaff1-processed-gene-298.2	6.17164	2.49406	1.02567	2.43164	0.0150307	0.0400482	Mock_R2_vs_S1_0h	yes	UP
snap_masked-VaccDscaff1-processed-gene-298.13	227.297	3.0815	0.399123	7.72068	1.15709e-14	2.50268e-13	Mock_R2_vs_S1_0h	yes	UP
maker-VaccDscaff1-augustus-gene-299.29	10.3489	-3.71517	0.934898	-3.97387	7.07129e-05	0.000358259	Mock_R2_vs_S1_0h	yes	DOWN
maker-VaccDscaff1-augustus-gene-299.30	333.551	-7.22623	0.44923	-16.0858	3.2091e-58	8.42126e-56	Mock_R2_vs_S1_0h	yes	DOWN
maker-VaccDscaff1-augustus-gene-299.31	58.8528	-6.30828	0.849119	-7.4292	1.09255e-13	2.1318e-12	Mock_R2_vs_S1_0h	yes	DOWN
maker-VaccDscaff1-augustus-gene-299.32	956.141	-10.6632	0.778447	-13.698	1.04345e-42	1.5334e-40	Mock_R2_vs_S1_0h	yes	DOWN
maker-VaccDscaff1-snap-gene-302.35	43.1004	6.84494	1.08032	6.33604	2.35752e-10	3.05587e-09	Mock_R2_vs_S1_0h	yes	UP
maker-VaccDscaff1-augustus-gene-302.30	6710.3	-10.089	0.640102	-15.7616	5.71572e-56	1.36103e-53	Mock_R2_vs_S1_0h	yes	DOWN
augustus_masked-VaccDscaff1-processed-gene-302.6	5.33239	-3.4038	1.38552	-2.45669	0.0140224	0.0378199	Mock_R2_vs_S1_0h	yes	DOWN
snap_masked-VaccDscaff1-processed-gene-304.18	21.7376	6.74663	1.27094	5.3084	1.10593e-07	9.61505e-07	Mock_R2_vs_S1_0h	yes	UP
maker-VaccDscaff1-augustus-gene-304.30	104.236	9.01751	1.20583	7.47827	7.53069e-14	1.49319e-12	Mock_R2_vs_S1_0h	yes	UP
maker-VaccDscaff1-snap-gene-310.30	50.0568	-8.29874	1.2405	-6.68981	2.23456e-11	3.30646e-10	Mock_R2_vs_S1_0h	yes	DOWN
maker-VaccDscaff1-augustus-gene-311.35	8.32276	-5.69353	1.45373	-3.91649	8.98487e-05	0.000441974	Mock_R2_vs_S1_0h	yes	DOWN
snap_masked-VaccDscaff1-processed-gene-313.14	3.92721	4.22362	1.6179	2.61056	0.00903951	0.0260616	Mock_R2_vs_S1_0h	yes	UP
maker-VaccDscaff1-snap-gene-313.42	12.4814	-6.27963	1.34132	-4.68167	2.8455e-06	1.92471e-05	Mock_R2_vs_S1_0h	yes	DOWN
augustus_masked-VaccDscaff1-processed-gene-313.7	8.33849	-4.78356	1.25672	-3.80637	0.00014102	0.00066373	Mock_R2_vs_S1_0h	yes	DOWN
snap_masked-VaccDscaff1-processed-gene-314.11	10.8463	2.01622	0.810224	2.48847	0.0128295	0.0351857	Mock_R2_vs_S1_0h	yes	UP
maker-VaccDscaff1-snap-gene-317.29	63.0252	2.90546	0.46142	6.29679	3.03877e-10	3.88796e-09	Mock_R2_vs_S1_0h	yes	UP
maker-VaccDscaff1-snap-gene-318.46	453.087	3.61045	0.274288	13.163	1.43304e-39	1.69832e-37	Mock_R2_vs_S1_0h	yes	UP
augustus_masked-VaccDscaff1-processed-gene-319.5	7.27085	6.13882	1.46123	4.20114	2.65571e-05	0.000148181	Mock_R2_vs_S1_0h	yes	UP
maker-VaccDscaff1-augustus-gene-319.26	480.534	2.0419	0.221775	9.20711	3.35029e-20	1.22909e-18	Mock_R2_vs_S1_0h	yes	UP
maker-VaccDscaff1-snap-gene-321.26	16.4132	7.31406	1.30871	5.58876	2.28699e-08	2.23885e-07	Mock_R2_vs_S1_0h	yes	UP
maker-VaccDscaff1-snap-gene-322.28	54.5541	2.52705	0.442008	5.71722	1.08281e-08	1.10898e-07	Mock_R2_vs_S1_0h	yes	UP
maker-VaccDscaff1-augustus-gene-323.24	797.39	7.00486	0.30908	22.6636	1.02386e-113	9.07955e-111	Mock_R2_vs_S1_0h	yes	UP
maker-VaccDscaff1-augustus-gene-323.25	144.555	3.38054	0.345732	9.77792	1.40065e-22	6.27535e-21	Mock_R2_vs_S1_0h	yes	UP
maker-VaccDscaff1-augustus-gene-326.29	10.3056	-6.98587	1.37011	-5.09877	3.41873e-07	2.72957e-06	Mock_R2_vs_S1_0h	yes	DOWN
snap_masked-VaccDscaff1-processed-gene-328.21	222.147	-2.60242	0.306512	-8.49042	2.05888e-17	5.94924e-16	Mock_R2_vs_S1_0h	yes	DOWN
maker-VaccDscaff1-augustus-gene-329.53	30.8968	-2.86711	0.807917	-3.54877	0.000387037	0.00164032	Mock_R2_vs_S1_0h	yes	DOWN
augustus_masked-VaccDscaff1-processed-gene-330.3	21.5896	-3.03703	0.604139	-5.02704	4.981e-07	3.86531e-06	Mock_R2_vs_S1_0h	yes	DOWN
maker-VaccDscaff1-augustus-gene-331.22	70.1503	3.9259	0.473295	8.29483	1.08742e-16	2.91608e-15	Mock_R2_vs_S1_0h	yes	UP
maker-VaccDscaff1-augustus-gene-332.30	109.679	2.80741	0.357008	7.86371	3.72907e-15	8.59324e-14	Mock_R2_vs_S1_0h	yes	UP
augustus_masked-VaccDscaff1-processed-gene-333.4	32.0104	2.09411	0.523302	4.00171	6.28858e-05	0.000321837	Mock_R2_vs_S1_0h	yes	UP
maker-VaccDscaff1-snap-gene-335.39	21.1019	-4.49889	0.813105	-5.53297	3.1485e-08	3.01227e-07	Mock_R2_vs_S1_0h	yes	DOWN
maker-VaccDscaff1-augustus-gene-337.35	29603.4	10.5581	1.03697	10.1817	2.39406e-24	1.24192e-22	Mock_R2_vs_S1_0h	yes	UP
maker-VaccDscaff1-snap-gene-338.32	291.764	-2.38127	0.400588	-5.94444	2.7741e-09	3.10586e-08	Mock_R2_vs_S1_0h	yes	DOWN
maker-VaccDscaff1-augustus-gene-339.18	850.513	6.86546	0.294204	23.3357	1.92446e-120	1.90351e-117	Mock_R2_vs_S1_0h	yes	UP
snap_masked-VaccDscaff1-processed-gene-339.15	10.8733	-5.17412	1.25283	-4.12994	3.62855e-05	0.000196702	Mock_R2_vs_S1_0h	yes	DOWN
augustus_masked-VaccDscaff1-processed-gene-340.4	48.9534	-3.96834	0.46649	-8.50681	1.78785e-17	5.21974e-16	Mock_R2_vs_S1_0h	yes	DOWN
maker-VaccDscaff1-augustus-gene-341.25	550.801	3.01987	0.222667	13.5623	6.70148e-42	9.2657e-40	Mock_R2_vs_S1_0h	yes	UP
maker-VaccDscaff1-snap-gene-341.29	24.0468	2.41101	0.67011	3.59792	0.000320767	0.00138432	Mock_R2_vs_S1_0h	yes	UP
maker-VaccDscaff1-augustus-gene-341.27	22.8446	2.13046	0.641892	3.31903	0.000903304	0.00349275	Mock_R2_vs_S1_0h	yes	UP
augustus_masked-VaccDscaff1-processed-gene-341.7	26.9078	7.05848	1.2569	5.61576	1.95695e-08	1.93342e-07	Mock_R2_vs_S1_0h	yes	UP
augustus_masked-VaccDscaff1-processed-gene-342.1	9.64335	3.98527	1.09563	3.63742	0.000275383	0.00120648	Mock_R2_vs_S1_0h	yes	UP
augustus_masked-VaccDscaff1-processed-gene-342.6	70.491	9.41694	1.22	7.71882	1.17414e-14	2.53317e-13	Mock_R2_vs_S1_0h	yes	UP
maker-VaccDscaff1-augustus-gene-343.27	85.7402	-3.85822	0.399469	-9.65836	4.53041e-22	1.9483e-20	Mock_R2_vs_S1_0h	yes	DOWN
augustus_masked-VaccDscaff1-processed-gene-343.8	148.742	2.07923	0.240771	8.6357	5.83684e-18	1.7844e-16	Mock_R2_vs_S1_0h	yes	UP
maker-VaccDscaff1-snap-gene-344.41	8.32366	-6.67591	1.44228	-4.62873	3.67915e-06	2.43605e-05	Mock_R2_vs_S1_0h	yes	DOWN
maker-VaccDscaff1-snap-gene-344.43	16.4013	-4.715	0.95056	-4.96023	7.04096e-07	5.30849e-06	Mock_R2_vs_S1_0h	yes	DOWN
augustus_masked-VaccDscaff1-processed-gene-345.1	8.86581	-6.77166	1.39917	-4.83978	1.2998e-06	9.32153e-06	Mock_R2_vs_S1_0h	yes	DOWN
maker-VaccDscaff1-snap-gene-345.32	2.64845	-5.02371	1.81566	-2.76688	0.00565952	0.0174035	Mock_R2_vs_S1_0h	yes	DOWN
augustus_masked-VaccDscaff1-processed-gene-348.1	3.51425	5.09206	1.67741	3.03566	0.00240008	0.00822641	Mock_R2_vs_S1_0h	yes	UP
maker-VaccDscaff1-augustus-gene-349.40	8.85884	6.42711	1.43926	4.46556	7.98592e-06	4.95474e-05	Mock_R2_vs_S1_0h	yes	UP
maker-VaccDscaff1-augustus-gene-350.36	2322.57	-2.16511	0.26321	-8.22579	1.93912e-16	5.07309e-15	Mock_R2_vs_S1_0h	yes	DOWN
maker-VaccDscaff1-augustus-gene-354.30	7.23962	3.15453	1.1207	2.81478	0.0048811	0.0153231	Mock_R2_vs_S1_0h	yes	UP
augustus_masked-VaccDscaff1-processed-gene-355.0	73.4207	5.58848	0.582158	9.5996	8.02582e-22	3.38361e-20	Mock_R2_vs_S1_0h	yes	UP
augustus_masked-VaccDscaff1-processed-gene-355.6	363.424	3.56665	0.25127	14.1945	9.91119e-46	1.68799e-43	Mock_R2_vs_S1_0h	yes	UP
snap_masked-VaccDscaff1-processed-gene-356.10	13.8067	7.06419	1.36036	5.19288	2.07065e-07	1.71335e-06	Mock_R2_vs_S1_0h	yes	UP
maker-VaccDscaff1-snap-gene-356.37	30.223	7.22435	1.26079	5.73003	1.00411e-08	1.03291e-07	Mock_R2_vs_S1_0h	yes	UP
maker-VaccDscaff1-snap-gene-356.35	48.3873	8.87592	1.23342	7.19619	6.19178e-13	1.1081e-11	Mock_R2_vs_S1_0h	yes	UP
maker-VaccDscaff1-snap-gene-357.20	8.09355	3.68637	1.23674	2.98071	0.00287582	0.00963761	Mock_R2_vs_S1_0h	yes	UP
snap_masked-VaccDscaff1-processed-gene-357.12	38.3253	-2.19189	0.407139	-5.38365	7.2991e-08	6.53362e-07	Mock_R2_vs_S1_0h	yes	DOWN
maker-VaccDscaff1-snap-gene-359.40	5.97002	-3.67738	1.317	-2.79225	0.00523428	0.0162835	Mock_R2_vs_S1_0h	yes	DOWN
augustus_masked-VaccDscaff1-processed-gene-359.3	17.659	-5.88869	1.17775	-4.99997	5.73389e-07	4.39519e-06	Mock_R2_vs_S1_0h	yes	DOWN
maker-VaccDscaff1-augustus-gene-359.28	7.65516	5.21424	1.51212	3.44829	0.00056415	0.00229198	Mock_R2_vs_S1_0h	yes	UP
maker-VaccDscaff1-augustus-gene-359.30	1658.36	-2.21572	0.122869	-18.0332	1.06936e-72	4.36519e-70	Mock_R2_vs_S1_0h	yes	DOWN
augustus_masked-VaccDscaff1-processed-gene-360.5	5.66479	-6.12122	1.52202	-4.02176	5.77641e-05	0.000297163	Mock_R2_vs_S1_0h	yes	DOWN
maker-VaccDscaff1-augustus-gene-362.21	91.9078	4.238	0.416187	10.1829	2.36383e-24	1.23058e-22	Mock_R2_vs_S1_0h	yes	UP
maker-VaccDscaff1-snap-gene-368.33	11.3232	6.77734	1.3696	4.94839	7.48292e-07	5.62192e-06	Mock_R2_vs_S1_0h	yes	UP
augustus_masked-VaccDscaff1-processed-gene-368.3	26.9822	-3.8404	0.799448	-4.80381	1.55672e-06	1.10287e-05	Mock_R2_vs_S1_0h	yes	DOWN
maker-VaccDscaff1-augustus-gene-368.30	53.2485	-3.81263	0.52828	-7.21707	5.31201e-13	9.62035e-12	Mock_R2_vs_S1_0h	yes	DOWN
maker-VaccDscaff1-augustus-gene-368.31	97.2786	-4.22033	0.390533	-10.8066	3.20355e-27	2.03925e-25	Mock_R2_vs_S1_0h	yes	DOWN
maker-VaccDscaff1-augustus-gene-372.31	17.5585	-2.32094	0.716987	-3.23707	0.00120763	0.00452062	Mock_R2_vs_S1_0h	yes	DOWN
maker-VaccDscaff1-snap-gene-374.40	4.45769	5.43267	1.58398	3.42976	0.000604119	0.00243627	Mock_R2_vs_S1_0h	yes	UP
snap_masked-VaccDscaff1-processed-gene-379.13	20.522	-7.98567	1.3545	-5.89567	3.73167e-09	4.09767e-08	Mock_R2_vs_S1_0h	yes	DOWN
maker-VaccDscaff1-snap-gene-379.36	119.552	-2.26346	0.276155	-8.19633	2.47828e-16	6.43128e-15	Mock_R2_vs_S1_0h	yes	DOWN
augustus_masked-VaccDscaff1-processed-gene-380.1	6.90775	-6.41452	1.46802	-4.36949	1.24537e-05	7.42402e-05	Mock_R2_vs_S1_0h	yes	DOWN
maker-VaccDscaff1-snap-gene-380.32	2.21097	4.4224	1.889	2.34113	0.0192255	0.049211	Mock_R2_vs_S1_0h	yes	UP
augustus_masked-VaccDscaff1-processed-gene-380.10	9.84094	6.57486	1.40065	4.69415	2.67715e-06	1.81994e-05	Mock_R2_vs_S1_0h	yes	UP
maker-VaccDscaff1-snap-gene-383.34	1388.16	-2.38688	0.158813	-15.0295	4.70529e-51	9.45358e-49	Mock_R2_vs_S1_0h	yes	DOWN
maker-VaccDscaff1-snap-gene-392.35	97.8324	2.23422	0.310865	7.18711	6.6175e-13	1.17936e-11	Mock_R2_vs_S1_0h	yes	UP
maker-VaccDscaff1-snap-gene-393.42	80.6993	9.61269	1.2109	7.9385	2.04642e-15	4.85049e-14	Mock_R2_vs_S1_0h	yes	UP
maker-VaccDscaff1-snap-gene-393.43	34.5845	8.39126	1.25266	6.69878	2.1017e-11	3.12064e-10	Mock_R2_vs_S1_0h	yes	UP
maker-VaccDscaff1-snap-gene-393.45	648.603	2.94177	0.198326	14.833	8.96226e-50	1.70728e-47	Mock_R2_vs_S1_0h	yes	UP
maker-VaccDscaff1-snap-gene-395.35	9.68306	-6.90486	1.56602	-4.40918	1.03764e-05	6.26411e-05	Mock_R2_vs_S1_0h	yes	DOWN
maker-VaccDscaff1-augustus-gene-398.30	538.467	2.44216	0.341496	7.15137	8.5919e-13	1.5207e-11	Mock_R2_vs_S1_0h	yes	UP
snap_masked-VaccDscaff1-processed-gene-401.16	125.469	2.98071	0.357402	8.33992	7.43394e-17	2.03165e-15	Mock_R2_vs_S1_0h	yes	UP
maker-VaccDscaff1-snap-gene-403.33	28.626	2.35205	0.490744	4.79282	1.64452e-06	1.1606e-05	Mock_R2_vs_S1_0h	yes	UP
snap_masked-VaccDscaff1-processed-gene-408.22	124.727	3.89066	0.360271	10.7993	3.46999e-27	2.19797e-25	Mock_R2_vs_S1_0h	yes	UP
maker-VaccDscaff1-snap-gene-408.47	84.6275	2.05297	0.454304	4.51893	6.21536e-06	3.93792e-05	Mock_R2_vs_S1_0h	yes	UP
augustus_masked-VaccDscaff1-processed-gene-409.3	172.324	-3.95858	0.350882	-11.2818	1.61427e-29	1.18274e-27	Mock_R2_vs_S1_0h	yes	DOWN
maker-VaccDscaff1-augustus-gene-410.34	3.56772	-5.45508	1.67213	-3.26236	0.00110489	0.00417308	Mock_R2_vs_S1_0h	yes	DOWN
augustus_masked-VaccDscaff1-processed-gene-411.5	3.65471	-4.4635	1.67979	-2.65718	0.00787969	0.0231909	Mock_R2_vs_S1_0h	yes	DOWN
maker-VaccDscaff1-augustus-gene-418.33	90.4938	2.3564	0.336584	7.00092	2.54294e-12	4.26593e-11	Mock_R2_vs_S1_0h	yes	UP
maker-VaccDscaff1-augustus-gene-419.33	19.8357	-2.80629	0.685326	-4.09483	4.22482e-05	0.000225181	Mock_R2_vs_S1_0h	yes	DOWN
maker-VaccDscaff1-snap-gene-426.36	2.37162	-4.87157	1.97448	-2.46726	0.0136151	0.0369384	Mock_R2_vs_S1_0h	yes	DOWN
augustus_masked-VaccDscaff1-processed-gene-426.6	10.6336	-2.50226	0.849087	-2.947	0.00320873	0.0106188	Mock_R2_vs_S1_0h	yes	DOWN
maker-VaccDscaff1-snap-gene-426.39	5.4565	-5.06965	1.50167	-3.37601	0.000735452	0.0029022	Mock_R2_vs_S1_0h	yes	DOWN
maker-VaccDscaff1-snap-gene-427.37	56.0597	-2.11352	0.434523	-4.864	1.15036e-06	8.34993e-06	Mock_R2_vs_S1_0h	yes	DOWN
maker-VaccDscaff1-snap-gene-427.40	8.7523	2.74709	0.965497	2.84526	0.00443752	0.0140975	Mock_R2_vs_S1_0h	yes	UP
maker-VaccDscaff1-augustus-gene-430.41	50.0788	4.72785	0.605666	7.80603	5.90157e-15	1.32899e-13	Mock_R2_vs_S1_0h	yes	UP
maker-VaccDscaff1-snap-gene-430.50	13.1871	7.00118	1.37581	5.08876	3.60413e-07	2.8616e-06	Mock_R2_vs_S1_0h	yes	UP
augustus_masked-VaccDscaff1-processed-gene-433.5	4.24448	-5.7162	1.67637	-3.40987	0.000649947	0.00260475	Mock_R2_vs_S1_0h	yes	DOWN
maker-VaccDscaff1-augustus-gene-434.28	525.636	-2.32543	0.17628	-13.1917	9.80005e-40	1.17222e-37	Mock_R2_vs_S1_0h	yes	DOWN
maker-VaccDscaff1-snap-gene-435.36	16.7216	3.56541	0.748656	4.76241	1.91293e-06	1.33356e-05	Mock_R2_vs_S1_0h	yes	UP
maker-VaccDscaff1-snap-gene-436.36	3.77662	-4.52772	1.63275	-2.77306	0.00555315	0.0171235	Mock_R2_vs_S1_0h	yes	DOWN
snap_masked-VaccDscaff1-processed-gene-437.19	11.8538	2.78771	0.803942	3.46756	0.000525216	0.00215216	Mock_R2_vs_S1_0h	yes	UP
augustus_masked-VaccDscaff1-processed-gene-441.6	9549.47	-2.28641	0.1836	-12.4532	1.34376e-35	1.34465e-33	Mock_R2_vs_S1_0h	yes	DOWN
maker-VaccDscaff1-augustus-gene-448.48	1487.88	2.01358	0.288917	6.9694	3.183e-12	5.29478e-11	Mock_R2_vs_S1_0h	yes	UP
snap_masked-VaccDscaff1-processed-gene-448.28	20.5768	-2.5021	0.776555	-3.22205	0.00127276	0.00473272	Mock_R2_vs_S1_0h	yes	DOWN
maker-VaccDscaff1-snap-gene-449.33	10.0946	-2.39795	0.792934	-3.02414	0.0024934	0.00850546	Mock_R2_vs_S1_0h	yes	DOWN
augustus_masked-VaccDscaff1-processed-gene-450.5	51.0377	-3.7438	0.52079	-7.18868	6.54185e-13	1.1675e-11	Mock_R2_vs_S1_0h	yes	DOWN
maker-VaccDscaff1-snap-gene-450.48	8.36232	-2.06103	0.820875	-2.51077	0.0120467	0.0333158	Mock_R2_vs_S1_0h	yes	DOWN
maker-VaccDscaff1-augustus-gene-450.33	8.43825	2.82996	1.14463	2.47237	0.0134221	0.0365343	Mock_R2_vs_S1_0h	yes	UP
maker-VaccDscaff1-snap-gene-451.27	99.8851	-3.96001	1.00548	-3.93843	8.20151e-05	0.000408044	Mock_R2_vs_S1_0h	yes	DOWN
snap_masked-VaccDscaff1-processed-gene-456.10	6.02529	5.86931	1.49147	3.93527	8.31045e-05	0.000412587	Mock_R2_vs_S1_0h	yes	UP
snap_masked-VaccDscaff1-processed-gene-456.18	69.6701	-2.37379	0.465804	-5.09611	3.46696e-07	2.76293e-06	Mock_R2_vs_S1_0h	yes	DOWN
snap_masked-VaccDscaff1-processed-gene-458.11	20.215	-3.69638	0.71028	-5.20412	1.94918e-07	1.61961e-06	Mock_R2_vs_S1_0h	yes	DOWN
maker-VaccDscaff1-augustus-gene-459.29	4347.51	-2.22104	0.175209	-12.6765	7.98198e-37	8.34442e-35	Mock_R2_vs_S1_0h	yes	DOWN
augustus_masked-VaccDscaff1-processed-gene-459.9	603.631	-2.91739	0.275344	-10.5954	3.12872e-26	1.84122e-24	Mock_R2_vs_S1_0h	yes	DOWN
augustus_masked-VaccDscaff2-processed-gene-1.7	4.54071	-4.79569	1.56083	-3.07253	0.00212251	0.00739828	Mock_R2_vs_S1_0h	yes	DOWN
augustus_masked-VaccDscaff2-processed-gene-3.1	100.632	-3.33666	0.311181	-10.7226	7.97534e-27	4.93033e-25	Mock_R2_vs_S1_0h	yes	DOWN
maker-VaccDscaff2-snap-gene-6.23	234.273	-2.93955	0.226142	-12.9987	1.24515e-38	1.39832e-36	Mock_R2_vs_S1_0h	yes	DOWN
augustus_masked-VaccDscaff2-processed-gene-7.5	30.9375	2.44782	0.546924	4.47562	7.61892e-06	4.74076e-05	Mock_R2_vs_S1_0h	yes	UP
maker-VaccDscaff2-augustus-gene-8.25	382.961	-2.45922	0.207435	-11.8554	2.01794e-32	1.72984e-30	Mock_R2_vs_S1_0h	yes	DOWN
maker-VaccDscaff2-augustus-gene-9.31	16.9989	-4.81934	0.931817	-5.17198	2.31629e-07	1.90374e-06	Mock_R2_vs_S1_0h	yes	DOWN
maker-VaccDscaff2-snap-gene-10.38	307.416	-11.8866	1.19458	-9.95047	2.50991e-23	1.19091e-21	Mock_R2_vs_S1_0h	yes	DOWN
augustus_masked-VaccDscaff2-processed-gene-10.4	44.9901	3.79969	0.647877	5.86484	4.49567e-09	4.87828e-08	Mock_R2_vs_S1_0h	yes	UP
augustus_masked-VaccDscaff2-processed-gene-11.3	5.75374	-6.14077	1.5434	-3.97874	6.9282e-05	0.000351772	Mock_R2_vs_S1_0h	yes	DOWN
maker-VaccDscaff2-snap-gene-11.41	3.0845	4.90332	1.78104	2.75307	0.005904	0.0180668	Mock_R2_vs_S1_0h	yes	UP
maker-VaccDscaff2-snap-gene-11.43	118.227	-6.16814	0.507757	-12.1478	5.89202e-34	5.431e-32	Mock_R2_vs_S1_0h	yes	DOWN
snap_masked-VaccDscaff2-processed-gene-12.7	242.734	3.22054	0.368605	8.73709	2.39199e-18	7.58506e-17	Mock_R2_vs_S1_0h	yes	UP
maker-VaccDscaff2-snap-gene-13.28	1108.25	7.15344	0.313927	22.7869	6.17858e-115	5.6748e-112	Mock_R2_vs_S1_0h	yes	UP
maker-VaccDscaff2-snap-gene-15.35	44.1166	-2.12421	0.495783	-4.28457	1.83095e-05	0.000105457	Mock_R2_vs_S1_0h	yes	DOWN
maker-VaccDscaff2-augustus-gene-17.25	4.76628	4.50936	1.52512	2.95672	0.00310926	0.0103242	Mock_R2_vs_S1_0h	yes	UP
augustus_masked-VaccDscaff2-processed-gene-19.0	11.2497	2.95227	0.863587	3.41861	0.000629422	0.00252762	Mock_R2_vs_S1_0h	yes	UP
maker-VaccDscaff2-snap-gene-19.57	84.8948	4.89694	0.467407	10.4768	1.10397e-25	6.28115e-24	Mock_R2_vs_S1_0h	yes	UP
maker-VaccDscaff2-snap-gene-21.37	31.9907	3.27556	0.533174	6.14351	8.07163e-10	9.69538e-09	Mock_R2_vs_S1_0h	yes	UP
snap_masked-VaccDscaff2-processed-gene-23.19	4.52902	-4.79578	1.63565	-2.93203	0.00336753	0.011067	Mock_R2_vs_S1_0h	yes	DOWN
augustus_masked-VaccDscaff2-processed-gene-24.7	1108.97	-2.23412	0.23555	-9.48472	2.43031e-21	9.87366e-20	Mock_R2_vs_S1_0h	yes	DOWN
maker-VaccDscaff2-augustus-gene-25.19	500.708	-2.03229	0.208042	-9.76868	1.53437e-22	6.83872e-21	Mock_R2_vs_S1_0h	yes	DOWN
snap_masked-VaccDscaff2-processed-gene-29.18	9.57558	2.2198	0.816622	2.71827	0.00656243	0.0198315	Mock_R2_vs_S1_0h	yes	UP
maker-VaccDscaff2-snap-gene-29.60	4.84355	5.55453	1.54647	3.59176	0.000328455	0.00141441	Mock_R2_vs_S1_0h	yes	UP
snap_masked-VaccDscaff2-processed-gene-29.17	63.6074	2.32265	0.445343	5.21542	1.83406e-07	1.5294e-06	Mock_R2_vs_S1_0h	yes	UP
snap_masked-VaccDscaff2-processed-gene-29.31	9.65624	2.40383	0.949276	2.53227	0.0113326	0.0315924	Mock_R2_vs_S1_0h	yes	UP
maker-VaccDscaff2-snap-gene-30.41	71.4299	2.73563	0.351102	7.79155	6.6191e-15	1.47507e-13	Mock_R2_vs_S1_0h	yes	UP
snap_masked-VaccDscaff2-processed-gene-30.23	95.0697	2.24697	0.281838	7.97258	1.55393e-15	3.7453e-14	Mock_R2_vs_S1_0h	yes	UP
maker-VaccDscaff2-augustus-gene-33.28	61.5022	2.72872	0.391958	6.96176	3.36045e-12	5.57553e-11	Mock_R2_vs_S1_0h	yes	UP
snap_masked-VaccDscaff2-processed-gene-34.19	10.8936	4.15619	1.15479	3.59909	0.000319332	0.00137905	Mock_R2_vs_S1_0h	yes	UP
snap_masked-VaccDscaff2-processed-gene-33.22	14.3927	-4.21901	0.874208	-4.82609	1.39238e-06	9.91083e-06	Mock_R2_vs_S1_0h	yes	DOWN
maker-VaccDscaff2-augustus-gene-34.39	22.9772	-2.84744	0.666305	-4.27348	1.92448e-05	0.00011035	Mock_R2_vs_S1_0h	yes	DOWN
augustus_masked-VaccDscaff2-processed-gene-34.13	80.6381	3.89849	0.467776	8.33409	7.80969e-17	2.13208e-15	Mock_R2_vs_S1_0h	yes	UP
maker-VaccDscaff2-snap-gene-34.48	4.44094	5.42818	1.68214	3.22696	0.00125115	0.00466284	Mock_R2_vs_S1_0h	yes	UP
maker-VaccDscaff2-augustus-gene-35.36	66.8489	2.65366	0.389995	6.80436	1.01501e-11	1.57817e-10	Mock_R2_vs_S1_0h	yes	UP
maker-VaccDscaff2-snap-gene-35.45	129.779	2.67692	0.379737	7.0494	1.79695e-12	3.06853e-11	Mock_R2_vs_S1_0h	yes	UP
maker-VaccDscaff2-snap-gene-36.36	8.37128	5.34971	1.39282	3.84093	0.000122571	0.000584708	Mock_R2_vs_S1_0h	yes	UP
maker-VaccDscaff2-augustus-gene-40.19	56.7152	-2.00114	0.355989	-5.62135	1.89471e-08	1.87481e-07	Mock_R2_vs_S1_0h	yes	DOWN
augustus_masked-VaccDscaff2-processed-gene-41.3	43.5104	3.0161	0.478327	6.30553	2.87202e-10	3.6893e-09	Mock_R2_vs_S1_0h	yes	UP
augustus_masked-VaccDscaff2-processed-gene-42.1	13.7825	7.06343	1.31934	5.35374	8.61542e-08	7.60339e-07	Mock_R2_vs_S1_0h	yes	UP
snap_masked-VaccDscaff2-processed-gene-43.19	2.61742	4.66822	1.81152	2.57697	0.00996704	0.0283386	Mock_R2_vs_S1_0h	yes	UP
maker-VaccDscaff2-snap-gene-44.34	22.4719	2.42048	0.53765	4.50197	6.73275e-06	4.23858e-05	Mock_R2_vs_S1_0h	yes	UP
maker-VaccDscaff2-snap-gene-44.33	6.02799	3.98094	1.36028	2.92656	0.00342729	0.0112337	Mock_R2_vs_S1_0h	yes	UP
snap_masked-VaccDscaff2-processed-gene-46.14	4.8942	-3.98377	1.46635	-2.7168	0.00659162	0.0199057	Mock_R2_vs_S1_0h	yes	DOWN
augustus_masked-VaccDscaff2-processed-gene-51.0	6.6635	2.99807	1.13519	2.64103	0.00826546	0.0241576	Mock_R2_vs_S1_0h	yes	UP
maker-VaccDscaff2-augustus-gene-52.21	9.80672	2.29554	0.88331	2.59879	0.00935522	0.0268424	Mock_R2_vs_S1_0h	yes	UP
maker-VaccDscaff2-snap-gene-54.37	122.164	3.06791	0.310887	9.86822	5.71675e-23	2.61133e-21	Mock_R2_vs_S1_0h	yes	UP
maker-VaccDscaff2-snap-gene-54.39	8.18256	-2.52159	1.03672	-2.43228	0.0150041	0.0399938	Mock_R2_vs_S1_0h	yes	DOWN
maker-VaccDscaff2-snap-gene-55.26	68.893	2.61847	0.339607	7.71031	1.25509e-14	2.69651e-13	Mock_R2_vs_S1_0h	yes	UP
maker-VaccDscaff2-snap-gene-59.31	74.5309	-2.82296	0.339066	-8.32569	8.38395e-17	2.27918e-15	Mock_R2_vs_S1_0h	yes	DOWN
snap_masked-VaccDscaff2-processed-gene-60.20	21.1347	-5.12229	0.950207	-5.3907	7.01823e-08	6.30195e-07	Mock_R2_vs_S1_0h	yes	DOWN
maker-VaccDscaff2-augustus-gene-60.27	103.78	-2.44791	0.304727	-8.03312	9.50234e-16	2.33625e-14	Mock_R2_vs_S1_0h	yes	DOWN
augustus_masked-VaccDscaff2-processed-gene-61.0	53.5152	2.16487	0.409914	5.28127	1.28289e-07	1.10601e-06	Mock_R2_vs_S1_0h	yes	UP
augustus_masked-VaccDscaff2-processed-gene-62.3	81.2962	9.62418	1.21535	7.91885	2.39714e-15	5.64535e-14	Mock_R2_vs_S1_0h	yes	UP
maker-VaccDscaff2-snap-gene-63.30	44.6276	2.68128	0.417297	6.42534	1.31573e-10	1.76877e-09	Mock_R2_vs_S1_0h	yes	UP
snap_masked-VaccDscaff2-processed-gene-66.10	383.453	-3.47739	0.309366	-11.2404	2.58321e-29	1.87133e-27	Mock_R2_vs_S1_0h	yes	DOWN
augustus_masked-VaccDscaff2-processed-gene-69.1	49.9988	-2.92003	0.52467	-5.56546	2.61459e-08	2.53351e-07	Mock_R2_vs_S1_0h	yes	DOWN
maker-VaccDscaff2-snap-gene-69.22	99.7415	-10.2617	1.21506	-8.44542	3.02957e-17	8.63762e-16	Mock_R2_vs_S1_0h	yes	DOWN
augustus_masked-VaccDscaff2-processed-gene-70.0	4.71587	-5.85721	1.60355	-3.65266	0.000259536	0.00114466	Mock_R2_vs_S1_0h	yes	DOWN
maker-VaccDscaff2-snap-gene-70.20	235.328	-2.17389	0.241915	-8.98617	2.5599e-19	8.6851e-18	Mock_R2_vs_S1_0h	yes	DOWN
maker-VaccDscaff2-augustus-gene-71.19	180.471	3.85678	0.277476	13.8995	6.37714e-44	9.82041e-42	Mock_R2_vs_S1_0h	yes	UP
maker-VaccDscaff2-snap-gene-76.24	12.9696	6.97482	1.32802	5.25203	1.50434e-07	1.27807e-06	Mock_R2_vs_S1_0h	yes	UP
maker-VaccDscaff2-snap-gene-76.25	39.5687	2.90651	0.442709	6.56529	5.19304e-11	7.35809e-10	Mock_R2_vs_S1_0h	yes	UP
maker-VaccDscaff2-augustus-gene-77.20	8.99314	-3.16517	0.967102	-3.27284	0.00106472	0.00403855	Mock_R2_vs_S1_0h	yes	DOWN
maker-VaccDscaff2-augustus-gene-79.23	87040.4	-2.64476	0.206508	-12.807	1.49792e-37	1.63229e-35	Mock_R2_vs_S1_0h	yes	DOWN
maker-VaccDscaff2-snap-gene-80.18	49.7998	8.91592	1.22362	7.28654	3.18025e-13	5.95244e-12	Mock_R2_vs_S1_0h	yes	UP
maker-VaccDscaff2-augustus-gene-80.16	4.89148	-5.90986	1.60307	-3.6866	0.000227272	0.00101542	Mock_R2_vs_S1_0h	yes	DOWN
augustus_masked-VaccDscaff2-processed-gene-81.6	848.365	-10.932	1.32438	-8.25441	1.52653e-16	4.04718e-15	Mock_R2_vs_S1_0h	yes	DOWN
maker-VaccDscaff2-augustus-gene-81.15	21.1793	4.45388	0.804289	5.53766	3.06532e-08	2.94035e-07	Mock_R2_vs_S1_0h	yes	UP
maker-VaccDscaff2-augustus-gene-82.25	578.5	-3.05928	0.298559	-10.2468	1.2231e-24	6.44558e-23	Mock_R2_vs_S1_0h	yes	DOWN
maker-VaccDscaff2-snap-gene-83.32	300.273	2.01935	0.245308	8.23189	1.8428e-16	4.84077e-15	Mock_R2_vs_S1_0h	yes	UP
maker-VaccDscaff2-augustus-gene-84.23	26.5671	-2.63308	0.521349	-5.05052	4.40618e-07	3.45679e-06	Mock_R2_vs_S1_0h	yes	DOWN
maker-VaccDscaff2-augustus-gene-87.38	108.729	2.44154	0.306207	7.97351	1.54225e-15	3.72063e-14	Mock_R2_vs_S1_0h	yes	UP
augustus_masked-VaccDscaff2-processed-gene-88.1	42.7882	-2.58868	0.455919	-5.67795	1.3632e-08	1.37373e-07	Mock_R2_vs_S1_0h	yes	DOWN
maker-VaccDscaff2-snap-gene-88.37	542.355	-2.40108	0.176406	-13.6111	3.44042e-42	4.88825e-40	Mock_R2_vs_S1_0h	yes	DOWN
maker-VaccDscaff2-augustus-gene-89.26	436.783	-7.72101	0.422299	-18.2833	1.12478e-74	4.74197e-72	Mock_R2_vs_S1_0h	yes	DOWN
snap_masked-VaccDscaff2-processed-gene-90.17	22.7443	-3.35049	0.655001	-5.11524	3.13339e-07	2.5166e-06	Mock_R2_vs_S1_0h	yes	DOWN
maker-VaccDscaff2-augustus-gene-90.32	147.42	2.33308	0.320637	7.27639	3.4286e-13	6.37551e-12	Mock_R2_vs_S1_0h	yes	UP
snap_masked-VaccDscaff2-processed-gene-92.10	42.6571	3.42649	0.517496	6.62129	3.56076e-11	5.13872e-10	Mock_R2_vs_S1_0h	yes	UP
snap_masked-VaccDscaff2-processed-gene-95.14	31.648	4.60863	0.807664	5.70612	1.15579e-08	1.1781e-07	Mock_R2_vs_S1_0h	yes	UP
maker-VaccDscaff2-augustus-gene-96.23	45.0588	8.77216	1.24321	7.05607	1.71282e-12	2.93266e-11	Mock_R2_vs_S1_0h	yes	UP
augustus_masked-VaccDscaff2-processed-gene-98.0	6.20997	5.91544	1.52986	3.86665	0.000110341	0.00053229	Mock_R2_vs_S1_0h	yes	UP
maker-VaccDscaff2-augustus-gene-98.33	60.7538	3.22408	0.430967	7.48103	7.37419e-14	1.46329e-12	Mock_R2_vs_S1_0h	yes	UP
maker-VaccDscaff2-augustus-gene-98.34	449.272	3.58826	0.222895	16.0985	2.61558e-58	6.93453e-56	Mock_R2_vs_S1_0h	yes	UP
maker-VaccDscaff2-snap-gene-100.42	10.3813	-5.10431	1.26381	-4.03883	5.37184e-05	0.000278636	Mock_R2_vs_S1_0h	yes	DOWN
snap_masked-VaccDscaff2-processed-gene-101.13	32.3061	-2.38398	0.574605	-4.1489	3.34082e-05	0.000182451	Mock_R2_vs_S1_0h	yes	DOWN
snap_masked-VaccDscaff2-processed-gene-103.9	812.794	-3.25716	0.223196	-14.5933	3.0994e-48	5.61318e-46	Mock_R2_vs_S1_0h	yes	DOWN
augustus_masked-VaccDscaff2-processed-gene-104.5	25.378	3.51773	0.698081	5.03914	4.67626e-07	3.63981e-06	Mock_R2_vs_S1_0h	yes	UP
maker-VaccDscaff2-snap-gene-107.28	34.7916	-8.74239	1.25827	-6.94796	3.70605e-12	6.10951e-11	Mock_R2_vs_S1_0h	yes	DOWN
augustus_masked-VaccDscaff2-processed-gene-107.3	24.305	7.88249	1.38053	5.70977	1.13131e-08	1.15497e-07	Mock_R2_vs_S1_0h	yes	UP
maker-VaccDscaff2-snap-gene-108.9	5.56401	-5.10822	1.65932	-3.07851	0.00208039	0.00726723	Mock_R2_vs_S1_0h	yes	DOWN
snap_masked-VaccDscaff2-processed-gene-111.16	71.5293	2.78157	0.347109	8.01353	1.11462e-15	2.72218e-14	Mock_R2_vs_S1_0h	yes	UP
snap_masked-VaccDscaff2-processed-gene-121.16	2.71334	-5.06565	2.16845	-2.33607	0.0194875	0.0497333	Mock_R2_vs_S1_0h	yes	DOWN
maker-VaccDscaff2-augustus-gene-121.31	7.93664	-4.03954	1.239	-3.26031	0.00111292	0.00420092	Mock_R2_vs_S1_0h	yes	DOWN
augustus_masked-VaccDscaff2-processed-gene-122.6	128.788	10.2872	1.20422	8.54261	1.31222e-17	3.90583e-16	Mock_R2_vs_S1_0h	yes	UP
snap_masked-VaccDscaff2-processed-gene-122.24	16.1596	6.313	1.29918	4.85923	1.17842e-06	8.53674e-06	Mock_R2_vs_S1_0h	yes	UP
snap_masked-VaccDscaff2-processed-gene-123.7	6.74698	3.04218	1.11333	2.7325	0.0062855	0.0190989	Mock_R2_vs_S1_0h	yes	UP
maker-VaccDscaff2-snap-gene-123.22	80.1409	-2.41424	0.338739	-7.12715	1.02471e-12	1.80004e-11	Mock_R2_vs_S1_0h	yes	DOWN
maker-VaccDscaff2-augustus-gene-123.19	1564.72	4.58486	0.157073	29.1893	2.65017e-187	9.73633e-184	Mock_R2_vs_S1_0h	yes	UP
snap_masked-VaccDscaff2-processed-gene-125.24	173.823	-2.59754	0.258391	-10.0527	8.93515e-24	4.352e-22	Mock_R2_vs_S1_0h	yes	DOWN
snap_masked-VaccDscaff2-processed-gene-129.17	2.03338	-4.64676	1.98175	-2.34477	0.0190386	0.0488104	Mock_R2_vs_S1_0h	yes	DOWN
augustus_masked-VaccDscaff2-processed-gene-133.3	17.8868	2.57002	0.640809	4.01059	6.05668e-05	0.000310649	Mock_R2_vs_S1_0h	yes	UP
snap_masked-VaccDscaff2-processed-gene-138.10	8.26387	6.32435	1.40616	4.49759	6.87266e-06	4.3161e-05	Mock_R2_vs_S1_0h	yes	UP
augustus_masked-VaccDscaff2-processed-gene-140.3	20.8005	-4.7875	0.941348	-5.08579	3.66102e-07	2.9014e-06	Mock_R2_vs_S1_0h	yes	DOWN
maker-VaccDscaff2-snap-gene-143.29	51.5877	2.9523	0.415622	7.10333	1.21786e-12	2.12049e-11	Mock_R2_vs_S1_0h	yes	UP
snap_masked-VaccDscaff2-processed-gene-144.10	71.9032	5.98492	0.704919	8.49022	2.06239e-17	5.95268e-16	Mock_R2_vs_S1_0h	yes	UP
maker-VaccDscaff2-snap-gene-149.27	58.4008	-7.61942	1.11052	-6.86114	6.83154e-12	1.0865e-10	Mock_R2_vs_S1_0h	yes	DOWN
maker-VaccDscaff2-snap-gene-150.26	115.065	3.15088	1.19359	2.63983	0.00829467	0.024221	Mock_R2_vs_S1_0h	yes	UP
maker-VaccDscaff2-snap-gene-151.21	11.7532	6.8333	1.34235	5.09057	3.56997e-07	2.83887e-06	Mock_R2_vs_S1_0h	yes	UP
maker-VaccDscaff2-snap-gene-152.23	16.8309	2.72631	0.754358	3.61408	0.000301418	0.00130961	Mock_R2_vs_S1_0h	yes	UP
snap_masked-VaccDscaff2-processed-gene-153.24	5.29479	4.66038	1.5155	3.07513	0.00210408	0.00733802	Mock_R2_vs_S1_0h	yes	UP
snap_masked-VaccDscaff2-processed-gene-156.21	1075.1	5.88747	0.205839	28.6023	6.28212e-180	2.01946e-176	Mock_R2_vs_S1_0h	yes	UP
maker-VaccDscaff2-snap-gene-163.24	35.4151	-5.54666	0.793834	-6.98719	2.80456e-12	4.69563e-11	Mock_R2_vs_S1_0h	yes	DOWN
maker-VaccDscaff2-snap-gene-165.21	642.072	-6.00451	0.274112	-21.9053	2.3115e-106	1.80136e-103	Mock_R2_vs_S1_0h	yes	DOWN
maker-VaccDscaff2-augustus-gene-167.18	18.9071	3.35165	0.689988	4.85755	1.18845e-06	8.60211e-06	Mock_R2_vs_S1_0h	yes	UP
snap_masked-VaccDscaff2-processed-gene-172.20	8.07402	-3.2908	1.05795	-3.11054	0.00186746	0.00661416	Mock_R2_vs_S1_0h	yes	DOWN
snap_masked-VaccDscaff2-processed-gene-172.21	60.3739	-9.53612	1.22879	-7.76056	8.45566e-15	1.85858e-13	Mock_R2_vs_S1_0h	yes	DOWN
maker-VaccDscaff2-augustus-gene-174.17	57.3292	6.24847	0.801863	7.79244	6.57271e-15	1.46728e-13	Mock_R2_vs_S1_0h	yes	UP
maker-VaccDscaff2-augustus-gene-174.18	22.7864	-6.23622	1.21377	-5.13791	2.77813e-07	2.25237e-06	Mock_R2_vs_S1_0h	yes	DOWN
maker-VaccDscaff2-augustus-gene-176.16	28.7689	-5.24441	0.862055	-6.08361	1.17505e-09	1.37608e-08	Mock_R2_vs_S1_0h	yes	DOWN
maker-VaccDscaff2-augustus-gene-176.15	9.59564	-2.14261	0.901474	-2.37678	0.0174645	0.045335	Mock_R2_vs_S1_0h	yes	DOWN
maker-VaccDscaff2-augustus-gene-178.21	33.8752	-3.85313	0.558171	-6.90314	5.08667e-12	8.21695e-11	Mock_R2_vs_S1_0h	yes	DOWN
maker-VaccDscaff2-augustus-gene-187.32	57.7847	-2.08054	0.365799	-5.68766	1.28789e-08	1.30242e-07	Mock_R2_vs_S1_0h	yes	DOWN
augustus_masked-VaccDscaff2-processed-gene-189.3	125.424	-6.92662	1.13999	-6.07602	1.23201e-09	1.43886e-08	Mock_R2_vs_S1_0h	yes	DOWN
snap_masked-VaccDscaff2-processed-gene-199.15	324.959	6.35691	0.375474	16.9304	2.68686e-64	8.22596e-62	Mock_R2_vs_S1_0h	yes	UP
augustus_masked-VaccDscaff2-processed-gene-201.8	5.39212	5.71021	1.59561	3.5787	0.000345305	0.0014793	Mock_R2_vs_S1_0h	yes	UP
maker-VaccDscaff2-augustus-gene-201.26	9.38286	-6.85041	1.39593	-4.90742	9.22807e-07	6.8097e-06	Mock_R2_vs_S1_0h	yes	DOWN
augustus_masked-VaccDscaff2-processed-gene-204.6	4.48388	4.42238	1.64937	2.68125	0.00733475	0.0218143	Mock_R2_vs_S1_0h	yes	UP
augustus_masked-VaccDscaff2-processed-gene-205.0	84.3347	3.03442	0.445312	6.81414	9.48281e-12	1.478e-10	Mock_R2_vs_S1_0h	yes	UP
augustus_masked-VaccDscaff2-processed-gene-205.7	2.7222	4.72688	1.86617	2.53293	0.0113114	0.0315506	Mock_R2_vs_S1_0h	yes	UP
augustus_masked-VaccDscaff2-processed-gene-205.8	10.9519	5.74685	1.40775	4.08228	4.45953e-05	0.000236466	Mock_R2_vs_S1_0h	yes	UP
augustus_masked-VaccDscaff2-processed-gene-205.11	43.509	-9.0637	1.2361	-7.3325	2.25893e-13	4.28099e-12	Mock_R2_vs_S1_0h	yes	DOWN
augustus_masked-VaccDscaff2-processed-gene-206.0	205.925	2.45562	0.311244	7.88967	3.02986e-15	7.05787e-14	Mock_R2_vs_S1_0h	yes	UP
augustus_masked-VaccDscaff2-processed-gene-208.2	296.14	3.70728	0.245034	15.1297	1.0322e-51	2.1236e-49	Mock_R2_vs_S1_0h	yes	UP
snap_masked-VaccDscaff2-processed-gene-208.11	5.72995	-6.14702	1.5522	-3.9602	7.48864e-05	0.000376953	Mock_R2_vs_S1_0h	yes	DOWN
maker-VaccDscaff2-augustus-gene-210.31	148.61	-2.64021	0.323737	-8.15541	3.47997e-16	8.89605e-15	Mock_R2_vs_S1_0h	yes	DOWN
maker-VaccDscaff2-augustus-gene-212.22	135.598	3.01332	0.279419	10.7843	4.08552e-27	2.57518e-25	Mock_R2_vs_S1_0h	yes	UP
maker-VaccDscaff2-augustus-gene-213.27	92.6099	-2.26735	0.372059	-6.09408	1.10072e-09	1.29671e-08	Mock_R2_vs_S1_0h	yes	DOWN
maker-VaccDscaff2-snap-gene-214.33	86.7551	-2.61625	0.496861	-5.26555	1.39768e-07	1.19694e-06	Mock_R2_vs_S1_0h	yes	DOWN
maker-VaccDscaff2-augustus-gene-215.29	14.6291	-4.25191	0.91447	-4.64958	3.32607e-06	2.22173e-05	Mock_R2_vs_S1_0h	yes	DOWN
maker-VaccDscaff2-augustus-gene-215.24	35.1451	-3.28254	0.575645	-5.70237	1.18153e-08	1.20148e-07	Mock_R2_vs_S1_0h	yes	DOWN
maker-VaccDscaff2-snap-gene-217.30	265.964	2.13009	0.394968	5.39308	6.92613e-08	6.22359e-07	Mock_R2_vs_S1_0h	yes	UP
maker-VaccDscaff2-snap-gene-217.31	10.242	6.63301	1.37402	4.82746	1.38289e-06	9.85144e-06	Mock_R2_vs_S1_0h	yes	UP
maker-VaccDscaff2-augustus-gene-218.35	178.161	-6.52371	0.460922	-14.1536	1.7746e-45	2.96346e-43	Mock_R2_vs_S1_0h	yes	DOWN
maker-VaccDscaff2-augustus-gene-218.36	87.7558	-5.74201	0.558248	-10.2858	8.16907e-25	4.36765e-23	Mock_R2_vs_S1_0h	yes	DOWN
augustus_masked-VaccDscaff2-processed-gene-220.1	59.5847	2.34349	0.537981	4.35609	1.32405e-05	7.8512e-05	Mock_R2_vs_S1_0h	yes	UP
maker-VaccDscaff2-snap-gene-220.37	7.3183	3.59473	1.10835	3.24331	0.00118148	0.00443303	Mock_R2_vs_S1_0h	yes	UP
maker-VaccDscaff2-snap-gene-225.30	36.3376	2.27918	0.495502	4.59974	4.23027e-06	2.76467e-05	Mock_R2_vs_S1_0h	yes	UP
snap_masked-VaccDscaff2-processed-gene-226.13	86.7817	-2.00392	0.328091	-6.10783	1.00993e-09	1.19524e-08	Mock_R2_vs_S1_0h	yes	DOWN
augustus_masked-VaccDscaff2-processed-gene-231.0	8.26729	-3.05061	1.015	-3.00553	0.00265118	0.00897818	Mock_R2_vs_S1_0h	yes	DOWN
augustus_masked-VaccDscaff2-processed-gene-231.2	917.609	-12.5013	1.22889	-10.1728	2.62214e-24	1.35137e-22	Mock_R2_vs_S1_0h	yes	DOWN
maker-VaccDscaff2-snap-gene-235.34	7.3299	6.14925	1.46119	4.20837	2.57214e-05	0.000143893	Mock_R2_vs_S1_0h	yes	UP
maker-VaccDscaff2-snap-gene-235.36	12.5446	-3.48378	0.811946	-4.29066	1.78144e-05	0.000102997	Mock_R2_vs_S1_0h	yes	DOWN
snap_masked-VaccDscaff2-processed-gene-236.7	7.69159	6.22278	1.57819	3.94299	8.04731e-05	0.000400993	Mock_R2_vs_S1_0h	yes	UP
snap_masked-VaccDscaff2-processed-gene-237.12	3.86251	5.22605	1.65744	3.15308	0.00161557	0.00584271	Mock_R2_vs_S1_0h	yes	UP
augustus_masked-VaccDscaff2-processed-gene-238.5	387.645	-10.3577	1.0688	-9.69091	3.29574e-22	1.42928e-20	Mock_R2_vs_S1_0h	yes	DOWN
augustus_masked-VaccDscaff2-processed-gene-239.1	440.375	2.04039	0.375518	5.43354	5.52483e-08	5.04912e-07	Mock_R2_vs_S1_0h	yes	UP
augustus_masked-VaccDscaff2-processed-gene-239.9	2.96519	-5.19765	2.1214	-2.4501	0.0142816	0.0383461	Mock_R2_vs_S1_0h	yes	DOWN
maker-VaccDscaff2-snap-gene-239.42	3.45506	-4.37239	1.70407	-2.56586	0.0102921	0.0291114	Mock_R2_vs_S1_0h	yes	DOWN
augustus_masked-VaccDscaff2-processed-gene-240.6	405.597	-10.4293	1.05417	-9.89341	4.44628e-23	2.04553e-21	Mock_R2_vs_S1_0h	yes	DOWN
maker-VaccDscaff2-augustus-gene-243.26	220.304	2.69253	0.293027	9.18868	3.97693e-20	1.44865e-18	Mock_R2_vs_S1_0h	yes	UP
maker-VaccDscaff2-augustus-gene-246.30	10.0356	6.60703	1.38061	4.7856	1.70474e-06	1.19947e-05	Mock_R2_vs_S1_0h	yes	UP
snap_masked-VaccDscaff2-processed-gene-246.11	38.4511	-4.1354	0.575343	-7.18771	6.58884e-13	1.17507e-11	Mock_R2_vs_S1_0h	yes	DOWN
maker-VaccDscaff2-snap-gene-247.37	292.753	6.01247	0.35035	17.1613	5.17203e-66	1.68366e-63	Mock_R2_vs_S1_0h	yes	UP
maker-VaccDscaff2-augustus-gene-250.28	115.723	-3.57812	0.326395	-10.9626	5.78405e-28	3.84363e-26	Mock_R2_vs_S1_0h	yes	DOWN
maker-VaccDscaff2-augustus-gene-251.31	9.36087	3.49441	1.02199	3.41922	0.000628008	0.00252351	Mock_R2_vs_S1_0h	yes	UP
maker-VaccDscaff2-augustus-gene-251.32	33.4678	-2.56597	0.473385	-5.42048	5.94409e-08	5.41303e-07	Mock_R2_vs_S1_0h	yes	DOWN
maker-VaccDscaff2-snap-gene-251.41	38.8689	-3.4009	0.490498	-6.93358	4.10322e-12	6.69984e-11	Mock_R2_vs_S1_0h	yes	DOWN
maker-VaccDscaff2-snap-gene-251.39	108.061	-5.07724	0.410235	-12.3764	3.50728e-35	3.4691e-33	Mock_R2_vs_S1_0h	yes	DOWN
augustus_masked-VaccDscaff2-processed-gene-254.7	20.721	3.89352	0.791333	4.9202	8.64555e-07	6.41297e-06	Mock_R2_vs_S1_0h	yes	UP
maker-VaccDscaff2-augustus-gene-256.27	176.96	-2.93037	0.292949	-10.003	1.47844e-23	7.13338e-22	Mock_R2_vs_S1_0h	yes	DOWN
augustus_masked-VaccDscaff2-processed-gene-256.3	11.286	-2.0356	0.730282	-2.78741	0.0053131	0.0165001	Mock_R2_vs_S1_0h	yes	DOWN
maker-VaccDscaff2-augustus-gene-256.28	142.693	2.83934	0.361738	7.84917	4.18814e-15	9.60807e-14	Mock_R2_vs_S1_0h	yes	UP
augustus_masked-VaccDscaff2-processed-gene-257.0	525.965	2.72925	0.22169	12.3111	7.89016e-35	7.57131e-33	Mock_R2_vs_S1_0h	yes	UP
snap_masked-VaccDscaff2-processed-gene-259.19	201.473	-2.09399	0.2371	-8.83166	1.03138e-18	3.34898e-17	Mock_R2_vs_S1_0h	yes	DOWN
maker-VaccDscaff2-augustus-gene-261.23	35.1312	5.22193	0.757403	6.89452	5.4046e-12	8.68687e-11	Mock_R2_vs_S1_0h	yes	UP
maker-VaccDscaff2-snap-gene-262.32	13.9098	-7.42277	1.35975	-5.45894	4.78995e-08	4.4215e-07	Mock_R2_vs_S1_0h	yes	DOWN
maker-VaccDscaff2-augustus-gene-264.26	602.319	-2.08584	0.261948	-7.96279	1.68199e-15	4.03505e-14	Mock_R2_vs_S1_0h	yes	DOWN
snap_masked-VaccDscaff2-processed-gene-264.22	2.44574	-4.90971	1.89775	-2.58712	0.00967825	0.0276313	Mock_R2_vs_S1_0h	yes	DOWN
augustus_masked-VaccDscaff2-processed-gene-266.1	4.78267	4.52666	1.58521	2.85555	0.00429621	0.0137215	Mock_R2_vs_S1_0h	yes	UP
maker-VaccDscaff2-augustus-gene-266.30	66.385	-2.99737	0.406006	-7.38259	1.55241e-13	2.99501e-12	Mock_R2_vs_S1_0h	yes	DOWN
snap_masked-VaccDscaff2-processed-gene-269.32	56.8943	-9.45279	1.23103	-7.67875	1.60648e-14	3.40592e-13	Mock_R2_vs_S1_0h	yes	DOWN
maker-VaccDscaff2-augustus-gene-272.30	10.8798	-2.71111	0.852578	-3.1799	0.00147328	0.00538647	Mock_R2_vs_S1_0h	yes	DOWN
augustus_masked-VaccDscaff2-processed-gene-272.3	7.47037	-6.51537	1.54738	-4.21059	2.54709e-05	0.000142585	Mock_R2_vs_S1_0h	yes	DOWN
maker-VaccDscaff2-augustus-gene-274.20	334.663	3.64697	0.40544	8.99509	2.36031e-19	8.0291e-18	Mock_R2_vs_S1_0h	yes	UP
maker-VaccDscaff2-augustus-gene-285.31	7.06479	-6.44285	1.45778	-4.41964	9.88666e-06	5.99376e-05	Mock_R2_vs_S1_0h	yes	DOWN
augustus_masked-VaccDscaff2-processed-gene-285.8	188.886	3.24934	0.333611	9.7399	2.03757e-22	9.01895e-21	Mock_R2_vs_S1_0h	yes	UP
augustus_masked-VaccDscaff2-processed-gene-285.5	17.6899	2.39343	0.665059	3.59882	0.000319664	0.00138013	Mock_R2_vs_S1_0h	yes	UP
augustus_masked-VaccDscaff2-processed-gene-286.0	169.601	-3.18338	0.320908	-9.9199	3.41097e-23	1.60954e-21	Mock_R2_vs_S1_0h	yes	DOWN
maker-VaccDscaff2-snap-gene-287.39	27.8008	8.07515	1.25624	6.42803	1.29269e-10	1.74144e-09	Mock_R2_vs_S1_0h	yes	UP
snap_masked-VaccDscaff2-processed-gene-290.15	183.888	-3.28666	0.323092	-10.1725	2.63022e-24	1.35283e-22	Mock_R2_vs_S1_0h	yes	DOWN
maker-VaccDscaff2-snap-gene-292.41	18.2401	2.92979	0.779328	3.75938	0.000170336	0.000785323	Mock_R2_vs_S1_0h	yes	UP
maker-VaccDscaff2-augustus-gene-292.34	262.933	3.02571	0.295149	10.2515	1.16541e-24	6.16683e-23	Mock_R2_vs_S1_0h	yes	UP
snap_masked-VaccDscaff2-processed-gene-293.30	5.61325	3.80112	1.39854	2.71792	0.00656942	0.0198479	Mock_R2_vs_S1_0h	yes	UP
maker-VaccDscaff2-snap-gene-294.38	15.2053	5.31851	1.17175	4.53896	5.65336e-06	3.60942e-05	Mock_R2_vs_S1_0h	yes	UP
snap_masked-VaccDscaff2-processed-gene-295.22	66.2602	2.19184	0.393907	5.56437	2.63105e-08	2.5485e-07	Mock_R2_vs_S1_0h	yes	UP
snap_masked-VaccDscaff2-processed-gene-296.18	3.36829	5.03078	1.72632	2.91416	0.00356642	0.0116275	Mock_R2_vs_S1_0h	yes	UP
snap_masked-VaccDscaff2-processed-gene-297.17	49.6017	2.23958	0.542572	4.1277	3.66403e-05	0.000198333	Mock_R2_vs_S1_0h	yes	UP
maker-VaccDscaff2-augustus-gene-298.20	36.8222	2.22506	0.550717	4.0403	5.3384e-05	0.000277125	Mock_R2_vs_S1_0h	yes	UP
maker-VaccDscaff2-augustus-gene-299.19	269.713	-2.04341	0.215244	-9.49347	2.23467e-21	9.10761e-20	Mock_R2_vs_S1_0h	yes	DOWN
augustus_masked-VaccDscaff2-processed-gene-299.3	151.932	4.01841	0.405424	9.91163	3.70559e-23	1.73582e-21	Mock_R2_vs_S1_0h	yes	UP
maker-VaccDscaff2-augustus-gene-300.28	22.8139	2.20063	0.719949	3.05664	0.00223832	0.00774386	Mock_R2_vs_S1_0h	yes	UP
maker-VaccDscaff2-augustus-gene-302.39	43.7559	3.45721	1.44163	2.39812	0.0164797	0.0432148	Mock_R2_vs_S1_0h	yes	UP
maker-VaccDscaff2-augustus-gene-302.40	125.606	3.26965	0.298969	10.9364	7.7182e-28	5.10255e-26	Mock_R2_vs_S1_0h	yes	UP
snap_masked-VaccDscaff2-processed-gene-303.8	5.45907	4.72068	1.48292	3.18337	0.00145571	0.00533113	Mock_R2_vs_S1_0h	yes	UP
maker-VaccDscaff2-augustus-gene-304.22	90.0972	2.13379	0.294311	7.25011	4.16444e-13	7.64432e-12	Mock_R2_vs_S1_0h	yes	UP
maker-VaccDscaff2-augustus-gene-304.23	33.6275	4.42793	0.635113	6.97188	3.12726e-12	5.21217e-11	Mock_R2_vs_S1_0h	yes	UP
augustus_masked-VaccDscaff2-processed-gene-305.7	49.5952	2.77154	0.409329	6.77093	1.27955e-11	1.95754e-10	Mock_R2_vs_S1_0h	yes	UP
snap_masked-VaccDscaff2-processed-gene-305.27	14.5738	2.07387	0.687271	3.01754	0.00254838	0.00867232	Mock_R2_vs_S1_0h	yes	UP
maker-VaccDscaff2-augustus-gene-309.26	131.526	-2.41005	0.272849	-8.83288	1.02013e-18	3.31665e-17	Mock_R2_vs_S1_0h	yes	DOWN
maker-VaccDscaff2-augustus-gene-312.29	6.90551	4.15273	1.29628	3.20358	0.00135733	0.00501096	Mock_R2_vs_S1_0h	yes	UP
maker-VaccDscaff2-augustus-gene-314.21	13.7363	7.05884	1.37618	5.1293	2.9082e-07	2.34894e-06	Mock_R2_vs_S1_0h	yes	UP
maker-VaccDscaff2-augustus-gene-315.25	87.2765	8.761	1.23118	7.11595	1.11147e-12	1.94315e-11	Mock_R2_vs_S1_0h	yes	UP
maker-VaccDscaff2-augustus-gene-316.29	423.674	2.06851	0.252484	8.19265	2.55539e-16	6.61137e-15	Mock_R2_vs_S1_0h	yes	UP
maker-VaccDscaff2-snap-gene-316.41	118.034	2.02215	0.43668	4.63075	3.6434e-06	2.4155e-05	Mock_R2_vs_S1_0h	yes	UP
maker-VaccDscaff2-augustus-gene-316.33	33.5499	2.68861	0.53458	5.02939	4.92043e-07	3.82408e-06	Mock_R2_vs_S1_0h	yes	UP
maker-VaccDscaff2-augustus-gene-316.34	44.6992	5.30729	0.801205	6.62413	3.49292e-11	5.05216e-10	Mock_R2_vs_S1_0h	yes	UP
maker-VaccDscaff2-snap-gene-316.45	39.3077	3.01111	0.581992	5.1738	2.2938e-07	1.88586e-06	Mock_R2_vs_S1_0h	yes	UP
maker-VaccDscaff2-augustus-gene-322.25	368.962	-2.50075	0.672108	-3.72076	0.000198625	0.000902481	Mock_R2_vs_S1_0h	yes	DOWN
augustus_masked-VaccDscaff2-processed-gene-322.9	152.029	4.7329	0.415651	11.3867	4.86951e-30	3.69408e-28	Mock_R2_vs_S1_0h	yes	UP
augustus_masked-VaccDscaff2-processed-gene-323.5	239.451	5.97463	0.395411	15.1099	1.39319e-51	2.84354e-49	Mock_R2_vs_S1_0h	yes	UP
maker-VaccDscaff2-snap-gene-323.26	68.0928	2.19196	0.475413	4.61065	4.01418e-06	2.63348e-05	Mock_R2_vs_S1_0h	yes	UP
maker-VaccDscaff2-augustus-gene-323.22	33.932	2.46378	0.468587	5.25789	1.45719e-07	1.24129e-06	Mock_R2_vs_S1_0h	yes	UP
snap_masked-VaccDscaff2-processed-gene-325.10	33.6035	-4.89467	1.60207	-3.05522	0.00224895	0.00777475	Mock_R2_vs_S1_0h	yes	DOWN
maker-VaccDscaff2-augustus-gene-330.24	145.14	-8.94181	1.04989	-8.51694	1.63827e-17	4.80952e-16	Mock_R2_vs_S1_0h	yes	DOWN
maker-VaccDscaff2-augustus-gene-330.30	17.6152	-3.80391	0.801845	-4.74395	2.09595e-06	1.44936e-05	Mock_R2_vs_S1_0h	yes	DOWN
maker-VaccDscaff2-snap-gene-336.18	9.36414	2.70024	0.963359	2.80294	0.00506394	0.0158218	Mock_R2_vs_S1_0h	yes	UP
maker-VaccDscaff2-snap-gene-336.20	23.0367	3.38249	0.668357	5.0609	4.17284e-07	3.28174e-06	Mock_R2_vs_S1_0h	yes	UP
maker-VaccDscaff2-snap-gene-340.34	21.1073	3.49325	0.715109	4.88493	1.03468e-06	7.56794e-06	Mock_R2_vs_S1_0h	yes	UP
maker-VaccDscaff2-augustus-gene-342.22	103.276	-2.25033	0.387814	-5.8026	6.5295e-09	6.91595e-08	Mock_R2_vs_S1_0h	yes	DOWN
maker-VaccDscaff2-augustus-gene-342.26	5.32546	-6.04199	1.64421	-3.67471	0.000238121	0.00105801	Mock_R2_vs_S1_0h	yes	DOWN
maker-VaccDscaff2-snap-gene-344.49	18.6167	-3.42169	0.837112	-4.0875	4.36051e-05	0.000231884	Mock_R2_vs_S1_0h	yes	DOWN
maker-VaccDscaff2-augustus-gene-344.47	96.0084	2.10095	0.311358	6.7477	1.50208e-11	2.27631e-10	Mock_R2_vs_S1_0h	yes	UP
maker-VaccDscaff2-snap-gene-346.22	4.36402	5.40562	1.61018	3.35716	0.000787488	0.00308435	Mock_R2_vs_S1_0h	yes	UP
maker-VaccDscaff2-snap-gene-348.51	277.17	-3.22119	0.383401	-8.4016	4.40434e-17	1.23518e-15	Mock_R2_vs_S1_0h	yes	DOWN
augustus_masked-VaccDscaff2-processed-gene-354.5	2.94238	4.83508	1.75607	2.75335	0.00589889	0.0180554	Mock_R2_vs_S1_0h	yes	UP
maker-VaccDscaff2-augustus-gene-356.30	94.8084	-3.30572	0.320883	-10.302	6.9033e-25	3.70631e-23	Mock_R2_vs_S1_0h	yes	DOWN
augustus_masked-VaccDscaff2-processed-gene-357.7	106.431	-8.49757	1.05877	-8.02589	1.00796e-15	2.47108e-14	Mock_R2_vs_S1_0h	yes	DOWN
maker-VaccDscaff2-augustus-gene-357.26	616.592	4.1175	0.217929	18.8938	1.28323e-79	5.78962e-77	Mock_R2_vs_S1_0h	yes	UP
maker-VaccDscaff2-augustus-gene-357.29	20.0929	7.60597	1.28046	5.94003	2.84963e-09	3.18349e-08	Mock_R2_vs_S1_0h	yes	UP
snap_masked-VaccDscaff2-processed-gene-358.18	589.577	-2.16784	0.244519	-8.86575	7.59896e-19	2.48946e-17	Mock_R2_vs_S1_0h	yes	DOWN
maker-VaccDscaff2-augustus-gene-358.33	6.81775	2.72329	1.10579	2.46274	0.0137879	0.0372971	Mock_R2_vs_S1_0h	yes	UP
snap_masked-VaccDscaff2-processed-gene-359.14	541.379	-3.8244	0.176849	-21.6252	1.04103e-103	7.64916e-101	Mock_R2_vs_S1_0h	yes	DOWN
snap_masked-VaccDscaff2-processed-gene-363.13	20.9337	5.17564	0.965735	5.35928	8.35562e-08	7.38932e-07	Mock_R2_vs_S1_0h	yes	UP
maker-VaccDscaff2-augustus-gene-366.31	1488.97	2.09496	0.255954	8.18491	2.7251e-16	7.04336e-15	Mock_R2_vs_S1_0h	yes	UP
maker-VaccDscaff2-augustus-gene-367.36	11.9268	-5.28729	1.24293	-4.25391	2.10068e-05	0.000119389	Mock_R2_vs_S1_0h	yes	DOWN
maker-VaccDscaff2-augustus-gene-368.30	156.455	-2.01481	0.361864	-5.56787	2.57873e-08	2.50443e-07	Mock_R2_vs_S1_0h	yes	DOWN
snap_masked-VaccDscaff2-processed-gene-368.18	4.27174	-5.70936	1.68201	-3.39437	0.000687875	0.00273459	Mock_R2_vs_S1_0h	yes	DOWN
snap_masked-VaccDscaff2-processed-gene-368.19	5.86549	-6.18194	1.55587	-3.9733	7.08832e-05	0.00035898	Mock_R2_vs_S1_0h	yes	DOWN
maker-VaccDscaff2-augustus-gene-369.26	147.5	-4.03205	0.312107	-12.9188	3.52521e-38	3.90766e-36	Mock_R2_vs_S1_0h	yes	DOWN
augustus_masked-VaccDscaff2-processed-gene-372.6	47.425	-2.39368	0.435174	-5.50051	3.78704e-08	3.56353e-07	Mock_R2_vs_S1_0h	yes	DOWN
maker-VaccDscaff2-augustus-gene-372.38	20.6647	-4.07026	0.933359	-4.36088	1.29543e-05	7.69214e-05	Mock_R2_vs_S1_0h	yes	DOWN
augustus_masked-VaccDscaff2-processed-gene-374.1	123.692	-7.71369	0.762558	-10.1155	4.71411e-24	2.36321e-22	Mock_R2_vs_S1_0h	yes	DOWN
maker-VaccDscaff2-snap-gene-374.41	11830.9	-2.09988	0.20678	-10.1551	3.14434e-24	1.61082e-22	Mock_R2_vs_S1_0h	yes	DOWN
maker-VaccDscaff2-snap-gene-374.42	41941.4	-5.41121	0.166603	-32.4796	2.07112e-231	8.87718e-228	Mock_R2_vs_S1_0h	yes	DOWN
maker-VaccDscaff2-augustus-gene-375.33	16.7649	-3.73029	0.823987	-4.52713	5.97916e-06	3.80044e-05	Mock_R2_vs_S1_0h	yes	DOWN
maker-VaccDscaff2-snap-gene-377.61	2613.27	-4.37534	0.273014	-16.0261	8.40347e-58	2.18295e-55	Mock_R2_vs_S1_0h	yes	DOWN
maker-VaccDscaff2-augustus-gene-377.57	1723.54	4.7889	0.267807	17.8819	1.63258e-71	6.56015e-69	Mock_R2_vs_S1_0h	yes	UP
augustus_masked-VaccDscaff2-processed-gene-378.11	1776.92	-4.40225	0.252094	-17.4627	2.75473e-68	9.44579e-66	Mock_R2_vs_S1_0h	yes	DOWN
maker-VaccDscaff2-snap-gene-378.55	1310.21	2.37126	0.572393	4.14272	3.43216e-05	0.000186962	Mock_R2_vs_S1_0h	yes	UP
augustus_masked-VaccDscaff2-processed-gene-379.6	1041.39	2.44726	0.275332	8.88838	6.20036e-19	2.04429e-17	Mock_R2_vs_S1_0h	yes	UP
snap_masked-VaccDscaff2-processed-gene-380.25	6.24795	-4.32949	1.31878	-3.28294	0.0010273	0.00391801	Mock_R2_vs_S1_0h	yes	DOWN
maker-VaccDscaff2-snap-gene-381.66	5.68657	-6.12579	1.54054	-3.97638	6.99719e-05	0.000354925	Mock_R2_vs_S1_0h	yes	DOWN
maker-VaccDscaff2-snap-gene-381.77	13.7034	-6.42451	1.32828	-4.83671	1.32008e-06	9.45376e-06	Mock_R2_vs_S1_0h	yes	DOWN
snap_masked-VaccDscaff2-processed-gene-382.30	9.95997	-2.38143	0.90983	-2.61745	0.00885892	0.0256473	Mock_R2_vs_S1_0h	yes	DOWN
snap_masked-VaccDscaff2-processed-gene-382.25	133.143	-6.22866	0.617158	-10.0925	5.9634e-24	2.95493e-22	Mock_R2_vs_S1_0h	yes	DOWN
maker-VaccDscaff2-snap-gene-383.42	808.097	-2.16838	0.178004	-12.1816	3.89437e-34	3.64188e-32	Mock_R2_vs_S1_0h	yes	DOWN
maker-VaccDscaff2-augustus-gene-383.40	85.047	-2.56904	0.314041	-8.1806	2.82424e-16	7.28494e-15	Mock_R2_vs_S1_0h	yes	DOWN
maker-VaccDscaff2-augustus-gene-385.35	93.1455	-10.1624	1.21309	-8.37732	5.41447e-17	1.50047e-15	Mock_R2_vs_S1_0h	yes	DOWN
maker-VaccDscaff2-snap-gene-385.47	25.5391	-2.16252	0.550023	-3.93169	8.43504e-05	0.000418126	Mock_R2_vs_S1_0h	yes	DOWN
snap_masked-VaccDscaff2-processed-gene-385.22	7.3041	-6.48916	1.44213	-4.4997	6.80483e-06	4.27725e-05	Mock_R2_vs_S1_0h	yes	DOWN
maker-VaccDscaff2-augustus-gene-385.40	51.0697	-5.07056	0.591004	-8.57957	9.52301e-18	2.86772e-16	Mock_R2_vs_S1_0h	yes	DOWN
snap_masked-VaccDscaff2-processed-gene-385.25	6.91095	-6.41033	1.48094	-4.32856	1.50085e-05	8.81422e-05	Mock_R2_vs_S1_0h	yes	DOWN
maker-VaccDscaff2-augustus-gene-386.31	296.28	2.5411	0.211039	12.0409	2.16574e-33	1.95425e-31	Mock_R2_vs_S1_0h	yes	UP
maker-VaccDscaff2-snap-gene-386.49	4.75138	-5.87889	1.67992	-3.4995	0.000466134	0.00193473	Mock_R2_vs_S1_0h	yes	DOWN
snap_masked-VaccDscaff2-processed-gene-388.24	11.1476	2.4152	0.915028	2.63949	0.00830321	0.0242376	Mock_R2_vs_S1_0h	yes	UP
augustus_masked-VaccDscaff2-processed-gene-388.6	7.02386	-5.43096	1.68932	-3.21488	0.00130497	0.00483992	Mock_R2_vs_S1_0h	yes	DOWN
maker-VaccDscaff2-augustus-gene-388.42	19.328	-2.31049	0.626091	-3.69034	0.000223954	0.00100094	Mock_R2_vs_S1_0h	yes	DOWN
snap_masked-VaccDscaff2-processed-gene-389.28	44.2444	-2.49337	0.428942	-5.81283	6.14241e-09	6.54097e-08	Mock_R2_vs_S1_0h	yes	DOWN
maker-VaccDscaff2-snap-gene-389.46	16.5021	-5.79101	1.16877	-4.9548	7.24065e-07	5.45105e-06	Mock_R2_vs_S1_0h	yes	DOWN
maker-VaccDscaff2-snap-gene-389.54	10.5704	-2.35476	0.961645	-2.44868	0.0143379	0.0384693	Mock_R2_vs_S1_0h	yes	DOWN
augustus_masked-VaccDscaff2-processed-gene-389.7	7.95153	-4.71194	1.32028	-3.56889	0.000358503	0.00152921	Mock_R2_vs_S1_0h	yes	DOWN
augustus_masked-VaccDscaff2-processed-gene-390.6	11.626	4.89954	1.19105	4.11364	3.89465e-05	0.000209187	Mock_R2_vs_S1_0h	yes	UP
maker-VaccDscaff2-augustus-gene-393.35	89.6498	2.16667	0.323639	6.69471	2.16093e-11	3.19934e-10	Mock_R2_vs_S1_0h	yes	UP
maker-VaccDscaff2-augustus-gene-394.43	175.798	6.17576	0.456546	13.5272	1.0813e-41	1.46357e-39	Mock_R2_vs_S1_0h	yes	UP
maker-VaccDscaff2-snap-gene-394.55	118.538	2.31774	0.309497	7.48874	6.95397e-14	1.38632e-12	Mock_R2_vs_S1_0h	yes	UP
maker-VaccDscaff2-snap-gene-395.53	9.9325	-2.30732	0.885782	-2.60484	0.00919163	0.026429	Mock_R2_vs_S1_0h	yes	DOWN
maker-VaccDscaff2-augustus-gene-399.50	31.0017	-2.6927	0.513405	-5.24478	1.56466e-07	1.3245e-06	Mock_R2_vs_S1_0h	yes	DOWN
maker-VaccDscaff2-snap-gene-399.68	56.6172	5.0476	0.574705	8.78293	1.59268e-18	5.10075e-17	Mock_R2_vs_S1_0h	yes	UP
maker-VaccDscaff2-snap-gene-399.72	12.4335	6.91329	1.35036	5.11958	3.06212e-07	2.46166e-06	Mock_R2_vs_S1_0h	yes	UP
maker-VaccDscaff2-augustus-gene-400.31	68.0645	-4.32256	0.599591	-7.20919	5.62873e-13	1.01439e-11	Mock_R2_vs_S1_0h	yes	DOWN
maker-VaccDscaff2-snap-gene-401.27	6.56804	-6.3315	1.53504	-4.12465	3.71293e-05	0.000200443	Mock_R2_vs_S1_0h	yes	DOWN
augustus_masked-VaccDscaff2-processed-gene-402.10	62.4182	2.61954	0.37912	6.90952	4.86309e-12	7.89049e-11	Mock_R2_vs_S1_0h	yes	UP
maker-VaccDscaff2-augustus-gene-405.38	231.81	3.935	0.252243	15.6	7.27879e-55	1.65654e-52	Mock_R2_vs_S1_0h	yes	UP
augustus_masked-VaccDscaff2-processed-gene-405.8	12.7764	6.95015	1.51524	4.58683	4.50028e-06	2.92331e-05	Mock_R2_vs_S1_0h	yes	UP
maker-VaccDscaff2-snap-gene-405.55	4.83636	3.56759	1.50897	2.36425	0.0180667	0.0466488	Mock_R2_vs_S1_0h	yes	UP
snap_masked-VaccDscaff2-processed-gene-406.25	108.321	-2.7139	0.325919	-8.32692	8.29724e-17	2.25799e-15	Mock_R2_vs_S1_0h	yes	DOWN
augustus_masked-VaccDscaff2-processed-gene-406.1	57.7339	-7.60223	1.07625	-7.0636	1.62243e-12	2.78161e-11	Mock_R2_vs_S1_0h	yes	DOWN
snap_masked-VaccDscaff2-processed-gene-407.22	668.026	-4.78598	0.212884	-22.4816	6.28416e-112	5.38699e-109	Mock_R2_vs_S1_0h	yes	DOWN
snap_masked-VaccDscaff2-processed-gene-408.11	16.1504	4.32261	0.960542	4.50017	6.78976e-06	4.26925e-05	Mock_R2_vs_S1_0h	yes	UP
maker-VaccDscaff2-snap-gene-409.62	6.00225	5.86721	1.60435	3.65706	0.000255129	0.00112696	Mock_R2_vs_S1_0h	yes	UP
augustus_masked-VaccDscaff2-processed-gene-412.3	70.4529	2.62796	0.42246	6.22062	4.95195e-10	6.13731e-09	Mock_R2_vs_S1_0h	yes	UP
augustus_masked-VaccDscaff2-processed-gene-418.0	201.412	-2.38977	0.881595	-2.71073	0.00671353	0.0202212	Mock_R2_vs_S1_0h	yes	DOWN
snap_masked-VaccDscaff2-processed-gene-418.10	22.7726	-8.12933	1.34993	-6.02203	1.72248e-09	1.9802e-08	Mock_R2_vs_S1_0h	yes	DOWN
maker-VaccDscaff2-augustus-gene-421.33	89.2709	-2.5503	0.329851	-7.73166	1.06152e-14	2.30373e-13	Mock_R2_vs_S1_0h	yes	DOWN
augustus_masked-VaccDscaff2-processed-gene-422.4	9.99585	2.56968	0.885221	2.90287	0.00369761	0.012005	Mock_R2_vs_S1_0h	yes	UP
augustus_masked-VaccDscaff2-processed-gene-422.8	99.584	2.99508	0.332477	9.00841	2.09075e-19	7.14996e-18	Mock_R2_vs_S1_0h	yes	UP
maker-VaccDscaff2-snap-gene-422.45	9.34095	-6.84447	1.41104	-4.85066	1.23053e-06	8.86676e-06	Mock_R2_vs_S1_0h	yes	DOWN
maker-VaccDscaff2-augustus-gene-425.29	30.0135	-2.21575	0.526204	-4.21082	2.54449e-05	0.000142471	Mock_R2_vs_S1_0h	yes	DOWN
maker-VaccDscaff2-augustus-gene-425.30	65.8167	-3.06841	0.476069	-6.4453	1.15371e-10	1.5657e-09	Mock_R2_vs_S1_0h	yes	DOWN
maker-VaccDscaff2-snap-gene-426.34	210.674	-5.54699	0.338808	-16.3721	3.02705e-60	8.4616e-58	Mock_R2_vs_S1_0h	yes	DOWN
snap_masked-VaccDscaff2-processed-gene-427.13	39.8135	-5.2501	0.681639	-7.70217	1.33771e-14	2.86206e-13	Mock_R2_vs_S1_0h	yes	DOWN
maker-VaccDscaff2-snap-gene-428.24	216.887	-5.64004	0.328829	-17.1519	6.08425e-66	1.95586e-63	Mock_R2_vs_S1_0h	yes	DOWN
augustus_masked-VaccDscaff2-processed-gene-429.3	2.27708	-4.80529	1.90549	-2.52181	0.0116751	0.0324103	Mock_R2_vs_S1_0h	yes	DOWN
augustus_masked-VaccDscaff2-processed-gene-430.4	9.24298	2.34998	0.916327	2.56457	0.0103304	0.0292007	Mock_R2_vs_S1_0h	yes	UP
maker-VaccDscaff2-augustus-gene-431.30	16.854	4.90194	1.00809	4.86259	1.15859e-06	8.40495e-06	Mock_R2_vs_S1_0h	yes	UP
maker-VaccDscaff2-augustus-gene-431.33	5.0073	4.58568	1.50947	3.03795	0.00238194	0.00817843	Mock_R2_vs_S1_0h	yes	UP
maker-VaccDscaff2-augustus-gene-435.27	843.989	-4.13497	0.589702	-7.01196	2.35003e-12	3.95781e-11	Mock_R2_vs_S1_0h	yes	DOWN
snap_masked-VaccDscaff2-processed-gene-435.18	169.65	2.46856	0.273	9.04236	1.53324e-19	5.27143e-18	Mock_R2_vs_S1_0h	yes	UP
snap_masked-VaccDscaff2-processed-gene-435.19	337.256	4.07546	0.391851	10.4005	2.46577e-25	1.3637e-23	Mock_R2_vs_S1_0h	yes	UP
maker-VaccDscaff2-augustus-gene-439.27	11.157	2.2333	0.896365	2.49151	0.0127203	0.0349197	Mock_R2_vs_S1_0h	yes	UP
maker-VaccDscaff2-augustus-gene-443.35	434.025	2.38707	0.691542	3.4518	0.000556862	0.00226704	Mock_R2_vs_S1_0h	yes	UP
maker-VaccDscaff4-augustus-gene-1.22	170.772	2.15356	0.24686	8.72378	2.6907e-18	8.50083e-17	Mock_R2_vs_S1_0h	yes	UP
maker-VaccDscaff4-augustus-gene-5.30	1087.06	3.80578	0.197576	19.2623	1.11317e-82	5.61323e-80	Mock_R2_vs_S1_0h	yes	UP
maker-VaccDscaff4-augustus-gene-5.33	209.47	2.93521	0.23892	12.2853	1.08635e-34	1.03858e-32	Mock_R2_vs_S1_0h	yes	UP
maker-VaccDscaff4-augustus-gene-7.22	13.3639	6.04158	1.40072	4.3132	1.60909e-05	9.39409e-05	Mock_R2_vs_S1_0h	yes	UP
augustus_masked-VaccDscaff4-processed-gene-10.4	287.329	11.445	1.19607	9.56882	1.08133e-21	4.50707e-20	Mock_R2_vs_S1_0h	yes	UP
maker-VaccDscaff4-snap-gene-11.53	53.4169	5.14224	0.615274	8.35764	6.39861e-17	1.75993e-15	Mock_R2_vs_S1_0h	yes	UP
augustus_masked-VaccDscaff4-processed-gene-11.10	197.213	-3.92024	0.276103	-14.1985	9.36311e-46	1.60527e-43	Mock_R2_vs_S1_0h	yes	DOWN
maker-VaccDscaff4-augustus-gene-12.25	60.7521	2.45291	0.44014	5.57303	2.50344e-08	2.43498e-07	Mock_R2_vs_S1_0h	yes	UP
augustus_masked-VaccDscaff4-processed-gene-13.2	8.61895	-5.74135	1.39725	-4.10903	3.97327e-05	0.000213054	Mock_R2_vs_S1_0h	yes	DOWN
maker-VaccDscaff4-augustus-gene-17.29	63.3451	4.21573	0.49407	8.53264	1.43039e-17	4.23795e-16	Mock_R2_vs_S1_0h	yes	UP
augustus_masked-VaccDscaff4-processed-gene-17.3	213.651	-3.39623	0.350554	-9.68818	3.38506e-22	1.46555e-20	Mock_R2_vs_S1_0h	yes	DOWN
augustus_masked-VaccDscaff4-processed-gene-17.10	2.72029	-5.07044	1.82175	-2.78328	0.00538125	0.0166835	Mock_R2_vs_S1_0h	yes	DOWN
maker-VaccDscaff4-snap-gene-20.35	2.46874	4.58389	1.88746	2.4286	0.0151572	0.0403602	Mock_R2_vs_S1_0h	yes	UP
augustus_masked-VaccDscaff4-processed-gene-21.2	819.644	2.52225	0.187106	13.4803	2.0415e-41	2.72144e-39	Mock_R2_vs_S1_0h	yes	UP
snap_masked-VaccDscaff4-processed-gene-21.18	4.47854	5.44404	1.60757	3.3865	0.000707912	0.00280557	Mock_R2_vs_S1_0h	yes	UP
maker-VaccDscaff4-augustus-gene-22.32	41.8335	6.79291	1.20084	5.65678	1.54239e-08	1.54161e-07	Mock_R2_vs_S1_0h	yes	UP
maker-VaccDscaff4-augustus-gene-22.25	186.425	2.54033	0.274259	9.26254	1.99632e-20	7.4405e-19	Mock_R2_vs_S1_0h	yes	UP
augustus_masked-VaccDscaff4-processed-gene-23.5	9.60236	3.23769	0.948978	3.41177	0.000645436	0.00258909	Mock_R2_vs_S1_0h	yes	UP
maker-VaccDscaff4-augustus-gene-24.34	403.335	3.32799	0.23252	14.3127	1.82218e-46	3.18783e-44	Mock_R2_vs_S1_0h	yes	UP
maker-VaccDscaff4-augustus-gene-24.31	205.142	-3.13183	0.22629	-13.8399	1.46438e-43	2.24163e-41	Mock_R2_vs_S1_0h	yes	DOWN
maker-VaccDscaff4-snap-gene-26.38	26.9673	8.03255	1.33361	6.02316	1.71045e-09	1.96813e-08	Mock_R2_vs_S1_0h	yes	UP
augustus_masked-VaccDscaff4-processed-gene-27.6	11.8182	6.8403	1.34966	5.06816	4.0167e-07	3.16669e-06	Mock_R2_vs_S1_0h	yes	UP
maker-VaccDscaff4-augustus-gene-28.43	11.9378	4.96918	1.19149	4.17056	3.03846e-05	0.00016761	Mock_R2_vs_S1_0h	yes	UP
maker-VaccDscaff4-augustus-gene-29.44	13.8342	4.13295	0.929411	4.44685	8.71406e-06	5.35867e-05	Mock_R2_vs_S1_0h	yes	UP
maker-VaccDscaff4-snap-gene-30.28	89.9307	4.417	0.481034	9.18231	4.21954e-20	1.53158e-18	Mock_R2_vs_S1_0h	yes	UP
maker-VaccDscaff4-snap-gene-32.56	38.1581	7.56378	1.23355	6.13173	8.69312e-10	1.03837e-08	Mock_R2_vs_S1_0h	yes	UP
maker-VaccDscaff4-augustus-gene-32.42	12.9905	3.17122	0.905936	3.50049	0.000464409	0.00192881	Mock_R2_vs_S1_0h	yes	UP
snap_masked-VaccDscaff4-processed-gene-34.34	9.91248	-5.02139	1.23004	-4.0823	4.45917e-05	0.000236466	Mock_R2_vs_S1_0h	yes	DOWN
maker-VaccDscaff4-snap-gene-34.54	108.713	-2.19279	0.285822	-7.67186	1.69517e-14	3.58215e-13	Mock_R2_vs_S1_0h	yes	DOWN
augustus_masked-VaccDscaff4-processed-gene-35.0	46.6053	-8.19637	1.23111	-6.65769	2.78156e-11	4.07597e-10	Mock_R2_vs_S1_0h	yes	DOWN
maker-VaccDscaff4-augustus-gene-36.34	3.00499	-5.20741	1.74926	-2.97692	0.0029116	0.00974842	Mock_R2_vs_S1_0h	yes	DOWN
augustus_masked-VaccDscaff4-processed-gene-39.0	200.745	-2.70342	0.294438	-9.18164	4.24579e-20	1.53787e-18	Mock_R2_vs_S1_0h	yes	DOWN
maker-VaccDscaff4-snap-gene-39.50	5.6182	-6.10531	1.59269	-3.83334	0.000126417	0.000600827	Mock_R2_vs_S1_0h	yes	DOWN
maker-VaccDscaff4-snap-gene-39.47	12.1732	6.88425	1.3465	5.11271	3.17574e-07	2.54822e-06	Mock_R2_vs_S1_0h	yes	UP
maker-VaccDscaff4-snap-gene-39.48	32.0261	4.54362	0.764747	5.94134	2.82708e-09	3.15967e-08	Mock_R2_vs_S1_0h	yes	UP
snap_masked-VaccDscaff4-processed-gene-40.22	2.64497	-5.02273	1.86595	-2.69177	0.00710733	0.021246	Mock_R2_vs_S1_0h	yes	DOWN
augustus_masked-VaccDscaff4-processed-gene-41.12	109.375	-2.69444	0.366129	-7.35927	1.84923e-13	3.54108e-12	Mock_R2_vs_S1_0h	yes	DOWN
snap_masked-VaccDscaff4-processed-gene-47.11	26.7316	-4.44295	0.696344	-6.38039	1.76633e-10	2.33066e-09	Mock_R2_vs_S1_0h	yes	DOWN
maker-VaccDscaff4-snap-gene-47.48	1285.17	-2.2119	0.237061	-9.33047	1.05401e-20	4.00385e-19	Mock_R2_vs_S1_0h	yes	DOWN
maker-VaccDscaff4-augustus-gene-48.37	61.6766	-3.31515	0.421559	-7.86404	3.71942e-15	8.57869e-14	Mock_R2_vs_S1_0h	yes	DOWN
maker-VaccDscaff4-snap-gene-48.53	271.239	4.39599	0.41256	10.6554	1.64568e-26	9.95812e-25	Mock_R2_vs_S1_0h	yes	UP
snap_masked-VaccDscaff4-processed-gene-48.30	24.8548	-2.75454	0.638157	-4.3164	1.58592e-05	9.27355e-05	Mock_R2_vs_S1_0h	yes	DOWN
maker-VaccDscaff4-augustus-gene-50.30	13.566	-3.6024	0.936343	-3.8473	0.000119425	0.000571715	Mock_R2_vs_S1_0h	yes	DOWN
maker-VaccDscaff4-snap-gene-50.40	8.82086	-2.95293	0.978797	-3.0169	0.00255374	0.00868596	Mock_R2_vs_S1_0h	yes	DOWN
maker-VaccDscaff4-snap-gene-51.47	15.3266	2.0278	0.710178	2.85535	0.00429897	0.0137269	Mock_R2_vs_S1_0h	yes	UP
maker-VaccDscaff4-augustus-gene-53.24	48.5577	2.09103	0.470065	4.44837	8.65231e-06	5.32324e-05	Mock_R2_vs_S1_0h	yes	UP
maker-VaccDscaff4-snap-gene-54.59	105.382	4.14176	0.381799	10.848	2.03812e-27	1.32694e-25	Mock_R2_vs_S1_0h	yes	UP
maker-VaccDscaff4-snap-gene-54.68	56.5351	3.31159	0.437263	7.57345	3.63453e-14	7.41819e-13	Mock_R2_vs_S1_0h	yes	UP
maker-VaccDscaff4-augustus-gene-54.43	15.254	2.9555	0.878548	3.36408	0.000767997	0.00301904	Mock_R2_vs_S1_0h	yes	UP
snap_masked-VaccDscaff4-processed-gene-54.24	228.625	3.24682	0.343434	9.454	3.26127e-21	1.30639e-19	Mock_R2_vs_S1_0h	yes	UP
maker-VaccDscaff4-augustus-gene-54.45	22.5271	3.30798	0.631921	5.2348	1.65165e-07	1.38945e-06	Mock_R2_vs_S1_0h	yes	UP
maker-VaccDscaff4-augustus-gene-54.50	13.3633	2.41355	0.808709	2.98445	0.0028409	0.00953654	Mock_R2_vs_S1_0h	yes	UP
snap_masked-VaccDscaff4-processed-gene-60.14	31.1855	-5.69957	0.835381	-6.82271	8.93369e-12	1.39919e-10	Mock_R2_vs_S1_0h	yes	DOWN
snap_masked-VaccDscaff4-processed-gene-61.23	5.419	3.21146	1.32328	2.42689	0.0152289	0.0405258	Mock_R2_vs_S1_0h	yes	UP
augustus_masked-VaccDscaff4-processed-gene-61.5	3.40949	-5.38833	1.84706	-2.91725	0.00353134	0.0115307	Mock_R2_vs_S1_0h	yes	DOWN
maker-VaccDscaff4-augustus-gene-70.18	77.6479	-8.04036	1.06992	-7.51495	5.69341e-14	1.14657e-12	Mock_R2_vs_S1_0h	yes	DOWN
maker-VaccDscaff4-snap-gene-71.26	3.66106	-5.48813	1.71811	-3.19429	0.00140176	0.00516314	Mock_R2_vs_S1_0h	yes	DOWN
maker-VaccDscaff4-augustus-gene-74.32	109.965	3.49847	0.318376	10.9885	4.34109e-28	2.90729e-26	Mock_R2_vs_S1_0h	yes	UP
snap_masked-VaccDscaff4-processed-gene-74.7	3.25956	-4.31403	1.80018	-2.39644	0.0165552	0.0433775	Mock_R2_vs_S1_0h	yes	DOWN
augustus_masked-VaccDscaff4-processed-gene-74.5	22.4439	-4.38588	0.788857	-5.5598	2.7009e-08	2.61124e-07	Mock_R2_vs_S1_0h	yes	DOWN
maker-VaccDscaff4-augustus-gene-75.20	17.0953	-3.77105	0.741456	-5.086	3.65687e-07	2.89901e-06	Mock_R2_vs_S1_0h	yes	DOWN
maker-VaccDscaff4-augustus-gene-75.21	7.58709	2.2522	0.913757	2.46477	0.0137103	0.0371379	Mock_R2_vs_S1_0h	yes	UP
snap_masked-VaccDscaff4-processed-gene-77.19	6.96434	-4.52925	1.37266	-3.29962	0.000968173	0.00371453	Mock_R2_vs_S1_0h	yes	DOWN
snap_masked-VaccDscaff4-processed-gene-78.22	6.13645	-6.23366	1.51581	-4.11243	3.91524e-05	0.000210161	Mock_R2_vs_S1_0h	yes	DOWN
snap_masked-VaccDscaff4-processed-gene-79.21	18.3104	4.95607	1.00852	4.91418	8.91568e-07	6.59622e-06	Mock_R2_vs_S1_0h	yes	UP
maker-VaccDscaff4-augustus-gene-83.30	64.5312	-2.36044	0.385298	-6.12628	8.99554e-10	1.072e-08	Mock_R2_vs_S1_0h	yes	DOWN
maker-VaccDscaff4-snap-gene-83.35	6.66302	6.01649	1.52553	3.94388	8.01746e-05	0.000399661	Mock_R2_vs_S1_0h	yes	UP
augustus_masked-VaccDscaff4-processed-gene-83.6	1483.37	-2.19877	0.160503	-13.6992	1.02587e-42	1.51622e-40	Mock_R2_vs_S1_0h	yes	DOWN
snap_masked-VaccDscaff4-processed-gene-85.18	158.813	-2.33826	0.328193	-7.12465	1.04347e-12	1.83048e-11	Mock_R2_vs_S1_0h	yes	DOWN
snap_masked-VaccDscaff4-processed-gene-91.15	6.01034	3.26577	1.39007	2.34936	0.0188059	0.0482877	Mock_R2_vs_S1_0h	yes	UP
maker-VaccDscaff4-augustus-gene-93.29	25.3834	-2.53871	0.54488	-4.65922	3.1741e-06	2.1274e-05	Mock_R2_vs_S1_0h	yes	DOWN
maker-VaccDscaff4-snap-gene-100.39	13.0255	-2.28057	0.942773	-2.419	0.0155631	0.0412828	Mock_R2_vs_S1_0h	yes	DOWN
maker-VaccDscaff4-augustus-gene-105.12	116.116	2.91812	0.426126	6.84802	7.48777e-12	1.185e-10	Mock_R2_vs_S1_0h	yes	UP
maker-VaccDscaff4-augustus-gene-109.28	9.56407	-6.88185	1.39397	-4.93687	7.93852e-07	5.93301e-06	Mock_R2_vs_S1_0h	yes	DOWN
augustus_masked-VaccDscaff4-processed-gene-111.10	52.7266	-5.8862	0.766945	-7.67486	1.65598e-14	3.5022e-13	Mock_R2_vs_S1_0h	yes	DOWN
augustus_masked-VaccDscaff4-processed-gene-112.0	3.43415	5.0615	1.87037	2.70615	0.00680684	0.0204499	Mock_R2_vs_S1_0h	yes	UP
augustus_masked-VaccDscaff4-processed-gene-118.9	15.8095	3.05512	0.720212	4.24197	2.21571e-05	0.000125399	Mock_R2_vs_S1_0h	yes	UP
maker-VaccDscaff4-augustus-gene-119.32	6.93131	-2.51376	1.04231	-2.41172	0.0158773	0.0419652	Mock_R2_vs_S1_0h	yes	DOWN
maker-VaccDscaff4-snap-gene-122.52	189.136	-3.71173	0.393331	-9.43667	3.84818e-21	1.52486e-19	Mock_R2_vs_S1_0h	yes	DOWN
maker-VaccDscaff4-augustus-gene-124.30	1895.41	2.02508	0.221618	9.13768	6.38081e-20	2.27594e-18	Mock_R2_vs_S1_0h	yes	UP
augustus_masked-VaccDscaff4-processed-gene-124.5	19.3611	-3.93573	0.718936	-5.47438	4.39047e-08	4.07322e-07	Mock_R2_vs_S1_0h	yes	DOWN
augustus_masked-VaccDscaff4-processed-gene-125.1	27.1299	2.5352	0.563984	4.49515	6.952e-06	4.35741e-05	Mock_R2_vs_S1_0h	yes	UP
augustus_masked-VaccDscaff4-processed-gene-126.7	12.2321	-7.22935	1.55068	-4.66204	3.1309e-06	2.10009e-05	Mock_R2_vs_S1_0h	yes	DOWN
maker-VaccDscaff4-augustus-gene-131.31	56.3652	2.41518	0.369871	6.52978	6.58645e-11	9.21064e-10	Mock_R2_vs_S1_0h	yes	UP
maker-VaccDscaff4-snap-gene-133.42	4.40248	5.41684	1.62074	3.3422	0.000831176	0.00323428	Mock_R2_vs_S1_0h	yes	UP
maker-VaccDscaff4-augustus-gene-134.37	66.8774	-2.05789	0.389017	-5.28997	1.22333e-07	1.05714e-06	Mock_R2_vs_S1_0h	yes	DOWN
augustus_masked-VaccDscaff4-processed-gene-135.4	12.0466	2.06388	0.831032	2.48352	0.0130092	0.0355762	Mock_R2_vs_S1_0h	yes	UP
snap_masked-VaccDscaff4-processed-gene-140.26	10.4502	2.64683	0.953943	2.77462	0.00552665	0.0170643	Mock_R2_vs_S1_0h	yes	UP
augustus_masked-VaccDscaff4-processed-gene-141.4	12.4729	2.43641	0.914309	2.66475	0.00770455	0.0227509	Mock_R2_vs_S1_0h	yes	UP
augustus_masked-VaccDscaff4-processed-gene-142.4	111.473	2.42711	0.293448	8.271	1.32836e-16	3.53637e-15	Mock_R2_vs_S1_0h	yes	UP
snap_masked-VaccDscaff4-processed-gene-143.14	4.46676	3.46359	1.4062	2.46309	0.0137746	0.0372769	Mock_R2_vs_S1_0h	yes	UP
maker-VaccDscaff4-augustus-gene-150.26	8.40779	-3.73523	1.00641	-3.71144	0.000206083	0.000931101	Mock_R2_vs_S1_0h	yes	DOWN
maker-VaccDscaff4-augustus-gene-151.17	3.87224	-4.54995	1.68922	-2.69352	0.00707017	0.0211447	Mock_R2_vs_S1_0h	yes	DOWN
augustus_masked-VaccDscaff4-processed-gene-153.8	2.78556	4.75655	1.81991	2.61362	0.00895883	0.025887	Mock_R2_vs_S1_0h	yes	UP
maker-VaccDscaff4-augustus-gene-156.37	14.6949	7.15547	1.34886	5.30481	1.1279e-07	9.7895e-07	Mock_R2_vs_S1_0h	yes	UP
augustus_masked-VaccDscaff4-processed-gene-157.12	20.3035	-6.10122	1.16911	-5.21868	1.80204e-07	1.50496e-06	Mock_R2_vs_S1_0h	yes	DOWN
maker-VaccDscaff4-snap-gene-157.42	3.9207	5.25131	1.64917	3.18421	0.00145151	0.00531896	Mock_R2_vs_S1_0h	yes	UP
maker-VaccDscaff4-augustus-gene-158.19	12.9843	-3.10993	0.839683	-3.7037	0.000212481	0.000954809	Mock_R2_vs_S1_0h	yes	DOWN
augustus_masked-VaccDscaff4-processed-gene-161.0	165.203	2.20699	0.407468	5.41636	6.0824e-08	5.52334e-07	Mock_R2_vs_S1_0h	yes	UP
maker-VaccDscaff4-snap-gene-161.33	5.68404	5.78647	1.52647	3.79076	0.000150185	0.000702367	Mock_R2_vs_S1_0h	yes	UP
maker-VaccDscaff4-augustus-gene-161.26	2.65157	4.68485	1.97048	2.37752	0.0174297	0.0452746	Mock_R2_vs_S1_0h	yes	UP
maker-VaccDscaff4-augustus-gene-163.27	109.427	-2.88883	0.469928	-6.14739	7.87688e-10	9.4703e-09	Mock_R2_vs_S1_0h	yes	DOWN
augustus_masked-VaccDscaff4-processed-gene-164.2	24.1118	4.65214	0.843404	5.51591	3.46976e-08	3.28662e-07	Mock_R2_vs_S1_0h	yes	UP
maker-VaccDscaff4-augustus-gene-174.13	23.4723	-2.35417	0.578234	-4.0713	4.67511e-05	0.000246889	Mock_R2_vs_S1_0h	yes	DOWN
maker-VaccDscaff4-augustus-gene-176.19	14.3882	3.16029	0.813094	3.88675	0.000101596	0.000493528	Mock_R2_vs_S1_0h	yes	UP
snap_masked-VaccDscaff4-processed-gene-178.22	82.1227	-4.1301	0.49192	-8.39589	4.62397e-17	1.29255e-15	Mock_R2_vs_S1_0h	yes	DOWN
augustus_masked-VaccDscaff4-processed-gene-178.9	93.1913	3.46461	0.344497	10.057	8.55574e-24	4.1751e-22	Mock_R2_vs_S1_0h	yes	UP
augustus_masked-VaccDscaff4-processed-gene-179.1	14.5243	2.64454	0.845462	3.12793	0.00176045	0.00628153	Mock_R2_vs_S1_0h	yes	UP
augustus_masked-VaccDscaff4-processed-gene-180.2	17.1159	7.37728	1.33167	5.53988	3.02684e-08	2.90561e-07	Mock_R2_vs_S1_0h	yes	UP
snap_masked-VaccDscaff4-processed-gene-186.13	12.4745	2.197	0.734296	2.99199	0.00277169	0.00933469	Mock_R2_vs_S1_0h	yes	UP
snap_masked-VaccDscaff4-processed-gene-189.14	76.1531	2.71319	0.436387	6.2174	5.05471e-10	6.25563e-09	Mock_R2_vs_S1_0h	yes	UP
augustus_masked-VaccDscaff4-processed-gene-198.4	134.487	-2.67839	0.286268	-9.35623	8.26304e-21	3.17165e-19	Mock_R2_vs_S1_0h	yes	DOWN
snap_masked-VaccDscaff4-processed-gene-201.13	60.5849	-9.54115	1.24623	-7.65601	1.91802e-14	4.03318e-13	Mock_R2_vs_S1_0h	yes	DOWN
snap_masked-VaccDscaff4-processed-gene-201.17	474.732	-9.65536	0.782089	-12.3456	5.14468e-35	5.01158e-33	Mock_R2_vs_S1_0h	yes	DOWN
snap_masked-VaccDscaff4-processed-gene-208.12	13.5097	-6.39821	1.32397	-4.83259	1.34767e-06	9.62317e-06	Mock_R2_vs_S1_0h	yes	DOWN
maker-VaccDscaff4-augustus-gene-209.28	21.0922	-2.46341	0.682771	-3.60796	0.000308609	0.00133724	Mock_R2_vs_S1_0h	yes	DOWN
augustus_masked-VaccDscaff4-processed-gene-219.4	3.6765	5.15653	1.70789	3.01924	0.00253407	0.00862932	Mock_R2_vs_S1_0h	yes	UP
maker-VaccDscaff4-augustus-gene-223.36	247.747	-2.23783	0.264541	-8.45929	2.6902e-17	7.73005e-16	Mock_R2_vs_S1_0h	yes	DOWN
maker-VaccDscaff4-augustus-gene-223.40	23.1417	-3.04457	0.62786	-4.84912	1.24013e-06	8.93205e-06	Mock_R2_vs_S1_0h	yes	DOWN
maker-VaccDscaff4-snap-gene-229.37	12.4961	2.02875	0.723624	2.8036	0.00505356	0.0157932	Mock_R2_vs_S1_0h	yes	UP
snap_masked-VaccDscaff4-processed-gene-230.23	2.29538	-4.81551	2.00865	-2.39739	0.0165125	0.0432751	Mock_R2_vs_S1_0h	yes	DOWN
snap_masked-VaccDscaff4-processed-gene-238.20	6.76077	-5.37998	1.44337	-3.72739	0.000193477	0.00088158	Mock_R2_vs_S1_0h	yes	DOWN
maker-VaccDscaff4-snap-gene-243.31	5.71393	-6.13802	1.51604	-4.04873	5.14964e-05	0.00026841	Mock_R2_vs_S1_0h	yes	DOWN
maker-VaccDscaff4-augustus-gene-250.24	6507.8	-2.38544	0.596686	-3.99782	6.39297e-05	0.000326725	Mock_R2_vs_S1_0h	yes	DOWN
maker-VaccDscaff4-augustus-gene-251.31	15.6426	-3.13168	0.755269	-4.14644	3.37689e-05	0.000184224	Mock_R2_vs_S1_0h	yes	DOWN
maker-VaccDscaff4-augustus-gene-254.26	17.7431	2.52019	0.637044	3.95606	7.61952e-05	0.000382774	Mock_R2_vs_S1_0h	yes	UP
snap_masked-VaccDscaff4-processed-gene-264.12	8.19967	2.9658	1.10819	2.67626	0.00744499	0.0220987	Mock_R2_vs_S1_0h	yes	UP
maker-VaccDscaff4-augustus-gene-265.22	43.3258	-2.21761	0.543386	-4.0811	4.48227e-05	0.000237573	Mock_R2_vs_S1_0h	yes	DOWN
maker-VaccDscaff4-augustus-gene-271.17	4.47446	4.42771	1.607	2.75526	0.0058645	0.0179587	Mock_R2_vs_S1_0h	yes	UP
maker-VaccDscaff4-augustus-gene-272.21	23.1151	2.62993	0.732198	3.59182	0.000328373	0.0014143	Mock_R2_vs_S1_0h	yes	UP
maker-VaccDscaff4-snap-gene-274.19	9.8763	3.64424	1.04899	3.47406	0.000512643	0.00210568	Mock_R2_vs_S1_0h	yes	UP
maker-VaccDscaff4-augustus-gene-276.27	32.5568	3.00645	0.593319	5.06718	4.03762e-07	3.18221e-06	Mock_R2_vs_S1_0h	yes	UP
maker-VaccDscaff4-augustus-gene-277.24	186.037	2.28564	0.233451	9.79066	1.23487e-22	5.54228e-21	Mock_R2_vs_S1_0h	yes	UP
maker-VaccDscaff4-augustus-gene-278.37	2.46444	4.58185	1.85899	2.4647	0.0137127	0.0371406	Mock_R2_vs_S1_0h	yes	UP
snap_masked-VaccDscaff4-processed-gene-280.12	144.487	-3.65293	0.317597	-11.5018	1.29219e-30	1.01315e-28	Mock_R2_vs_S1_0h	yes	DOWN
maker-VaccDscaff4-augustus-gene-280.24	33589.1	-2.43915	0.239564	-10.1816	2.39527e-24	1.24192e-22	Mock_R2_vs_S1_0h	yes	DOWN
maker-VaccDscaff4-snap-gene-282.31	10.4996	4.75704	1.22359	3.88778	0.000101164	0.000491896	Mock_R2_vs_S1_0h	yes	UP
maker-VaccDscaff4-snap-gene-282.32	3.96459	5.26558	1.61498	3.26045	0.00111234	0.00419935	Mock_R2_vs_S1_0h	yes	UP
snap_masked-VaccDscaff4-processed-gene-285.12	3.25218	4.97889	1.81413	2.7445	0.00606025	0.0184943	Mock_R2_vs_S1_0h	yes	UP
maker-VaccDscaff4-snap-gene-285.30	44.705	8.76006	1.234	7.09891	1.25746e-12	2.18501e-11	Mock_R2_vs_S1_0h	yes	UP
maker-VaccDscaff4-snap-gene-286.42	94.6591	2.08973	0.430443	4.85485	1.20479e-06	8.70569e-06	Mock_R2_vs_S1_0h	yes	UP
maker-VaccDscaff4-augustus-gene-290.24	68.2999	2.78105	0.349486	7.95755	1.7548e-15	4.2058e-14	Mock_R2_vs_S1_0h	yes	UP
maker-VaccDscaff4-snap-gene-295.44	27.643	-5.51677	0.866951	-6.36342	1.97311e-10	2.58495e-09	Mock_R2_vs_S1_0h	yes	DOWN
maker-VaccDscaff4-snap-gene-304.28	514.028	-3.09357	0.310996	-9.94732	2.59074e-23	1.227e-21	Mock_R2_vs_S1_0h	yes	DOWN
augustus_masked-VaccDscaff4-processed-gene-307.1	7.42133	-6.51429	1.44836	-4.49769	6.86944e-06	4.31513e-05	Mock_R2_vs_S1_0h	yes	DOWN
augustus_masked-VaccDscaff4-processed-gene-308.3	48.3067	-2.55215	0.376898	-6.77148	1.27475e-11	1.95252e-10	Mock_R2_vs_S1_0h	yes	DOWN
augustus_masked-VaccDscaff4-processed-gene-310.5	73.442	2.29155	0.450554	5.08606	3.6558e-07	2.89901e-06	Mock_R2_vs_S1_0h	yes	UP
maker-VaccDscaff4-snap-gene-314.33	49.8898	2.53041	0.461352	5.48478	4.13989e-08	3.85465e-07	Mock_R2_vs_S1_0h	yes	UP
maker-VaccDscaff4-augustus-gene-314.31	127.349	2.61466	0.375005	6.97235	3.11685e-12	5.19819e-11	Mock_R2_vs_S1_0h	yes	UP
maker-VaccDscaff4-snap-gene-319.29	87.0503	2.51171	0.310738	8.08306	6.31591e-16	1.5831e-14	Mock_R2_vs_S1_0h	yes	UP
maker-VaccDscaff4-augustus-gene-320.27	14.7119	2.10415	0.685343	3.07021	0.00213907	0.00744893	Mock_R2_vs_S1_0h	yes	UP
maker-VaccDscaff4-snap-gene-322.30	339.544	4.43352	0.26053	17.0173	6.10763e-65	1.93913e-62	Mock_R2_vs_S1_0h	yes	UP
augustus_masked-VaccDscaff4-processed-gene-322.8	6.82461	6.05097	1.46793	4.12211	3.75425e-05	0.00020235	Mock_R2_vs_S1_0h	yes	UP
augustus_masked-VaccDscaff4-processed-gene-323.0	1462.94	2.19498	0.169332	12.9626	1.9934e-38	2.21924e-36	Mock_R2_vs_S1_0h	yes	UP
maker-VaccDscaff4-augustus-gene-328.28	238.071	2.17622	0.313639	6.93864	3.95894e-12	6.48484e-11	Mock_R2_vs_S1_0h	yes	UP
maker-VaccDscaff4-augustus-gene-328.29	1464.06	2.22274	0.305446	7.27702	3.41267e-13	6.35507e-12	Mock_R2_vs_S1_0h	yes	UP
maker-VaccDscaff4-snap-gene-329.32	13.0986	4.07369	0.951892	4.27957	1.87253e-05	0.000107635	Mock_R2_vs_S1_0h	yes	UP
snap_masked-VaccDscaff4-processed-gene-329.16	18.8706	-5.99162	1.29083	-4.64169	3.45573e-06	2.29938e-05	Mock_R2_vs_S1_0h	yes	DOWN
augustus_masked-VaccDscaff4-processed-gene-332.11	642.985	3.95617	0.189213	20.9086	4.47544e-97	2.95115e-94	Mock_R2_vs_S1_0h	yes	UP
snap_masked-VaccDscaff4-processed-gene-332.17	335.953	3.09079	0.325075	9.50793	1.94497e-21	7.9648e-20	Mock_R2_vs_S1_0h	yes	UP
augustus_masked-VaccDscaff4-processed-gene-335.3	4.26039	-5.7066	1.73947	-3.28066	0.00103564	0.00394687	Mock_R2_vs_S1_0h	yes	DOWN
maker-VaccDscaff4-augustus-gene-336.22	15.5727	-3.42318	0.78796	-4.34435	1.39687e-05	8.24721e-05	Mock_R2_vs_S1_0h	yes	DOWN
augustus_masked-VaccDscaff4-processed-gene-339.10	5.92131	-6.19423	1.53385	-4.03836	5.38263e-05	0.000279083	Mock_R2_vs_S1_0h	yes	DOWN
maker-VaccDscaff4-augustus-gene-342.25	9.48088	-6.86719	1.38862	-4.94533	7.60139e-07	5.70426e-06	Mock_R2_vs_S1_0h	yes	DOWN
maker-VaccDscaff4-snap-gene-343.37	5.34776	5.69985	1.54987	3.67762	0.000235418	0.00104763	Mock_R2_vs_S1_0h	yes	UP
snap_masked-VaccDscaff4-processed-gene-345.18	24.184	6.00202	1.11713	5.37269	7.75709e-08	6.89558e-07	Mock_R2_vs_S1_0h	yes	UP
maker-VaccDscaff4-augustus-gene-349.23	253.81	-3.05946	0.37553	-8.14703	3.72973e-16	9.51562e-15	Mock_R2_vs_S1_0h	yes	DOWN
maker-VaccDscaff4-augustus-gene-350.29	28.4937	-4.96661	0.784671	-6.32955	2.45881e-10	3.17915e-09	Mock_R2_vs_S1_0h	yes	DOWN
augustus_masked-VaccDscaff4-processed-gene-355.4	74.8498	2.11219	0.476826	4.42969	9.43679e-06	5.75085e-05	Mock_R2_vs_S1_0h	yes	UP
snap_masked-VaccDscaff4-processed-gene-355.12	3.42083	-5.39204	1.73918	-3.10033	0.00193305	0.00681363	Mock_R2_vs_S1_0h	yes	DOWN
maker-VaccDscaff4-augustus-gene-356.25	22.0156	-2.06624	0.562446	-3.67367	0.000239088	0.00106194	Mock_R2_vs_S1_0h	yes	DOWN
maker-VaccDscaff4-augustus-gene-356.22	77.4463	2.71792	0.470919	5.77152	7.85608e-09	8.18949e-08	Mock_R2_vs_S1_0h	yes	UP
maker-VaccDscaff4-augustus-gene-357.23	6032.11	-2.4077	0.205162	-11.7356	8.3701e-32	6.92135e-30	Mock_R2_vs_S1_0h	yes	DOWN
maker-VaccDscaff4-augustus-gene-360.31	567.516	2.6351	0.206269	12.7751	2.25953e-37	2.42118e-35	Mock_R2_vs_S1_0h	yes	UP
maker-VaccDscaff4-snap-gene-362.40	42.6383	4.38135	0.705231	6.21265	5.20975e-10	6.42586e-09	Mock_R2_vs_S1_0h	yes	UP
augustus_masked-VaccDscaff4-processed-gene-362.3	7.77	-6.58093	1.42415	-4.62096	3.8196e-06	2.51804e-05	Mock_R2_vs_S1_0h	yes	DOWN
maker-VaccDscaff4-augustus-gene-365.36	49.4238	2.22623	0.412062	5.40267	6.56558e-08	5.9307e-07	Mock_R2_vs_S1_0h	yes	UP
maker-VaccDscaff4-augustus-gene-373.29	3.05871	-4.20154	1.73551	-2.42093	0.0154809	0.0411017	Mock_R2_vs_S1_0h	yes	DOWN
maker-VaccDscaff4-snap-gene-376.47	1311.52	-3.21346	0.145414	-22.0986	3.25676e-108	2.61732e-105	Mock_R2_vs_S1_0h	yes	DOWN
maker-VaccDscaff4-augustus-gene-377.36	6.68446	-2.68204	1.07852	-2.48678	0.0128904	0.035315	Mock_R2_vs_S1_0h	yes	DOWN
augustus_masked-VaccDscaff4-processed-gene-377.2	10.117	-2.71607	0.859756	-3.15912	0.00158246	0.00573668	Mock_R2_vs_S1_0h	yes	DOWN
augustus_masked-VaccDscaff4-processed-gene-377.3	366.469	-3.03644	0.698854	-4.34489	1.39346e-05	8.23237e-05	Mock_R2_vs_S1_0h	yes	DOWN
maker-VaccDscaff4-augustus-gene-378.35	95.2422	-4.22025	0.579916	-7.27736	3.40419e-13	6.34387e-12	Mock_R2_vs_S1_0h	yes	DOWN
augustus_masked-VaccDscaff4-processed-gene-378.8	2.79099	4.75908	1.7744	2.68209	0.00731645	0.0217699	Mock_R2_vs_S1_0h	yes	UP
maker-VaccDscaff4-snap-gene-383.49	2.95612	-5.18629	1.88535	-2.75084	0.00594418	0.0181768	Mock_R2_vs_S1_0h	yes	DOWN
augustus_masked-VaccDscaff4-processed-gene-383.9	27.0888	3.132	0.600006	5.21996	1.78964e-07	1.49575e-06	Mock_R2_vs_S1_0h	yes	UP
maker-VaccDscaff4-augustus-gene-383.41	34.9751	4.70697	0.716485	6.56952	5.04766e-11	7.15604e-10	Mock_R2_vs_S1_0h	yes	UP
maker-VaccDscaff4-snap-gene-384.40	96.2745	3.97048	0.364806	10.8838	1.37708e-27	9.03427e-26	Mock_R2_vs_S1_0h	yes	UP
maker-VaccDscaff4-augustus-gene-384.35	27.6991	-2.18007	0.50998	-4.27481	1.91304e-05	0.000109791	Mock_R2_vs_S1_0h	yes	DOWN
maker-VaccDscaff4-augustus-gene-384.33	524.598	-6.28347	0.281742	-22.3022	3.51755e-110	2.9181e-107	Mock_R2_vs_S1_0h	yes	DOWN
snap_masked-VaccDscaff4-processed-gene-385.9	64.7337	-2.31726	0.382518	-6.05792	1.37894e-09	1.60535e-08	Mock_R2_vs_S1_0h	yes	DOWN
maker-VaccDscaff4-augustus-gene-385.20	362.087	-4.82005	0.235715	-20.4486	6.18017e-93	3.78418e-90	Mock_R2_vs_S1_0h	yes	DOWN
maker-VaccDscaff4-snap-gene-386.37	351.032	-6.50671	0.341577	-19.049	6.69569e-81	3.18876e-78	Mock_R2_vs_S1_0h	yes	DOWN
snap_masked-VaccDscaff4-processed-gene-385.19	91.9678	9.8022	1.24358	7.88226	3.215e-15	7.4621e-14	Mock_R2_vs_S1_0h	yes	UP
maker-VaccDscaff4-augustus-gene-386.31	66.0932	-8.70138	1.23116	-7.06763	1.57597e-12	2.70917e-11	Mock_R2_vs_S1_0h	yes	DOWN
augustus_masked-VaccDscaff4-processed-gene-392.5	90.1768	-4.1702	0.422124	-9.87909	5.12963e-23	2.35569e-21	Mock_R2_vs_S1_0h	yes	DOWN
augustus_masked-VaccDscaff4-processed-gene-392.10	26.1083	-2.04724	0.705091	-2.90351	0.00369002	0.0119849	Mock_R2_vs_S1_0h	yes	DOWN
maker-VaccDscaff4-augustus-gene-392.38	38.1428	2.30047	0.495337	4.64426	3.41304e-06	2.27509e-05	Mock_R2_vs_S1_0h	yes	UP
snap_masked-VaccDscaff4-processed-gene-393.35	9.10769	-2.78067	1.00053	-2.77919	0.00544949	0.0168605	Mock_R2_vs_S1_0h	yes	DOWN
maker-VaccDscaff4-augustus-gene-397.37	192.187	-2.12379	0.294388	-7.21427	5.4225e-13	9.79287e-12	Mock_R2_vs_S1_0h	yes	DOWN
maker-VaccDscaff4-snap-gene-398.24	245.729	2.2988	0.307175	7.4837	7.22564e-14	1.43492e-12	Mock_R2_vs_S1_0h	yes	UP
augustus_masked-VaccDscaff4-processed-gene-399.1	111.025	2.87957	0.327879	8.78242	1.59991e-18	5.11751e-17	Mock_R2_vs_S1_0h	yes	UP
maker-VaccDscaff4-augustus-gene-399.30	236.802	-3.20301	0.31504	-10.167	2.78364e-24	1.42888e-22	Mock_R2_vs_S1_0h	yes	DOWN
maker-VaccDscaff4-augustus-gene-402.33	54.1245	-6.51869	0.820081	-7.94884	1.88267e-15	4.49969e-14	Mock_R2_vs_S1_0h	yes	DOWN
maker-VaccDscaff4-augustus-gene-402.29	9.15507	2.59758	0.858002	3.02747	0.00246607	0.00842453	Mock_R2_vs_S1_0h	yes	UP
maker-VaccDscaff4-augustus-gene-405.25	11.3414	3.30541	1.14619	2.88382	0.00392888	0.0126838	Mock_R2_vs_S1_0h	yes	UP
augustus_masked-VaccDscaff4-processed-gene-405.7	151.092	3.67542	0.322172	11.4083	3.80216e-30	2.91881e-28	Mock_R2_vs_S1_0h	yes	UP
augustus_masked-VaccDscaff4-processed-gene-406.2	6.79432	-3.07726	1.13468	-2.71201	0.00668758	0.0201529	Mock_R2_vs_S1_0h	yes	DOWN
snap_masked-VaccDscaff4-processed-gene-406.14	6.08593	5.88203	1.48732	3.9548	7.65991e-05	0.000384221	Mock_R2_vs_S1_0h	yes	UP
maker-VaccDscaff4-augustus-gene-410.18	1944.24	2.65297	0.188765	14.0544	7.24196e-45	1.16401e-42	Mock_R2_vs_S1_0h	yes	UP
maker-VaccDscaff4-augustus-gene-410.19	15.6501	2.29881	0.812438	2.82951	0.00466187	0.0147121	Mock_R2_vs_S1_0h	yes	UP
augustus_masked-VaccDscaff4-processed-gene-412.0	251.63	-2.10511	0.203843	-10.3271	5.31502e-25	2.87761e-23	Mock_R2_vs_S1_0h	yes	DOWN
maker-VaccDscaff4-snap-gene-412.32	16.6144	2.13613	0.786489	2.71604	0.00660688	0.0199471	Mock_R2_vs_S1_0h	yes	UP
maker-VaccDscaff4-augustus-gene-414.25	889.316	2.52076	0.187991	13.409	5.35799e-41	7.03018e-39	Mock_R2_vs_S1_0h	yes	UP
maker-VaccDscaff4-augustus-gene-415.32	15.4331	6.24559	1.33577	4.67564	2.93032e-06	1.97689e-05	Mock_R2_vs_S1_0h	yes	UP
maker-VaccDscaff4-snap-gene-417.30	11.2388	-7.11093	1.39697	-5.09026	3.5757e-07	2.84255e-06	Mock_R2_vs_S1_0h	yes	DOWN
snap_masked-VaccDscaff4-processed-gene-418.13	3.23159	4.97062	1.74895	2.84205	0.00448239	0.0142175	Mock_R2_vs_S1_0h	yes	UP
maker-VaccDscaff4-snap-gene-418.44	6.45052	4.95684	1.4534	3.41052	0.000648398	0.00259935	Mock_R2_vs_S1_0h	yes	UP
maker-VaccDscaff4-snap-gene-418.45	16.1918	3.76257	0.793278	4.74307	2.10507e-06	1.45449e-05	Mock_R2_vs_S1_0h	yes	UP
maker-VaccDscaff4-snap-gene-418.40	5.7827	-3.56174	1.32853	-2.68097	0.007341	0.0218278	Mock_R2_vs_S1_0h	yes	DOWN
maker-VaccDscaff4-snap-gene-418.43	352.631	2.58308	0.682017	3.78741	0.000152226	0.000710618	Mock_R2_vs_S1_0h	yes	UP
maker-VaccDscaff4-augustus-gene-419.27	77.1472	-3.32817	0.408215	-8.15299	3.55041e-16	9.06712e-15	Mock_R2_vs_S1_0h	yes	DOWN
maker-VaccDscaff4-augustus-gene-421.23	57.9639	-7.62235	1.095	-6.96107	3.3769e-12	5.59922e-11	Mock_R2_vs_S1_0h	yes	DOWN
maker-VaccDscaff4-snap-gene-422.21	45.9972	-3.65511	0.439595	-8.31472	9.19672e-17	2.48437e-15	Mock_R2_vs_S1_0h	yes	DOWN
maker-VaccDscaff4-augustus-gene-423.33	9.57714	6.53979	1.4039	4.6583	3.18837e-06	2.13585e-05	Mock_R2_vs_S1_0h	yes	UP
maker-VaccDscaff4-snap-gene-424.33	114.545	2.14937	0.273809	7.84988	4.16426e-15	9.56181e-14	Mock_R2_vs_S1_0h	yes	UP
snap_masked-VaccDscaff4-processed-gene-425.18	211.784	-2.04997	0.27375	-7.4885	6.96645e-14	1.38773e-12	Mock_R2_vs_S1_0h	yes	DOWN
maker-VaccDscaff4-snap-gene-426.48	304.311	-2.43407	0.266952	-9.11798	7.65383e-20	2.70748e-18	Mock_R2_vs_S1_0h	yes	DOWN
maker-VaccDscaff4-augustus-gene-428.57	422.137	-9.90397	0.893976	-11.0786	1.59405e-28	1.0845e-26	Mock_R2_vs_S1_0h	yes	DOWN
maker-VaccDscaff4-augustus-gene-428.63	291.444	2.10166	0.207217	10.1423	3.58588e-24	1.82249e-22	Mock_R2_vs_S1_0h	yes	UP
maker-VaccDscaff4-augustus-gene-428.66	10468.7	-2.89517	0.16697	-17.3394	2.36999e-67	8.01962e-65	Mock_R2_vs_S1_0h	yes	DOWN
maker-VaccDscaff4-snap-gene-428.80	30.3078	-2.73528	0.530065	-5.16027	2.46589e-07	2.01959e-06	Mock_R2_vs_S1_0h	yes	DOWN
maker-VaccDscaff4-snap-gene-428.85	117.05	-3.68043	0.431216	-8.535	1.40161e-17	4.16227e-16	Mock_R2_vs_S1_0h	yes	DOWN
augustus_masked-VaccDscaff4-processed-gene-428.20	1022.92	4.70598	0.237117	19.8466	1.17807e-87	6.73253e-85	Mock_R2_vs_S1_0h	yes	UP
augustus_masked-VaccDscaff4-processed-gene-428.11	580.615	-3.0898	0.193634	-15.9569	2.55116e-57	6.36973e-55	Mock_R2_vs_S1_0h	yes	DOWN
maker-VaccDscaff4-snap-gene-428.81	9631.28	4.17269	0.147904	28.2121	4.15714e-175	9.71902e-172	Mock_R2_vs_S1_0h	yes	UP
snap_masked-VaccDscaff6-processed-gene-5.9	42.6256	-2.09787	0.530319	-3.95587	7.62567e-05	0.000382876	Mock_R2_vs_S1_0h	yes	DOWN
maker-VaccDscaff6-snap-gene-6.33	342.517	4.582	0.283005	16.1905	5.88193e-59	1.60921e-56	Mock_R2_vs_S1_0h	yes	UP
maker-VaccDscaff6-snap-gene-6.38	22.6097	3.09621	0.711419	4.35216	1.34801e-05	7.9822e-05	Mock_R2_vs_S1_0h	yes	UP
maker-VaccDscaff6-snap-gene-8.31	31.8817	2.3594	0.471981	4.99893	5.76503e-07	4.41379e-06	Mock_R2_vs_S1_0h	yes	UP
maker-VaccDscaff6-augustus-gene-9.36	104.046	2.1991	0.324109	6.78507	1.16029e-11	1.78855e-10	Mock_R2_vs_S1_0h	yes	UP
snap_masked-VaccDscaff6-processed-gene-9.16	30.8896	6.34497	1.09735	5.78211	7.37708e-09	7.73406e-08	Mock_R2_vs_S1_0h	yes	UP
maker-VaccDscaff6-augustus-gene-9.30	12.2746	3.13207	0.867419	3.61079	0.000305262	0.00132385	Mock_R2_vs_S1_0h	yes	UP
augustus_masked-VaccDscaff6-processed-gene-11.0	9.81033	-2.67035	0.957577	-2.78866	0.0052927	0.0164466	Mock_R2_vs_S1_0h	yes	DOWN
maker-VaccDscaff6-augustus-gene-12.23	19.3212	-2.70307	0.742751	-3.63927	0.000273409	0.00119906	Mock_R2_vs_S1_0h	yes	DOWN
maker-VaccDscaff6-augustus-gene-12.29	632.539	-2.48576	0.159825	-15.553	1.51868e-54	3.42596e-52	Mock_R2_vs_S1_0h	yes	DOWN
maker-VaccDscaff6-snap-gene-14.31	51.2528	-2.28719	0.45351	-5.0433	4.57567e-07	3.57341e-06	Mock_R2_vs_S1_0h	yes	DOWN
augustus_masked-VaccDscaff6-processed-gene-15.0	36.6412	-2.25816	0.539683	-4.18424	2.86125e-05	0.000158618	Mock_R2_vs_S1_0h	yes	DOWN
maker-VaccDscaff6-snap-gene-16.31	10.1427	2.98373	0.876271	3.40503	0.000661572	0.00264392	Mock_R2_vs_S1_0h	yes	UP
maker-VaccDscaff6-augustus-gene-19.28	257.024	3.4083	0.314397	10.8408	2.20581e-27	1.42173e-25	Mock_R2_vs_S1_0h	yes	UP
snap_masked-VaccDscaff6-processed-gene-19.23	9.90885	6.5859	1.38076	4.76975	1.84456e-06	1.28834e-05	Mock_R2_vs_S1_0h	yes	UP
maker-VaccDscaff6-snap-gene-19.37	43.2215	3.42261	0.493393	6.93688	4.00842e-12	6.55303e-11	Mock_R2_vs_S1_0h	yes	UP
maker-VaccDscaff6-snap-gene-21.56	20.8555	2.0181	0.544785	3.70439	0.000211902	0.000952706	Mock_R2_vs_S1_0h	yes	UP
maker-VaccDscaff6-augustus-gene-21.37	22.6699	-3.03304	0.621001	-4.88411	1.03897e-06	7.58853e-06	Mock_R2_vs_S1_0h	yes	DOWN
maker-VaccDscaff6-augustus-gene-21.40	3.11192	-4.24245	1.76841	-2.39903	0.0164387	0.0431383	Mock_R2_vs_S1_0h	yes	DOWN
maker-VaccDscaff6-snap-gene-21.62	32.893	-2.2529	0.448227	-5.02624	5.0018e-07	3.88028e-06	Mock_R2_vs_S1_0h	yes	DOWN
maker-VaccDscaff6-snap-gene-22.38	5.37221	-6.04792	1.55541	-3.88832	0.00010094	0.000491043	Mock_R2_vs_S1_0h	yes	DOWN
maker-VaccDscaff6-snap-gene-22.39	6.40313	-3.79181	1.31147	-2.89126	0.00383701	0.0124199	Mock_R2_vs_S1_0h	yes	DOWN
maker-VaccDscaff6-augustus-gene-23.27	14.3222	-2.10348	0.762114	-2.76006	0.0057791	0.0177246	Mock_R2_vs_S1_0h	yes	DOWN
maker-VaccDscaff6-snap-gene-23.42	167.831	-4.90648	0.330047	-14.866	5.47673e-50	1.06701e-47	Mock_R2_vs_S1_0h	yes	DOWN
maker-VaccDscaff6-augustus-gene-24.24	266.427	-3.39312	0.257189	-13.1931	9.61427e-40	1.15537e-37	Mock_R2_vs_S1_0h	yes	DOWN
maker-VaccDscaff6-augustus-gene-24.27	13.046	2.42757	0.698534	3.47524	0.000510404	0.00209715	Mock_R2_vs_S1_0h	yes	UP
maker-VaccDscaff6-snap-gene-25.51	24.8781	2.63728	0.639121	4.12641	3.68469e-05	0.000199283	Mock_R2_vs_S1_0h	yes	UP
maker-VaccDscaff6-augustus-gene-25.35	36.9461	4.36443	0.645473	6.76161	1.36468e-11	2.08157e-10	Mock_R2_vs_S1_0h	yes	UP
snap_masked-VaccDscaff6-processed-gene-27.10	5.90179	3.83582	1.43349	2.67587	0.00745353	0.0221189	Mock_R2_vs_S1_0h	yes	UP
augustus_masked-VaccDscaff6-processed-gene-27.3	448.577	2.33573	0.163813	14.2586	3.96561e-46	6.89079e-44	Mock_R2_vs_S1_0h	yes	UP
maker-VaccDscaff6-augustus-gene-28.34	88.0725	-2.40944	0.372562	-6.46722	9.98192e-11	1.36545e-09	Mock_R2_vs_S1_0h	yes	DOWN
maker-VaccDscaff6-augustus-gene-28.38	55.501	2.78784	0.506666	5.50233	3.74794e-08	3.52932e-07	Mock_R2_vs_S1_0h	yes	UP
snap_masked-VaccDscaff6-processed-gene-30.10	10.6017	-3.20895	0.946735	-3.3895	0.000700207	0.00277932	Mock_R2_vs_S1_0h	yes	DOWN
maker-VaccDscaff6-augustus-gene-32.36	20.7397	-5.08138	0.900807	-5.64092	1.69147e-08	1.68146e-07	Mock_R2_vs_S1_0h	yes	DOWN
maker-VaccDscaff6-augustus-gene-33.32	41.7051	3.2088	0.482633	6.64854	2.96017e-11	4.32046e-10	Mock_R2_vs_S1_0h	yes	UP
augustus_masked-VaccDscaff6-processed-gene-35.5	3.82564	5.21371	1.68269	3.09844	0.00194539	0.00685056	Mock_R2_vs_S1_0h	yes	UP
maker-VaccDscaff6-augustus-gene-37.38	29.2589	3.08406	0.563467	5.47336	4.41577e-08	4.09374e-07	Mock_R2_vs_S1_0h	yes	UP
maker-VaccDscaff6-augustus-gene-39.34	366.216	-2.93399	0.231695	-12.6631	9.46328e-37	9.85292e-35	Mock_R2_vs_S1_0h	yes	DOWN
maker-VaccDscaff6-augustus-gene-39.30	140.383	-4.4708	0.369287	-12.1066	9.74507e-34	8.91865e-32	Mock_R2_vs_S1_0h	yes	DOWN
maker-VaccDscaff6-augustus-gene-39.36	2.48774	4.59382	1.88675	2.43478	0.0149009	0.03976	Mock_R2_vs_S1_0h	yes	UP
maker-VaccDscaff6-snap-gene-41.39	7.13137	-5.45811	1.50167	-3.63468	0.000278324	0.00121791	Mock_R2_vs_S1_0h	yes	DOWN
maker-VaccDscaff6-snap-gene-42.55	126.953	2.7645	0.309605	8.92911	4.2945e-19	1.42322e-17	Mock_R2_vs_S1_0h	yes	UP
augustus_masked-VaccDscaff6-processed-gene-43.5	1517.87	2.10298	0.577463	3.64176	0.000270779	0.00118934	Mock_R2_vs_S1_0h	yes	UP
snap_masked-VaccDscaff6-processed-gene-43.26	22.0377	3.96513	0.78653	5.0413	4.62373e-07	3.60547e-06	Mock_R2_vs_S1_0h	yes	UP
augustus_masked-VaccDscaff6-processed-gene-43.6	1417.99	2.17173	0.147401	14.7334	3.93271e-49	7.32881e-47	Mock_R2_vs_S1_0h	yes	UP
augustus_masked-VaccDscaff6-processed-gene-43.7	1163.67	-4.05362	0.16722	-24.2413	8.17227e-130	8.40665e-127	Mock_R2_vs_S1_0h	yes	DOWN
maker-VaccDscaff6-snap-gene-47.44	38.6477	2.37563	0.475327	4.99788	5.79634e-07	4.4338e-06	Mock_R2_vs_S1_0h	yes	UP
maker-VaccDscaff6-snap-gene-48.53	4.70242	-4.84927	1.54666	-3.13531	0.0017167	0.00614452	Mock_R2_vs_S1_0h	yes	DOWN
snap_masked-VaccDscaff6-processed-gene-50.14	17.2875	-2.03242	0.57484	-3.53564	0.000406793	0.00171472	Mock_R2_vs_S1_0h	yes	DOWN
maker-VaccDscaff6-augustus-gene-50.35	465.201	-2.60742	0.3348	-7.78798	6.80872e-15	1.51602e-13	Mock_R2_vs_S1_0h	yes	DOWN
maker-VaccDscaff6-augustus-gene-53.21	10.3891	-4.09042	1.15933	-3.52827	0.000418279	0.00175651	Mock_R2_vs_S1_0h	yes	DOWN
maker-VaccDscaff6-augustus-gene-54.19	8.23885	-4.77252	1.48388	-3.21623	0.00129885	0.00481998	Mock_R2_vs_S1_0h	yes	DOWN
snap_masked-VaccDscaff6-processed-gene-55.14	35.2712	5.53278	0.813041	6.80505	1.01016e-11	1.57158e-10	Mock_R2_vs_S1_0h	yes	UP
snap_masked-VaccDscaff6-processed-gene-56.11	4.68401	5.50646	1.67142	3.29448	0.000986039	0.00377688	Mock_R2_vs_S1_0h	yes	UP
maker-VaccDscaff6-snap-gene-57.25	152.808	8.09237	0.865114	9.35411	8.43054e-21	3.23112e-19	Mock_R2_vs_S1_0h	yes	UP
maker-VaccDscaff6-snap-gene-59.19	12.7242	2.07564	0.690848	3.00449	0.0026603	0.00900316	Mock_R2_vs_S1_0h	yes	UP
maker-VaccDscaff6-snap-gene-61.39	201.07	2.2376	0.246896	9.06291	1.27019e-19	4.41424e-18	Mock_R2_vs_S1_0h	yes	UP
maker-VaccDscaff6-augustus-gene-62.18	27.1933	2.73863	0.52011	5.26548	1.39821e-07	1.197e-06	Mock_R2_vs_S1_0h	yes	UP
maker-VaccDscaff6-augustus-gene-62.20	18.6015	3.35963	0.729885	4.60295	4.16544e-06	2.72299e-05	Mock_R2_vs_S1_0h	yes	UP
snap_masked-VaccDscaff6-processed-gene-66.15	184.188	7.62122	0.676912	11.2588	2.09573e-29	1.52713e-27	Mock_R2_vs_S1_0h	yes	UP
maker-VaccDscaff6-augustus-gene-68.32	1338.24	2.12116	0.191158	11.0964	1.30623e-28	8.9341e-27	Mock_R2_vs_S1_0h	yes	UP
maker-VaccDscaff6-augustus-gene-71.25	7.77135	3.68806	1.10243	3.34538	0.00082171	0.00320181	Mock_R2_vs_S1_0h	yes	UP
maker-VaccDscaff6-snap-gene-75.33	11.9918	-7.21	1.36569	-5.27938	1.29623e-07	1.11676e-06	Mock_R2_vs_S1_0h	yes	DOWN
maker-VaccDscaff6-augustus-gene-75.26	19.2449	-3.41565	0.721338	-4.73516	2.18885e-06	1.50752e-05	Mock_R2_vs_S1_0h	yes	DOWN
snap_masked-VaccDscaff6-processed-gene-76.10	24.3476	-6.34839	1.12928	-5.62165	1.89147e-08	1.87232e-07	Mock_R2_vs_S1_0h	yes	DOWN
maker-VaccDscaff6-snap-gene-76.33	7.09485	4.12958	1.3303	3.10424	0.00190766	0.00673799	Mock_R2_vs_S1_0h	yes	UP
augustus_masked-VaccDscaff6-processed-gene-77.4	203.693	2.717	0.223828	12.1388	6.57677e-34	6.04053e-32	Mock_R2_vs_S1_0h	yes	UP
maker-VaccDscaff6-augustus-gene-78.32	104.746	-2.46324	0.283207	-8.69768	3.38735e-18	1.05591e-16	Mock_R2_vs_S1_0h	yes	DOWN
maker-VaccDscaff6-augustus-gene-80.30	16.43	-3.92908	1.02239	-3.84301	0.000121533	0.000580295	Mock_R2_vs_S1_0h	yes	DOWN
maker-VaccDscaff6-augustus-gene-80.29	32.2199	3.04317	0.655424	4.64306	3.43286e-06	2.28594e-05	Mock_R2_vs_S1_0h	yes	UP
maker-VaccDscaff6-augustus-gene-82.27	6.74988	6.02996	1.48745	4.05388	5.03749e-05	0.000263633	Mock_R2_vs_S1_0h	yes	UP
augustus_masked-VaccDscaff6-processed-gene-82.8	6937.6	2.78204	0.236707	11.7531	6.80837e-32	5.66637e-30	Mock_R2_vs_S1_0h	yes	UP
maker-VaccDscaff6-snap-gene-83.29	19.4732	-3.74888	0.817234	-4.58727	4.4907e-06	2.91856e-05	Mock_R2_vs_S1_0h	yes	DOWN
maker-VaccDscaff6-augustus-gene-84.21	11.3404	4.23944	1.13272	3.7427	0.000182054	0.000833815	Mock_R2_vs_S1_0h	yes	UP
snap_masked-VaccDscaff6-processed-gene-87.23	6.86911	-4.43962	1.39639	-3.17935	0.00147608	0.00539466	Mock_R2_vs_S1_0h	yes	DOWN
snap_masked-VaccDscaff6-processed-gene-87.24	6.52613	-5.33563	1.47025	-3.62906	0.000284458	0.00124264	Mock_R2_vs_S1_0h	yes	DOWN
maker-VaccDscaff6-augustus-gene-87.41	62.3315	-3.30984	0.570989	-5.79668	6.76425e-09	7.14986e-08	Mock_R2_vs_S1_0h	yes	DOWN
maker-VaccDscaff6-augustus-gene-87.43	4.72949	-5.85648	1.76107	-3.32553	0.000882504	0.00341643	Mock_R2_vs_S1_0h	yes	DOWN
maker-VaccDscaff6-snap-gene-88.53	163.577	-2.01185	0.288715	-6.96828	3.20848e-12	5.3337e-11	Mock_R2_vs_S1_0h	yes	DOWN
augustus_masked-VaccDscaff6-processed-gene-88.1	35.6038	2.77006	0.501896	5.5192	3.40549e-08	3.23528e-07	Mock_R2_vs_S1_0h	yes	UP
maker-VaccDscaff6-augustus-gene-88.46	649.881	4.00289	0.310928	12.874	6.30389e-38	6.8986e-36	Mock_R2_vs_S1_0h	yes	UP
maker-VaccDscaff6-snap-gene-88.55	19.0191	-4.12649	0.920619	-4.4823	7.38427e-06	4.60478e-05	Mock_R2_vs_S1_0h	yes	DOWN
maker-VaccDscaff6-augustus-gene-89.39	5.96598	5.85269	1.51562	3.86159	0.00011265	0.000542308	Mock_R2_vs_S1_0h	yes	UP
snap_masked-VaccDscaff6-processed-gene-91.10	4.91496	4.55547	1.50994	3.01699	0.00255296	0.0086856	Mock_R2_vs_S1_0h	yes	UP
maker-VaccDscaff6-snap-gene-91.33	63.9458	-2.64894	0.347234	-7.6287	2.37133e-14	4.92996e-13	Mock_R2_vs_S1_0h	yes	DOWN
maker-VaccDscaff6-augustus-gene-96.30	36.6835	2.04842	0.463979	4.41489	1.01062e-05	6.11245e-05	Mock_R2_vs_S1_0h	yes	UP
maker-VaccDscaff6-augustus-gene-96.32	53.053	-2.34305	0.419023	-5.59171	2.24849e-08	2.202e-07	Mock_R2_vs_S1_0h	yes	DOWN
maker-VaccDscaff6-snap-gene-97.29	321.009	-2.68504	0.254809	-10.5375	5.80309e-26	3.36122e-24	Mock_R2_vs_S1_0h	yes	DOWN
maker-VaccDscaff6-augustus-gene-98.17	132.942	-4.39278	0.443279	-9.90973	3.77663e-23	1.76268e-21	Mock_R2_vs_S1_0h	yes	DOWN
snap_masked-VaccDscaff6-processed-gene-99.22	3.70673	-5.51276	1.65337	-3.33426	0.000855257	0.00332195	Mock_R2_vs_S1_0h	yes	DOWN
augustus_masked-VaccDscaff6-processed-gene-99.4	93.8334	-4.67579	0.494836	-9.44917	3.41538e-21	1.36567e-19	Mock_R2_vs_S1_0h	yes	DOWN
maker-VaccDscaff6-augustus-gene-100.21	274.831	-3.12892	0.298999	-10.4646	1.25542e-25	7.08019e-24	Mock_R2_vs_S1_0h	yes	DOWN
augustus_masked-VaccDscaff6-processed-gene-102.2	140.003	-2.23159	0.401499	-5.55815	2.72655e-08	2.63505e-07	Mock_R2_vs_S1_0h	yes	DOWN
maker-VaccDscaff6-augustus-gene-102.15	3348.66	-2.50009	0.213461	-11.7121	1.10475e-31	9.07694e-30	Mock_R2_vs_S1_0h	yes	DOWN
maker-VaccDscaff6-snap-gene-103.25	5.82498	-4.24147	1.58436	-2.67709	0.00742657	0.0220465	Mock_R2_vs_S1_0h	yes	DOWN
maker-VaccDscaff6-augustus-gene-103.20	96.8235	6.69442	0.701435	9.5439	1.37558e-21	5.68743e-20	Mock_R2_vs_S1_0h	yes	UP
maker-VaccDscaff6-snap-gene-104.29	10.262	4.69761	1.25682	3.73771	0.000185705	0.000848726	Mock_R2_vs_S1_0h	yes	UP
maker-VaccDscaff6-augustus-gene-107.26	17.4382	-3.98285	0.827914	-4.8107	1.50399e-06	1.06757e-05	Mock_R2_vs_S1_0h	yes	DOWN
snap_masked-VaccDscaff6-processed-gene-107.21	4.01321	-5.62204	1.73655	-3.23747	0.00120594	0.00451496	Mock_R2_vs_S1_0h	yes	DOWN
augustus_masked-VaccDscaff6-processed-gene-109.0	14.9457	-5.64927	1.24916	-4.52247	6.11232e-06	3.87933e-05	Mock_R2_vs_S1_0h	yes	DOWN
augustus_masked-VaccDscaff6-processed-gene-114.2	7.48266	4.30337	1.30706	3.2924	0.000993355	0.0038032	Mock_R2_vs_S1_0h	yes	UP
snap_masked-VaccDscaff6-processed-gene-115.8	12.429	-7.25165	1.41854	-5.11206	3.18658e-07	2.55532e-06	Mock_R2_vs_S1_0h	yes	DOWN
augustus_masked-VaccDscaff6-processed-gene-117.0	28.9222	2.8213	0.524725	5.37672	7.58561e-08	6.77123e-07	Mock_R2_vs_S1_0h	yes	UP
maker-VaccDscaff6-augustus-gene-117.15	25.1343	2.89647	0.647862	4.47081	7.79236e-06	4.83932e-05	Mock_R2_vs_S1_0h	yes	UP
maker-VaccDscaff6-snap-gene-118.30	20.2456	-5.49922	0.979491	-5.61437	1.97279e-08	1.94682e-07	Mock_R2_vs_S1_0h	yes	DOWN
augustus_masked-VaccDscaff6-processed-gene-118.9	2.22126	-4.77457	1.94238	-2.4581	0.0139674	0.0376915	Mock_R2_vs_S1_0h	yes	DOWN
maker-VaccDscaff6-snap-gene-119.38	16.3592	2.82906	0.809327	3.49557	0.000473042	0.00195992	Mock_R2_vs_S1_0h	yes	UP
maker-VaccDscaff6-snap-gene-119.36	5.2484	5.6715	1.53994	3.68294	0.00023056	0.00102796	Mock_R2_vs_S1_0h	yes	UP
maker-VaccDscaff6-snap-gene-120.31	128.41	-6.97924	1.44183	-4.84054	1.29486e-06	9.29387e-06	Mock_R2_vs_S1_0h	yes	DOWN
snap_masked-VaccDscaff6-processed-gene-121.14	29.2951	2.17362	0.533108	4.07725	4.55706e-05	0.000241338	Mock_R2_vs_S1_0h	yes	UP
maker-VaccDscaff6-snap-gene-121.41	63.1893	-2.38028	0.387586	-6.1413	8.18506e-10	9.82246e-09	Mock_R2_vs_S1_0h	yes	DOWN
maker-VaccDscaff6-augustus-gene-121.32	7411.31	-2.05995	0.218097	-9.44511	3.55036e-21	1.41557e-19	Mock_R2_vs_S1_0h	yes	DOWN
augustus_masked-VaccDscaff6-processed-gene-121.2	14.4703	-7.47144	1.36725	-5.46458	4.64017e-08	4.28941e-07	Mock_R2_vs_S1_0h	yes	DOWN
augustus_masked-VaccDscaff6-processed-gene-122.0	3.32901	-4.33085	1.71024	-2.5323	0.0113316	0.0315924	Mock_R2_vs_S1_0h	yes	DOWN
snap_masked-VaccDscaff6-processed-gene-123.12	16.401	6.33678	1.29513	4.89278	9.94223e-07	7.28653e-06	Mock_R2_vs_S1_0h	yes	UP
maker-VaccDscaff6-augustus-gene-124.44	543.792	2.78686	0.177737	15.6797	2.08396e-55	4.82822e-53	Mock_R2_vs_S1_0h	yes	UP
augustus_masked-VaccDscaff6-processed-gene-124.10	22.5435	6.80017	1.26538	5.37403	7.69945e-08	6.85382e-07	Mock_R2_vs_S1_0h	yes	UP
maker-VaccDscaff6-augustus-gene-124.47	87.6357	2.78818	0.417822	6.67312	2.50415e-11	3.68792e-10	Mock_R2_vs_S1_0h	yes	UP
augustus_masked-VaccDscaff6-processed-gene-124.4	3.6609	-4.46555	1.73472	-2.57421	0.0100469	0.028512	Mock_R2_vs_S1_0h	yes	DOWN
maker-VaccDscaff6-augustus-gene-126.35	3.16685	4.9374	1.78091	2.7724	0.00556443	0.0171542	Mock_R2_vs_S1_0h	yes	UP
augustus_masked-VaccDscaff6-processed-gene-128.7	56.8967	-6.58526	0.831781	-7.91706	2.43185e-15	5.72184e-14	Mock_R2_vs_S1_0h	yes	DOWN
maker-VaccDscaff6-augustus-gene-130.32	3.73638	-5.52247	1.67313	-3.30068	0.000964502	0.00370155	Mock_R2_vs_S1_0h	yes	DOWN
maker-VaccDscaff6-snap-gene-136.29	2.62827	4.67348	1.84042	2.53936	0.0111057	0.0310541	Mock_R2_vs_S1_0h	yes	UP
maker-VaccDscaff6-augustus-gene-137.22	7.59106	5.2102	1.53827	3.38705	0.000706476	0.00280118	Mock_R2_vs_S1_0h	yes	UP
maker-VaccDscaff6-augustus-gene-138.20	64.6614	3.37806	0.469587	7.19368	6.3068e-13	1.1279e-11	Mock_R2_vs_S1_0h	yes	UP
snap_masked-VaccDscaff6-processed-gene-142.25	10.1141	-5.07562	1.24757	-4.06839	4.73387e-05	0.000249418	Mock_R2_vs_S1_0h	yes	DOWN
maker-VaccDscaff6-snap-gene-144.20	41.6458	2.9244	0.505495	5.78522	7.24191e-09	7.60785e-08	Mock_R2_vs_S1_0h	yes	UP
maker-VaccDscaff6-augustus-gene-150.26	210.679	-4.39001	0.381385	-11.5107	1.16535e-30	9.19307e-29	Mock_R2_vs_S1_0h	yes	DOWN
maker-VaccDscaff6-augustus-gene-150.30	62.2924	-9.58427	1.26498	-7.57664	3.54616e-14	7.24357e-13	Mock_R2_vs_S1_0h	yes	DOWN
augustus_masked-VaccDscaff6-processed-gene-152.3	19.2925	-3.96453	0.77605	-5.1086	3.24557e-07	2.59857e-06	Mock_R2_vs_S1_0h	yes	DOWN
augustus_masked-VaccDscaff6-processed-gene-157.3	28.0776	4.35768	0.717971	6.06944	1.28358e-09	1.49773e-08	Mock_R2_vs_S1_0h	yes	UP
maker-VaccDscaff6-augustus-gene-159.20	3462.73	-3.62527	0.157273	-23.0508	1.44354e-117	1.37494e-114	Mock_R2_vs_S1_0h	yes	DOWN
augustus_masked-VaccDscaff6-processed-gene-159.6	67980.8	-2.20551	0.224735	-9.81383	9.81678e-23	4.43688e-21	Mock_R2_vs_S1_0h	yes	DOWN
augustus_masked-VaccDscaff6-processed-gene-159.9	13.3193	5.11278	1.18409	4.31789	1.57531e-05	9.21782e-05	Mock_R2_vs_S1_0h	yes	UP
augustus_masked-VaccDscaff6-processed-gene-160.3	16.0408	2.51046	0.669902	3.74751	0.000178598	0.000819593	Mock_R2_vs_S1_0h	yes	UP
augustus_masked-VaccDscaff6-processed-gene-162.0	2.48502	4.59245	1.8588	2.47065	0.0134868	0.0366755	Mock_R2_vs_S1_0h	yes	UP
maker-VaccDscaff6-snap-gene-162.30	7.06338	6.10079	1.56944	3.88723	0.000101395	0.000492831	Mock_R2_vs_S1_0h	yes	UP
snap_masked-VaccDscaff6-processed-gene-166.11	6.50892	5.98311	1.50517	3.97503	7.03698e-05	0.000356802	Mock_R2_vs_S1_0h	yes	UP
augustus_masked-VaccDscaff6-processed-gene-168.6	5.60123	5.76722	1.58301	3.6432	0.000269265	0.0011833	Mock_R2_vs_S1_0h	yes	UP
maker-VaccDscaff6-snap-gene-169.43	9.47415	-2.61996	0.825264	-3.17469	0.00149994	0.00546762	Mock_R2_vs_S1_0h	yes	DOWN
snap_masked-VaccDscaff6-processed-gene-169.15	22.3693	2.2607	0.554618	4.07615	4.57876e-05	0.000242372	Mock_R2_vs_S1_0h	yes	UP
maker-VaccDscaff6-snap-gene-169.40	25.042	-4.53938	0.696087	-6.52129	6.9707e-11	9.71628e-10	Mock_R2_vs_S1_0h	yes	DOWN
maker-VaccDscaff6-snap-gene-171.14	25.6389	-3.21673	0.606647	-5.30248	1.1424e-07	9.90528e-07	Mock_R2_vs_S1_0h	yes	DOWN
augustus_masked-VaccDscaff6-processed-gene-171.4	2.93695	4.83271	1.74151	2.77501	0.00552003	0.01705	Mock_R2_vs_S1_0h	yes	UP
augustus_masked-VaccDscaff6-processed-gene-171.1	115.175	3.55489	0.333531	10.6584	1.59397e-26	9.69082e-25	Mock_R2_vs_S1_0h	yes	UP
maker-VaccDscaff6-snap-gene-172.18	28.3678	-8.44626	1.26336	-6.68553	2.30085e-11	3.40259e-10	Mock_R2_vs_S1_0h	yes	DOWN
maker-VaccDscaff6-snap-gene-173.23	48.0405	3.07599	0.47844	6.42921	1.28266e-10	1.72883e-09	Mock_R2_vs_S1_0h	yes	UP
snap_masked-VaccDscaff6-processed-gene-179.12	22.9107	-2.23171	0.573478	-3.89153	9.96144e-05	0.000485186	Mock_R2_vs_S1_0h	yes	DOWN
maker-VaccDscaff6-snap-gene-179.25	7.72734	-2.97908	1.21576	-2.45039	0.0142702	0.0383275	Mock_R2_vs_S1_0h	yes	DOWN
maker-VaccDscaff6-snap-gene-180.17	45.2551	-9.12412	1.24732	-7.31498	2.57411e-13	4.85681e-12	Mock_R2_vs_S1_0h	yes	DOWN
augustus_masked-VaccDscaff6-processed-gene-188.6	86.9064	-2.55508	0.30261	-8.44347	3.08051e-17	8.76344e-16	Mock_R2_vs_S1_0h	yes	DOWN
augustus_masked-VaccDscaff6-processed-gene-191.10	57.6811	4.88316	0.563977	8.65843	4.78306e-18	1.47136e-16	Mock_R2_vs_S1_0h	yes	UP
maker-VaccDscaff6-snap-gene-192.23	7.7812	-4.69067	1.3143	-3.56896	0.000358407	0.00152906	Mock_R2_vs_S1_0h	yes	DOWN
snap_masked-VaccDscaff6-processed-gene-203.8	5.91658	4.83399	1.46569	3.29809	0.000973458	0.00373258	Mock_R2_vs_S1_0h	yes	UP
maker-VaccDscaff6-snap-gene-206.26	93.8285	-2.12982	0.332946	-6.39687	1.58591e-10	2.10339e-09	Mock_R2_vs_S1_0h	yes	DOWN
maker-VaccDscaff6-augustus-gene-206.21	784.663	-2.76609	0.292895	-9.44397	3.58925e-21	1.42845e-19	Mock_R2_vs_S1_0h	yes	DOWN
maker-VaccDscaff6-snap-gene-206.28	786.827	-2.69471	0.244848	-11.0057	3.58909e-28	2.40994e-26	Mock_R2_vs_S1_0h	yes	DOWN
maker-VaccDscaff6-snap-gene-207.29	33.8159	3.19179	0.504943	6.32108	2.59742e-10	3.35331e-09	Mock_R2_vs_S1_0h	yes	UP
augustus_masked-VaccDscaff6-processed-gene-207.5	13.1463	3.03311	0.857841	3.53575	0.000406626	0.0017143	Mock_R2_vs_S1_0h	yes	UP
augustus_masked-VaccDscaff6-processed-gene-218.0	42.5022	5.49373	0.746477	7.35954	1.84548e-13	3.53653e-12	Mock_R2_vs_S1_0h	yes	UP
maker-VaccDscaff6-snap-gene-218.33	133.016	5.44005	0.453355	11.9995	3.57242e-33	3.19e-31	Mock_R2_vs_S1_0h	yes	UP
maker-VaccDscaff6-snap-gene-218.34	26.6987	-2.21265	0.494053	-4.47857	7.51442e-06	4.6814e-05	Mock_R2_vs_S1_0h	yes	DOWN
maker-VaccDscaff6-snap-gene-219.25	4.79907	3.59238	1.38096	2.60137	0.00928532	0.0266597	Mock_R2_vs_S1_0h	yes	UP
augustus_masked-VaccDscaff6-processed-gene-219.3	42.0075	3.74015	0.717261	5.21449	1.84322e-07	1.53654e-06	Mock_R2_vs_S1_0h	yes	UP
augustus_masked-VaccDscaff6-processed-gene-219.4	87.0441	5.84347	0.582072	10.0391	1.02635e-23	4.9801e-22	Mock_R2_vs_S1_0h	yes	UP
maker-VaccDscaff6-augustus-gene-228.30	2.64231	4.68016	1.88108	2.48802	0.0128458	0.0352154	Mock_R2_vs_S1_0h	yes	UP
augustus_masked-VaccDscaff6-processed-gene-234.5	26.5723	-8.35261	1.25876	-6.63557	3.23247e-11	4.69127e-10	Mock_R2_vs_S1_0h	yes	DOWN
augustus_masked-VaccDscaff6-processed-gene-245.1	59.9121	-7.66516	1.075	-7.13038	1.00094e-12	1.76068e-11	Mock_R2_vs_S1_0h	yes	DOWN
snap_masked-VaccDscaff6-processed-gene-267.13	48.6607	3.20476	0.49315	6.49855	8.1098e-11	1.1225e-09	Mock_R2_vs_S1_0h	yes	UP
augustus_masked-VaccDscaff6-processed-gene-269.2	14.4111	2.95359	0.77401	3.81596	0.000135656	0.000640357	Mock_R2_vs_S1_0h	yes	UP
augustus_masked-VaccDscaff6-processed-gene-269.3	38.1793	3.61379	0.604239	5.98073	2.22136e-09	2.51659e-08	Mock_R2_vs_S1_0h	yes	UP
maker-VaccDscaff6-snap-gene-270.38	19.8856	2.34363	0.631764	3.70966	0.000207537	0.000937179	Mock_R2_vs_S1_0h	yes	UP
maker-VaccDscaff6-snap-gene-270.39	39.8571	3.36261	0.493132	6.81888	9.17515e-12	1.43439e-10	Mock_R2_vs_S1_0h	yes	UP
maker-VaccDscaff6-augustus-gene-270.25	20.7354	-7.99517	1.27943	-6.24901	4.13063e-10	5.17174e-09	Mock_R2_vs_S1_0h	yes	DOWN
maker-VaccDscaff6-augustus-gene-273.18	9213.11	-4.26593	0.551527	-7.73477	1.03593e-14	2.25199e-13	Mock_R2_vs_S1_0h	yes	DOWN
maker-VaccDscaff6-augustus-gene-273.20	41.2352	-2.46952	0.418496	-5.90095	3.61409e-09	3.98216e-08	Mock_R2_vs_S1_0h	yes	DOWN
augustus_masked-VaccDscaff6-processed-gene-274.0	2.12672	-4.70324	1.97382	-2.38281	0.0171812	0.0447585	Mock_R2_vs_S1_0h	yes	DOWN
snap_masked-VaccDscaff6-processed-gene-274.13	4.59091	3.45687	1.46699	2.35644	0.018451	0.0475015	Mock_R2_vs_S1_0h	yes	UP
augustus_masked-VaccDscaff6-processed-gene-278.7	3.22073	4.96633	1.7012	2.91931	0.00350807	0.0114721	Mock_R2_vs_S1_0h	yes	UP
maker-VaccDscaff6-augustus-gene-281.13	5.24414	3.69323	1.39305	2.65118	0.00802122	0.0235293	Mock_R2_vs_S1_0h	yes	UP
maker-VaccDscaff6-snap-gene-284.29	12.5434	3.33027	0.996622	3.34156	0.000833104	0.00324129	Mock_R2_vs_S1_0h	yes	UP
maker-VaccDscaff6-snap-gene-285.10	13.7731	-7.40988	1.46582	-5.0551	4.3017e-07	3.37895e-06	Mock_R2_vs_S1_0h	yes	DOWN
maker-VaccDscaff6-augustus-gene-295.35	19.949	2.83492	0.669729	4.23294	2.30658e-05	0.000130056	Mock_R2_vs_S1_0h	yes	UP
maker-VaccDscaff6-augustus-gene-296.25	9.37071	3.22119	0.974004	3.30716	0.000942474	0.00363056	Mock_R2_vs_S1_0h	yes	UP
maker-VaccDscaff6-snap-gene-297.52	43.198	-3.01798	0.482706	-6.25222	4.04661e-10	5.0789e-09	Mock_R2_vs_S1_0h	yes	DOWN
maker-VaccDscaff6-snap-gene-298.37	126.261	2.40416	0.348155	6.90544	5.00463e-12	8.08951e-11	Mock_R2_vs_S1_0h	yes	UP
augustus_masked-VaccDscaff6-processed-gene-299.2	7.66167	6.21554	1.45185	4.28111	1.85965e-05	0.000106966	Mock_R2_vs_S1_0h	yes	UP
maker-VaccDscaff6-augustus-gene-309.20	326.03	2.06043	0.362036	5.69124	1.26117e-08	1.27691e-07	Mock_R2_vs_S1_0h	yes	UP
augustus_masked-VaccDscaff6-processed-gene-310.4	33.8034	-2.07468	0.444214	-4.67046	3.00526e-06	2.02298e-05	Mock_R2_vs_S1_0h	yes	DOWN
maker-VaccDscaff6-snap-gene-311.23	23.2411	2.40054	0.593361	4.04567	5.21733e-05	0.000271388	Mock_R2_vs_S1_0h	yes	UP
augustus_masked-VaccDscaff6-processed-gene-315.0	1491.43	-2.51753	0.222005	-11.34	8.31653e-30	6.25369e-28	Mock_R2_vs_S1_0h	yes	DOWN
maker-VaccDscaff6-snap-gene-315.22	335.865	-4.39784	0.836819	-5.25543	1.4768e-07	1.25675e-06	Mock_R2_vs_S1_0h	yes	DOWN
snap_masked-VaccDscaff6-processed-gene-317.27	3.21904	-5.30607	1.8121	-2.92813	0.0034101	0.0111859	Mock_R2_vs_S1_0h	yes	DOWN
maker-VaccDscaff6-augustus-gene-318.16	7.29277	6.14113	1.58305	3.87931	0.000104751	0.000508185	Mock_R2_vs_S1_0h	yes	UP
maker-VaccDscaff6-snap-gene-320.34	33.6627	2.6175	0.525062	4.98512	6.19226e-07	4.71841e-06	Mock_R2_vs_S1_0h	yes	UP
augustus_masked-VaccDscaff6-processed-gene-321.9	32.4306	-3.04391	0.512511	-5.9392	2.86408e-09	3.19547e-08	Mock_R2_vs_S1_0h	yes	DOWN
snap_masked-VaccDscaff6-processed-gene-322.31	6.6411	2.29625	0.969037	2.36962	0.0178066	0.0460742	Mock_R2_vs_S1_0h	yes	UP
augustus_masked-VaccDscaff6-processed-gene-322.18	345.246	-12.0528	1.19393	-10.095	5.81257e-24	2.89133e-22	Mock_R2_vs_S1_0h	yes	DOWN
maker-VaccDscaff6-augustus-gene-331.33	10.1236	-6.96659	1.39856	-4.98124	6.31787e-07	4.80416e-06	Mock_R2_vs_S1_0h	yes	DOWN
augustus_masked-VaccDscaff6-processed-gene-332.0	30.3776	5.2935	0.834085	6.34647	2.20308e-10	2.86288e-09	Mock_R2_vs_S1_0h	yes	UP
maker-VaccDscaff6-augustus-gene-332.23	167.603	-2.00633	0.282746	-7.0959	1.28516e-12	2.23164e-11	Mock_R2_vs_S1_0h	yes	DOWN
augustus_masked-VaccDscaff6-processed-gene-334.1	4.13657	5.32595	1.66807	3.19288	0.0014086	0.00518238	Mock_R2_vs_S1_0h	yes	UP
maker-VaccDscaff6-augustus-gene-334.23	18.2461	7.46982	1.31591	5.67654	1.37446e-08	1.38287e-07	Mock_R2_vs_S1_0h	yes	UP
maker-VaccDscaff6-augustus-gene-337.20	2.82498	-5.11798	1.79586	-2.84988	0.00437356	0.0139202	Mock_R2_vs_S1_0h	yes	DOWN
augustus_masked-VaccDscaff6-processed-gene-338.2	6.18611	-3.23243	1.12918	-2.86263	0.00420135	0.0134503	Mock_R2_vs_S1_0h	yes	DOWN
maker-VaccDscaff6-augustus-gene-338.35	95.72	2.0778	0.346837	5.99069	2.08947e-09	2.3724e-08	Mock_R2_vs_S1_0h	yes	UP
maker-VaccDscaff6-snap-gene-345.39	20.6774	2.61061	0.611581	4.26863	1.96681e-05	0.000112351	Mock_R2_vs_S1_0h	yes	UP
augustus_masked-VaccDscaff6-processed-gene-347.2	2588.02	-2.47928	0.215306	-11.5151	1.10675e-30	8.75764e-29	Mock_R2_vs_S1_0h	yes	DOWN
maker-VaccDscaff6-augustus-gene-348.31	130.531	-2.53771	0.302271	-8.39548	4.63992e-17	1.2956e-15	Mock_R2_vs_S1_0h	yes	DOWN
maker-VaccDscaff6-augustus-gene-355.23	44.2712	2.22283	0.431001	5.15736	2.50455e-07	2.04735e-06	Mock_R2_vs_S1_0h	yes	UP
snap_masked-VaccDscaff6-processed-gene-355.17	23.8923	2.78746	0.718807	3.8779	0.00010536	0.000510562	Mock_R2_vs_S1_0h	yes	UP
maker-VaccDscaff6-snap-gene-367.30	16.4522	-2.06917	0.850253	-2.4336	0.0149496	0.0398817	Mock_R2_vs_S1_0h	yes	DOWN
maker-VaccDscaff6-augustus-gene-368.15	4.20991	5.35412	1.6108	3.32389	0.000887709	0.00343503	Mock_R2_vs_S1_0h	yes	UP
maker-VaccDscaff6-augustus-gene-370.26	343.193	2.88235	0.261868	11.0069	3.53982e-28	2.38307e-26	Mock_R2_vs_S1_0h	yes	UP
maker-VaccDscaff6-augustus-gene-370.27	48.8439	-3.31525	0.514301	-6.44613	1.14745e-10	1.55803e-09	Mock_R2_vs_S1_0h	yes	DOWN
augustus_masked-VaccDscaff6-processed-gene-371.5	2056.01	-2.00112	0.143126	-13.9815	2.02183e-44	3.17045e-42	Mock_R2_vs_S1_0h	yes	DOWN
augustus_masked-VaccDscaff6-processed-gene-372.6	26.9282	-4.65688	0.744214	-6.25745	3.9133e-10	4.9236e-09	Mock_R2_vs_S1_0h	yes	DOWN
augustus_masked-VaccDscaff6-processed-gene-372.8	62.651	-2.84765	0.340825	-8.35516	6.53421e-17	1.7953e-15	Mock_R2_vs_S1_0h	yes	DOWN
snap_masked-VaccDscaff6-processed-gene-372.29	1339.39	-6.82388	0.327639	-20.8274	2.4422e-96	1.57015e-93	Mock_R2_vs_S1_0h	yes	DOWN
maker-VaccDscaff6-augustus-gene-375.22	438.475	-4.84051	0.370466	-13.066	5.14929e-39	5.85948e-37	Mock_R2_vs_S1_0h	yes	DOWN
maker-VaccDscaff6-augustus-gene-383.29	65.7861	4.26613	0.545545	7.81994	5.28479e-15	1.19638e-13	Mock_R2_vs_S1_0h	yes	UP
maker-VaccDscaff6-augustus-gene-388.31	469.314	2.14332	0.227594	9.41728	4.6292e-21	1.82311e-19	Mock_R2_vs_S1_0h	yes	UP
augustus_masked-VaccDscaff6-processed-gene-389.6	106.385	2.45228	0.398748	6.14995	7.75083e-10	9.34059e-09	Mock_R2_vs_S1_0h	yes	UP
maker-VaccDscaff6-augustus-gene-389.36	116.441	2.4983	0.388678	6.42768	1.29566e-10	1.74453e-09	Mock_R2_vs_S1_0h	yes	UP
snap_masked-VaccDscaff6-processed-gene-389.31	163.887	5.84939	1.03516	5.6507	1.59793e-08	1.59341e-07	Mock_R2_vs_S1_0h	yes	UP
maker-VaccDscaff6-snap-gene-390.37	32.3994	4.8226	0.734644	6.56454	5.21921e-11	7.39111e-10	Mock_R2_vs_S1_0h	yes	UP
maker-VaccDscaff6-augustus-gene-390.25	13.8623	3.79786	0.888046	4.27664	1.89732e-05	0.000108987	Mock_R2_vs_S1_0h	yes	UP
maker-VaccDscaff6-augustus-gene-390.26	130.188	2.35871	0.923631	2.55373	0.0106575	0.0299737	Mock_R2_vs_S1_0h	yes	UP
maker-VaccDscaff6-augustus-gene-390.27	129.174	-2.41248	0.358188	-6.73523	1.63674e-11	2.4673e-10	Mock_R2_vs_S1_0h	yes	DOWN
maker-VaccDscaff6-snap-gene-392.51	5.09191	-5.97457	1.56184	-3.82534	0.000130594	0.00061828	Mock_R2_vs_S1_0h	yes	DOWN
snap_masked-VaccDscaff6-processed-gene-394.13	53.0085	2.26529	0.391059	5.79271	6.92595e-09	7.29978e-08	Mock_R2_vs_S1_0h	yes	UP
maker-VaccDscaff6-snap-gene-395.33	103.392	-2.08265	0.326465	-6.37941	1.77776e-10	2.34334e-09	Mock_R2_vs_S1_0h	yes	DOWN
augustus_masked-VaccDscaff6-processed-gene-403.6	12.7535	-4.80995	1.04671	-4.59532	4.32087e-06	2.81601e-05	Mock_R2_vs_S1_0h	yes	DOWN
maker-VaccDscaff6-snap-gene-403.32	56.9086	-9.45489	1.2311	-7.68002	1.59067e-14	3.37518e-13	Mock_R2_vs_S1_0h	yes	DOWN
augustus_masked-VaccDscaff6-processed-gene-403.11	225.839	-2.72417	0.323673	-8.41642	3.8815e-17	1.09333e-15	Mock_R2_vs_S1_0h	yes	DOWN
maker-VaccDscaff6-snap-gene-404.23	22.4916	-2.91551	0.613557	-4.75182	2.01598e-06	1.39939e-05	Mock_R2_vs_S1_0h	yes	DOWN
maker-VaccDscaff6-snap-gene-405.37	23.9905	-7.23294	1.28054	-5.64834	1.62006e-08	1.6136e-07	Mock_R2_vs_S1_0h	yes	DOWN
augustus_masked-VaccDscaff6-processed-gene-405.2	5.91507	5.84161	1.49691	3.90245	9.52246e-05	0.000465127	Mock_R2_vs_S1_0h	yes	UP
snap_masked-VaccDscaff6-processed-gene-405.19	5.60414	-4.19189	1.40134	-2.99134	0.00277752	0.00934575	Mock_R2_vs_S1_0h	yes	DOWN
augustus_masked-VaccDscaff6-processed-gene-405.4	8.4873	2.99912	0.946141	3.16985	0.00152518	0.00555489	Mock_R2_vs_S1_0h	yes	UP
maker-VaccDscaff6-augustus-gene-407.25	241.994	2.01708	0.22148	9.10726	8.44866e-20	2.97636e-18	Mock_R2_vs_S1_0h	yes	UP
maker-VaccDscaff6-augustus-gene-407.33	90.9521	2.99049	0.342195	8.73913	2.34908e-18	7.45819e-17	Mock_R2_vs_S1_0h	yes	UP
snap_masked-VaccDscaff6-processed-gene-410.11	336.719	-4.11126	0.257644	-15.9571	2.54219e-57	6.36973e-55	Mock_R2_vs_S1_0h	yes	DOWN
augustus_masked-VaccDscaff6-processed-gene-410.8	515.44	6.02077	0.424984	14.167	1.46564e-45	2.47973e-43	Mock_R2_vs_S1_0h	yes	UP
augustus_masked-VaccDscaff6-processed-gene-413.12	4.27326	5.37311	1.60009	3.35799	0.000785102	0.00307585	Mock_R2_vs_S1_0h	yes	UP
augustus_masked-VaccDscaff6-processed-gene-413.5	2085.28	3.41731	0.648613	5.26864	1.37435e-07	1.17892e-06	Mock_R2_vs_S1_0h	yes	UP
augustus_masked-VaccDscaff6-processed-gene-415.1	16.5421	-3.0914	0.836025	-3.69774	0.000217527	0.0009751	Mock_R2_vs_S1_0h	yes	DOWN
maker-VaccDscaff6-snap-gene-419.35	29.0365	-8.48394	1.25635	-6.75287	1.44953e-11	2.20447e-10	Mock_R2_vs_S1_0h	yes	DOWN
maker-VaccDscaff6-snap-gene-419.34	8.24726	-6.66881	1.4267	-4.67428	2.94984e-06	1.98849e-05	Mock_R2_vs_S1_0h	yes	DOWN
maker-VaccDscaff6-augustus-gene-420.40	15.6806	3.10083	0.744342	4.16586	3.10176e-05	0.000170736	Mock_R2_vs_S1_0h	yes	UP
snap_masked-VaccDscaff6-processed-gene-422.13	29.5285	-6.04754	0.963252	-6.27826	3.42392e-10	4.34479e-09	Mock_R2_vs_S1_0h	yes	DOWN
maker-VaccDscaff6-snap-gene-422.30	1553.28	-3.41847	0.258848	-13.2065	8.04892e-40	9.71804e-38	Mock_R2_vs_S1_0h	yes	DOWN
snap_masked-VaccDscaff6-processed-gene-423.10	17.7176	7.42273	1.33687	5.55231	2.81918e-08	2.71641e-07	Mock_R2_vs_S1_0h	yes	UP
snap_masked-VaccDscaff6-processed-gene-423.19	20.1172	-3.36467	0.641015	-5.24897	1.52952e-07	1.29805e-06	Mock_R2_vs_S1_0h	yes	DOWN
augustus_masked-VaccDscaff7-processed-gene-0.1	15.6968	-2.61149	0.834858	-3.12806	0.00175962	0.00628067	Mock_R2_vs_S1_0h	yes	DOWN
augustus_masked-VaccDscaff7-processed-gene-3.13	23.7183	-2.64364	0.566407	-4.66739	3.05052e-06	2.04938e-05	Mock_R2_vs_S1_0h	yes	DOWN
augustus_masked-VaccDscaff7-processed-gene-5.5	54.4074	3.53679	0.475742	7.43427	1.05148e-13	2.05947e-12	Mock_R2_vs_S1_0h	yes	UP
augustus_masked-VaccDscaff7-processed-gene-8.3	120.715	-5.00464	0.423172	-11.8265	2.84764e-32	2.42493e-30	Mock_R2_vs_S1_0h	yes	DOWN
maker-VaccDscaff7-snap-gene-8.47	3.10301	-5.25935	1.74017	-3.02232	0.00250846	0.00855118	Mock_R2_vs_S1_0h	yes	DOWN
maker-VaccDscaff7-augustus-gene-12.19	282.404	-4.01677	0.461043	-8.71234	2.97654e-18	9.33508e-17	Mock_R2_vs_S1_0h	yes	DOWN
maker-VaccDscaff7-snap-gene-13.27	91.6315	-2.21285	0.466206	-4.74651	2.06953e-06	1.43317e-05	Mock_R2_vs_S1_0h	yes	DOWN
augustus_masked-VaccDscaff7-processed-gene-13.8	11.9703	-3.92067	0.931305	-4.20987	2.55517e-05	0.000142975	Mock_R2_vs_S1_0h	yes	DOWN
maker-VaccDscaff7-augustus-gene-16.25	6.01146	5.8626	1.5282	3.83629	0.000124909	0.000594538	Mock_R2_vs_S1_0h	yes	UP
maker-VaccDscaff7-snap-gene-16.38	21.5073	2.90756	0.648849	4.48111	7.42557e-06	4.62829e-05	Mock_R2_vs_S1_0h	yes	UP
maker-VaccDscaff7-augustus-gene-19.30	265.505	-5.57919	0.80849	-6.90076	5.17265e-12	8.34537e-11	Mock_R2_vs_S1_0h	yes	DOWN
maker-VaccDscaff7-augustus-gene-22.26	121.15	-5.85887	0.514528	-11.3869	4.86108e-30	3.69408e-28	Mock_R2_vs_S1_0h	yes	DOWN
snap_masked-VaccDscaff7-processed-gene-23.15	3.03359	4.88189	1.79851	2.71441	0.0066394	0.0200311	Mock_R2_vs_S1_0h	yes	UP
snap_masked-VaccDscaff7-processed-gene-25.25	20.4803	-2.15867	0.648871	-3.32681	0.000878451	0.0034023	Mock_R2_vs_S1_0h	yes	DOWN
maker-VaccDscaff7-augustus-gene-25.35	6.70415	6.01952	1.61941	3.71711	0.000201511	0.000913977	Mock_R2_vs_S1_0h	yes	UP
maker-VaccDscaff7-augustus-gene-26.22	34.204	7.40638	1.25685	5.89282	3.79661e-09	4.16542e-08	Mock_R2_vs_S1_0h	yes	UP
maker-VaccDscaff7-snap-gene-27.37	2.74646	-5.08259	1.79744	-2.82768	0.00468873	0.0147933	Mock_R2_vs_S1_0h	yes	DOWN
snap_masked-VaccDscaff7-processed-gene-30.26	27.7271	-2.22118	0.486669	-4.56405	5.01767e-06	3.23326e-05	Mock_R2_vs_S1_0h	yes	DOWN
snap_masked-VaccDscaff7-processed-gene-30.17	9.07631	3.50864	1.00562	3.48903	0.000484786	0.0020018	Mock_R2_vs_S1_0h	yes	UP
maker-VaccDscaff7-augustus-gene-30.38	3.23159	4.97062	1.74895	2.84205	0.00448239	0.0142175	Mock_R2_vs_S1_0h	yes	UP
snap_masked-VaccDscaff7-processed-gene-31.20	515.349	4.69256	0.343375	13.666	1.62138e-42	2.36914e-40	Mock_R2_vs_S1_0h	yes	UP
maker-VaccDscaff7-snap-gene-35.39	9.9994	6.60198	1.43113	4.61311	3.9668e-06	2.60639e-05	Mock_R2_vs_S1_0h	yes	UP
maker-VaccDscaff7-augustus-gene-36.30	97.758	-2.89705	0.311761	-9.29251	1.50689e-20	5.6739e-19	Mock_R2_vs_S1_0h	yes	DOWN
augustus_masked-VaccDscaff7-processed-gene-40.2	43.5365	7.75643	1.24016	6.25439	3.99076e-10	5.01125e-09	Mock_R2_vs_S1_0h	yes	UP
maker-VaccDscaff7-augustus-gene-41.29	3.82414	-4.53765	1.60135	-2.83363	0.00460221	0.0145507	Mock_R2_vs_S1_0h	yes	DOWN
snap_masked-VaccDscaff7-processed-gene-45.26	20.0598	-7.94676	1.28604	-6.17926	6.44027e-10	7.84207e-09	Mock_R2_vs_S1_0h	yes	DOWN
maker-VaccDscaff7-augustus-gene-48.41	202.192	-4.41001	0.985487	-4.47496	7.64267e-06	4.75209e-05	Mock_R2_vs_S1_0h	yes	DOWN
augustus_masked-VaccDscaff7-processed-gene-51.6	413.051	2.95775	0.623904	4.74071	2.12968e-06	1.46913e-05	Mock_R2_vs_S1_0h	yes	UP
maker-VaccDscaff7-augustus-gene-55.38	3.82974	5.21854	2.02602	2.57576	0.010002	0.0284097	Mock_R2_vs_S1_0h	yes	UP
maker-VaccDscaff7-augustus-gene-55.40	519.663	-3.21039	0.282479	-11.3651	6.24233e-30	4.70774e-28	Mock_R2_vs_S1_0h	yes	DOWN
maker-VaccDscaff7-augustus-gene-57.23	9.49324	-3.90058	1.15584	-3.37468	0.000739018	0.00291582	Mock_R2_vs_S1_0h	yes	DOWN
maker-VaccDscaff7-augustus-gene-59.34	72455.1	-2.003	0.222371	-9.00749	2.10834e-19	7.20054e-18	Mock_R2_vs_S1_0h	yes	DOWN
maker-VaccDscaff7-augustus-gene-61.30	13.0119	2.75571	0.756328	3.64354	0.000268912	0.00118216	Mock_R2_vs_S1_0h	yes	UP
snap_masked-VaccDscaff7-processed-gene-63.21	19.4017	3.37995	0.695854	4.85726	1.19018e-06	8.60983e-06	Mock_R2_vs_S1_0h	yes	UP
augustus_masked-VaccDscaff7-processed-gene-65.4	6.26406	5.92667	1.51004	3.92484	8.67868e-05	0.000428963	Mock_R2_vs_S1_0h	yes	UP
snap_masked-VaccDscaff7-processed-gene-68.18	4.05149	-4.61778	1.67316	-2.75992	0.00578153	0.01773	Mock_R2_vs_S1_0h	yes	DOWN
snap_masked-VaccDscaff7-processed-gene-68.14	40.8024	6.77515	1.08845	6.2246	4.82791e-10	5.99002e-09	Mock_R2_vs_S1_0h	yes	UP
augustus_masked-VaccDscaff7-processed-gene-68.4	37.2511	-8.84038	1.2554	-7.04188	1.89661e-12	3.22801e-11	Mock_R2_vs_S1_0h	yes	DOWN
maker-VaccDscaff7-augustus-gene-69.27	3.64618	5.14581	1.73906	2.95896	0.00308675	0.0102561	Mock_R2_vs_S1_0h	yes	UP
maker-VaccDscaff7-snap-gene-70.32	5.88202	3.94447	1.36953	2.88016	0.00397471	0.0128173	Mock_R2_vs_S1_0h	yes	UP
maker-VaccDscaff7-snap-gene-72.29	584.924	3.27249	0.209265	15.638	4.00938e-55	9.20618e-53	Mock_R2_vs_S1_0h	yes	UP
maker-VaccDscaff7-snap-gene-73.44	4.63963	-5.82896	1.61774	-3.60316	0.000314378	0.00135948	Mock_R2_vs_S1_0h	yes	DOWN
augustus_masked-VaccDscaff7-processed-gene-75.1	97.496	2.64122	0.312296	8.45741	2.73372e-17	7.84633e-16	Mock_R2_vs_S1_0h	yes	UP
augustus_masked-VaccDscaff7-processed-gene-77.1	1092.51	-4.11282	0.335073	-12.2744	1.24323e-34	1.17979e-32	Mock_R2_vs_S1_0h	yes	DOWN
maker-VaccDscaff7-snap-gene-77.44	202.943	4.40367	0.33673	13.0777	4.41347e-39	5.06702e-37	Mock_R2_vs_S1_0h	yes	UP
snap_masked-VaccDscaff7-processed-gene-80.10	12.7169	2.92078	0.869667	3.3585	0.000783662	0.0030717	Mock_R2_vs_S1_0h	yes	UP
snap_masked-VaccDscaff7-processed-gene-80.21	2.36667	4.51996	1.86102	2.42876	0.0151507	0.0403468	Mock_R2_vs_S1_0h	yes	UP
snap_masked-VaccDscaff7-processed-gene-80.14	3163.52	2.52194	0.171727	14.6858	7.94906e-49	1.47069e-46	Mock_R2_vs_S1_0h	yes	UP
maker-VaccDscaff7-augustus-gene-81.27	25.7688	-7.34011	1.27074	-5.77624	7.63879e-09	7.98239e-08	Mock_R2_vs_S1_0h	yes	DOWN
maker-VaccDscaff7-snap-gene-81.34	14.6901	3.38222	0.786542	4.30011	1.70713e-05	9.90652e-05	Mock_R2_vs_S1_0h	yes	UP
maker-VaccDscaff7-augustus-gene-81.30	17.885	-6.80849	1.29166	-5.27113	1.35585e-07	1.16422e-06	Mock_R2_vs_S1_0h	yes	DOWN
augustus_masked-VaccDscaff7-processed-gene-82.0	12.9071	3.13414	0.808932	3.87441	0.000106882	0.000516963	Mock_R2_vs_S1_0h	yes	UP
maker-VaccDscaff7-augustus-gene-83.25	16773.3	6.80111	0.14752	46.1029	0	0	Mock_R2_vs_S1_0h	yes	UP
maker-VaccDscaff7-snap-gene-83.27	95.1067	-2.04849	0.290933	-7.04111	1.90716e-12	3.24166e-11	Mock_R2_vs_S1_0h	yes	DOWN
snap_masked-VaccDscaff7-processed-gene-84.15	5.71198	-5.13863	1.4795	-3.47322	0.000514254	0.00211196	Mock_R2_vs_S1_0h	yes	DOWN
maker-VaccDscaff7-snap-gene-84.41	1571.74	2.08886	0.292454	7.14253	9.16306e-13	1.61512e-11	Mock_R2_vs_S1_0h	yes	UP
maker-VaccDscaff7-snap-gene-85.46	8.27691	-6.67331	1.41446	-4.7179	2.38286e-06	1.63066e-05	Mock_R2_vs_S1_0h	yes	DOWN
maker-VaccDscaff7-augustus-gene-86.29	7.98095	3.80044	1.2012	3.16387	0.00155687	0.00565271	Mock_R2_vs_S1_0h	yes	UP
augustus_masked-VaccDscaff7-processed-gene-88.4	4.02225	5.28063	1.83036	2.88502	0.00391386	0.0126416	Mock_R2_vs_S1_0h	yes	UP
augustus_masked-VaccDscaff7-processed-gene-93.1	59.7091	-2.10252	0.467671	-4.49573	6.93318e-06	4.34667e-05	Mock_R2_vs_S1_0h	yes	DOWN
maker-VaccDscaff7-augustus-gene-94.26	110.818	3.60477	0.384718	9.3699	7.25981e-21	2.80753e-19	Mock_R2_vs_S1_0h	yes	UP
maker-VaccDscaff7-augustus-gene-95.16	70.7581	2.58221	0.340367	7.58653	3.28588e-14	6.73331e-13	Mock_R2_vs_S1_0h	yes	UP
snap_masked-VaccDscaff7-processed-gene-95.10	28.7873	4.90297	0.78127	6.27564	3.48209e-10	4.41346e-09	Mock_R2_vs_S1_0h	yes	UP
augustus_masked-VaccDscaff7-processed-gene-102.5	3.58526	-4.45037	1.64697	-2.70216	0.00688909	0.0206633	Mock_R2_vs_S1_0h	yes	DOWN
maker-VaccDscaff7-snap-gene-103.28	114.374	3.93889	0.383574	10.2689	9.72894e-25	5.15874e-23	Mock_R2_vs_S1_0h	yes	UP
maker-VaccDscaff7-augustus-gene-106.37	11.9253	-2.54416	0.833988	-3.0506	0.00228384	0.00788474	Mock_R2_vs_S1_0h	yes	DOWN
snap_masked-VaccDscaff7-processed-gene-109.11	13.7791	-2.92977	0.785254	-3.73098	0.000190733	0.000870003	Mock_R2_vs_S1_0h	yes	DOWN
snap_masked-VaccDscaff7-processed-gene-111.15	2.72062	4.72573	1.94415	2.43075	0.0150675	0.0401338	Mock_R2_vs_S1_0h	yes	UP
snap_masked-VaccDscaff7-processed-gene-115.9	784.979	-4.4523	0.286944	-15.5163	2.69324e-54	5.97087e-52	Mock_R2_vs_S1_0h	yes	DOWN
snap_masked-VaccDscaff7-processed-gene-120.17	3.17797	4.9491	1.76862	2.79828	0.00513756	0.0160343	Mock_R2_vs_S1_0h	yes	UP
maker-VaccDscaff7-snap-gene-129.21	40.0082	8.60034	1.23245	6.97827	2.9884e-12	4.99368e-11	Mock_R2_vs_S1_0h	yes	UP
snap_masked-VaccDscaff7-processed-gene-130.29	2.70407	4.70977	1.8201	2.58765	0.00966326	0.027603	Mock_R2_vs_S1_0h	yes	UP
augustus_masked-VaccDscaff7-processed-gene-130.5	6.3369	-3.29282	1.07068	-3.07545	0.00210183	0.00733118	Mock_R2_vs_S1_0h	yes	DOWN
maker-VaccDscaff7-augustus-gene-143.23	70.5818	2.75031	0.443711	6.19844	5.70266e-10	6.99691e-09	Mock_R2_vs_S1_0h	yes	UP
maker-VaccDscaff7-snap-gene-152.8	39.5677	6.13249	0.958298	6.39935	1.5604e-10	2.0717e-09	Mock_R2_vs_S1_0h	yes	UP
augustus_masked-VaccDscaff7-processed-gene-157.6	40.3622	8.61429	1.24719	6.90698	4.9507e-12	8.01745e-11	Mock_R2_vs_S1_0h	yes	UP
maker-VaccDscaff7-snap-gene-159.17	236.877	2.48995	0.224099	11.1109	1.11029e-28	7.65507e-27	Mock_R2_vs_S1_0h	yes	UP
augustus_masked-VaccDscaff7-processed-gene-166.3	11.6373	6.81662	1.36674	4.98749	6.11695e-07	4.66379e-06	Mock_R2_vs_S1_0h	yes	UP
maker-VaccDscaff7-augustus-gene-168.17	43.4374	3.95886	0.633363	6.25053	4.09058e-10	5.12409e-09	Mock_R2_vs_S1_0h	yes	UP
maker-VaccDscaff7-augustus-gene-169.21	25.9366	-8.32037	1.41379	-5.88516	3.9768e-09	4.35383e-08	Mock_R2_vs_S1_0h	yes	DOWN
maker-VaccDscaff7-augustus-gene-169.24	27.6787	-2.09862	0.562347	-3.7319	0.000190044	0.000867168	Mock_R2_vs_S1_0h	yes	DOWN
snap_masked-VaccDscaff7-processed-gene-170.11	51.2613	-3.41734	0.51265	-6.66604	2.62802e-11	3.85978e-10	Mock_R2_vs_S1_0h	yes	DOWN
maker-VaccDscaff7-snap-gene-172.15	13.1107	-2.32097	0.733252	-3.16531	0.00154915	0.00562786	Mock_R2_vs_S1_0h	yes	DOWN
[truncated: 1,771 more rows]

## Sheet: Table S3
GO_ID	Description	GeneRatio	BgRatio	RichFactor	FoldEnrichment	zScore	pvalue	p.adjust	qvalue	geneID	Count	qscore	GeneList
[truncated: 608 more rows]

[truncated: 1 more sheets: Table S4]
